# Supplementary material for: The Transcriptomic Profile of Watermelon Is Affected by Zinc in the Presence of Fusarium oxysporum f. sp. niveum and Meloidogyne incognita
Source: Pathogens. 2021 Jun 23;10(7):796. doi: 10.3390/pathogens10070796 (PMC8308719; doi:10.3390/pathogens10070796)
Supplement: Supplementary file 1 [file pathogens-10-00796-s001.zip]

Archive with 15 entries (14 files):
- Figure S1_omicsbox_graph_BP_Hz_R_upregulated DEGs.png
- Figure S2_omicsbox_graph__MF_Hz_R_upregulated DEGs.png
- Figure S3_omicsbox_graph__CC_Hz_R_upregulated DEGs.png
- Figure S4_omicsbox_graph__BP_Hz_R_downregulated DEGs.png
- Figure S5_omicsbox_graph__MF_Hz_R_downregulated DEGs.png
- Figure S6_omicsbox_graph__CC_Hz_R_downregulated DEGs.png
- Table S1.xlsx
- __MACOSX/
- __MACOSX/._Table S1.xlsx
- Table S2.xlsx
- __MACOSX/._Table S2.xlsx
- Table S3.xlsx
- __MACOSX/._Table S3.xlsx
- Table S4.xlsx
- __MACOSX/._Table S4.xlsx
