# Supplementary material for: The Transcriptomic Profile of Watermelon Is Affected by Zinc in the Presence of Fusarium oxysporum f. sp. niveum and Meloidogyne incognita
Source: Pathogens. 2021 Jun 23;10(7):796. doi: 10.3390/pathogens10070796 (PMC8308719; doi:10.3390/pathogens10070796)
Supplement: Supplementary file 1 [file pathogens-10-00796-s001.zip › Table S1.xlsx]

## Sheet: HZ_7dptvsStnr_7dpt_DEG
Gene_ID	Biological function	log2FoldChange	pvalue	padj	gene_chr
ClCG00G005040	Isoleucine--tRNA ligase	-2.6651	1.5945e-31	3.037e-27	CG_Chr00
ClCG02G011970	Heparan-alpha-glucosaminide N-acetyltransferase	1.0607	2.3445e-06	0.0074427	CG_Chr02
ClCG02G021620	Superoxide dismutase [Cu-Zn]	1.0848	2.1913e-06	0.0074427	CG_Chr02
ClCG03G013050	Hexokinase, putative	-0.95276	7.7562e-06	0.02097	CG_Chr03
ClCG03G016470	Superoxide dismutase [Cu-Zn]	0.88789	1.2986e-06	0.0074427	CG_Chr03
ClCG05G006890	Diacylglycerol acyltransferase	2.3623	4.7586e-26	4.5319e-22	CG_Chr05
ClCG07G004520	Ferritin	-0.75211	8.8079e-06	0.02097	CG_Chr07
ClCG10G003380	Cu/Zn-superoxide dismutase copper chaperone	1.0837	2.1422e-06	0.0074427	CG_Chr10

## Sheet: LZ_7dptvsStnr_7dpt
Gene_ID	Biological function	log2FoldChange	pvalue	padj	gene_chr
ClCG05G006890	Diacylglycerol acyltransferase	1.1627	1.4821e-06	0.0056612	CG_Chr05
ClCG07G009520	Succinate dehydrogenase iron-sulfur subunit	-1.3092	9.9828e-09	0.00019065	CG_Chr07
ClCG07G017460	2-oxoglutarate (2OG) and Fe(II)-dependent oxygenase superfamily protein LENGTH=341	-1.2395	7.345e-08	0.00046758	CG_Chr07
ClCG11G002760	Unknown protein	1.3443	2.121e-08	0.00020254	CG_Chr11
ClCG11G003310	Calmodulin-like protein	-0.83965	6.936e-06	0.022077	CG_Chr11
ClCG11G005670	Sorghum bicolor protein targeted either to mitochondria or chloroplast proteins T50848	1.1225	1.363e-06	0.0056612	CG_Chr11

## Sheet: HZ_11dptvsStnr_11dpt_DEG
Gene_ID	Biological function	log2FoldChange	pvalue	padj	gene_chr
ClCG00G002320	Unknown protein	-1.3876	2.9064e-05	0.0046289	CG_Chr00
ClCG00G003890	Kinase family protein	-1.7089	0.00082996	0.044347	CG_Chr00
ClCG01G001090	Cell division cycle, putative	2.3278	5.1485e-05	0.0067564	CG_Chr01
ClCG01G001770	Unknown protein	0.86607	0.00013027	0.013015	CG_Chr01
ClCG01G002510	CCT motif family protein	-1.3051	0.00025234	0.020094	CG_Chr01
ClCG01G003760	Elongation factor EF-G	-0.85936	0.0003524	0.024917	CG_Chr01
ClCG01G003880	T3P18.9	-0.8372	0.00025158	0.020094	CG_Chr01
ClCG01G004520	UPF0496 protein	-1.5418	0.0003215	0.023233	CG_Chr01
ClCG01G005040	Chromosome undetermined scaffold_175, whole genome shotgun sequence	1.9361	0.00070668	0.040392	CG_Chr01
ClCG01G005860	50S ribosomal protein-related LENGTH=163	-1.4653	9.095e-06	0.0018419	CG_Chr01
ClCG01G006380	Phosphoglucomutase, putative	-1.077	0.00081013	0.043715	CG_Chr01
ClCG01G007890	Phosphoribosyl-AMP cyclohydrolase	-0.79605	0.00075837	0.04217	CG_Chr01
ClCG01G008200	RING/U-box superfamily protein LENGTH=328	-0.94839	3.8708e-05	0.0056693	CG_Chr01
ClCG01G008280	Oxygen-evolving enhancer protein 3	-0.83033	0.00016095	0.014917	CG_Chr01
ClCG01G008470	Phytoene synthase	-1.0321	0.00096496	0.049007	CG_Chr01
ClCG01G008640	Universal stress protein family protein	-2.0503	0.00010145	0.011021	CG_Chr01
ClCG01G009160	Zinc transporter	-1.4278	7.3396e-05	0.0087882	CG_Chr01
ClCG01G009930	EH-domain-containing protein	1.2354	0.00073673	0.04153	CG_Chr01
ClCG01G010740	Flavin containing monooxygenase 3-like	-1.5522	7.8908e-07	0.00035956	CG_Chr01
ClCG01G010800	ABC(ATP-binding) family transporter	-0.81987	0.000565	0.034544	CG_Chr01
ClCG01G013320	Fas-associated factor 1-like protein	-1.2905	0.00024193	0.019647	CG_Chr01
ClCG01G013880	Cyclin-dependent kinases regulatory subunit, putative	1.6931	4.7404e-06	0.0011109	CG_Chr01
ClCG01G015150	Gibberellin 20-oxidase family protein	-2.1345	9.9006e-06	0.0019107	CG_Chr01
ClCG01G016200	Geranylgeranyl diphosphate synthase	2.8462	1.7803e-07	0.0001344	CG_Chr01
ClCG01G016370	Oxygen evolving enhancer protein 1	-0.92797	0.00084812	0.044912	CG_Chr01
ClCG01G016630	Cc-nbs-lrr resistance protein	-1.4638	0.00022363	0.018527	CG_Chr01
ClCG01G017800	Growth-regulating factor 1	1.6143	0.00017557	0.015694	CG_Chr01
ClCG01G017810	AP2-like ethylene-responsive transcription factor	2.0706	0.00029755	0.022493	CG_Chr01
ClCG01G018930	2,3-bisphosphoglycerate-dependent phosphoglycerate mutase	-1.2462	8.8684e-05	0.010103	CG_Chr01
ClCG01G019660	Pentatricopeptide repeat-containing protein	-0.94975	2.8268e-05	0.0045834	CG_Chr01
ClCG01G021310	Gb|AAF04428.1	-1.7371	0.00013706	0.013463	CG_Chr01
ClCG01G021490	Rho GDP-dissociation inhibitor, putative	-1.8477	6.6554e-07	0.00033084	CG_Chr01
ClCG01G023220	CM0545.320.nc protein	-1.5321	2.0341e-06	0.00067278	CG_Chr01
ClCG01G023530	Magnesium chelatase subunit I	-0.99376	0.00031025	0.022925	CG_Chr01
ClCG01G023990	CTD small phosphatase-like protein	1.897	0.00097268	0.049246	CG_Chr01
ClCG01G024020	Aquaporin	-0.99948	0.00092966	0.047696	CG_Chr01
ClCG01G024110	GDSL esterase/lipase	-1.7058	3.0816e-09	5.834e-06	CG_Chr01
ClCG01G024470	Unknown protein	-2.1707	0.0001317	0.013015	CG_Chr01
ClCG01G025460	Charged multivesicular body protein 2b-B, putative	2.1731	0.0001103	0.011599	CG_Chr01
ClCG02G000260	Eukaryotic translation initiation factor 6	-1.4278	0.00013931	0.013602	CG_Chr02
ClCG02G001140	Photosystem 2 family protein	-1.5595	6.1626e-05	0.0078365	CG_Chr02
ClCG02G001550	Phototropic-responsive NPH3 family protein	-1.2229	9.2085e-06	0.0018421	CG_Chr02
ClCG02G003060	Unknown protein	1.9038	0.00014819	0.014051	CG_Chr02
ClCG02G003090	Subtilisin-like serine protease	-1.4185	0.00018513	0.016256	CG_Chr02
ClCG02G003460	Kinase family protein	1.0761	0.00083352	0.044393	CG_Chr02
ClCG02G003620	Expansin-like family protein	-1.745	1.4937e-06	0.00056984	CG_Chr02
ClCG02G004300	Extensin-like protein	-2.3867	8.9665e-16	4.9029e-12	CG_Chr02
ClCG02G004510	NADP-dependent D-sorbitol-6-phosphate dehydrogenase	-2.192	0.00010908	0.011544	CG_Chr02
ClCG02G004540	Epimerase family protein	-1.011	3.7745e-05	0.0056693	CG_Chr02
ClCG02G005540	Cytochrome b6f complex subunit, putative, expressed	-1.1823	0.00038258	0.026259	CG_Chr02
ClCG02G005600	methyl esterase 3 LENGTH=263	-1.4079	1.3657e-05	0.002435	CG_Chr02
ClCG02G005880	Calmodulin-related family protein	-1.4042	9.6825e-05	0.010805	CG_Chr02
ClCG02G007140	Tubulin alpha chain, putative	1.9291	0.00055796	0.03428	CG_Chr02
ClCG02G007390	Mature parasite-infected erythrocyte surface antigen (MESA) or PfEMP2	2.2533	8.7263e-05	0.01001	CG_Chr02
ClCG02G008430	Cyclin family protein	-1.287	8.3585e-06	0.0017356	CG_Chr02
ClCG02G009760	Retrotransposon protein, putative, Ty3-gypsy subclass	-1.5713	0.00047158	0.030576	CG_Chr02
ClCG02G010600	AT5g65440/MNA5_17	2.0575	0.00030014	0.022585	CG_Chr02
ClCG02G010740	Cysteine/Histidine-rich C1 domain family protein	-2.8908	3.7361e-21	6.1286e-17	CG_Chr02
ClCG02G011230	Anthocyanin 5-aromatic acyltransferase, putative	2.2699	5.282e-05	0.0068766	CG_Chr02
ClCG02G011400	Triosephosphate isomerase	-0.67736	0.00018962	0.016322	CG_Chr02
ClCG02G012270	Cyclin delta-3	-1.1694	1.7664e-06	0.00064392	CG_Chr02
ClCG02G012660	Mitochondrial outer membrane protein porin	-0.80054	0.00019431	0.016601	CG_Chr02
ClCG02G013060	homolog of Synechocystis YCF37 LENGTH=167	-0.9029	0.00074542	0.041677	CG_Chr02
ClCG02G013840	D-aminoacid aminotransferase-like PLP-dependent enzymes superfamily protein LENGTH=353	1.6164	0.0006552	0.038801	CG_Chr02
ClCG02G014830	Transcription factor, putative	-0.88878	0.00076404	0.0422	CG_Chr02
ClCG02G015190	WD-repeat protein, putative	0.94865	0.00035851	0.025025	CG_Chr02
ClCG02G016530	Ribose-5-phosphate isomerase, putative	-1.14	3.5888e-07	0.00019623	CG_Chr02
ClCG02G016600	GDP-mannose-3',5'-epimerase	-0.78669	0.00018815	0.016322	CG_Chr02
ClCG02G016860	Ankyrin repeat-containing protein, putative	-1.5164	9.9183e-05	0.010919	CG_Chr02
ClCG02G016890	GRF1-INTERACTING FACTOR 1 family protein	1.6802	1.4778e-05	0.0026067	CG_Chr02
ClCG02G017870	MYB transcription factor-like	-1.6214	4.661e-06	0.0011109	CG_Chr02
ClCG02G017930	CMV 1a interacting protein 1	-0.98505	0.00012377	0.012455	CG_Chr02
ClCG02G018560	T6H22.12 protein	1.5395	1.4699e-06	0.00056984	CG_Chr02
ClCG02G019840	Ras-related protein Rab-25	-0.86376	0.0004333	0.028545	CG_Chr02
ClCG02G020200	Actin	-1.5349	5.0867e-05	0.0067564	CG_Chr02
ClCG02G020640	3-ketoacyl-CoA synthase	-1.3986	2.4545e-07	0.0001463	CG_Chr02
ClCG02G020760	Ascorbate peroxidase	-1.0042	0.00023963	0.019556	CG_Chr02
ClCG02G021040	Unknown protein	1.9395	0.00024668	0.01985	CG_Chr02
ClCG02G022400	Late embryogenesis abundant (LEA) hydroxyproline-rich glycoprotein family LENGTH=206	-1.6771	6.5702e-06	0.0014349	CG_Chr02
ClCG02G022520	DNA ligase	1.0003	8.6809e-05	0.01001	CG_Chr02
ClCG02G023030	Ubiquitin-conjugating enzyme 19 family protein	1.9623	0.00061977	0.037105	CG_Chr02
ClCG02G023050	Saccharopine dehydrogenase-like protein	-0.83876	0.00030848	0.022925	CG_Chr02
ClCG02G023150	Photosystem II 5 kD family protein	-1.0673	0.00099304	0.049552	CG_Chr02
ClCG02G023250	2-oxoglutarate/malate translocator	-1.5752	1.9692e-06	0.00067278	CG_Chr02
ClCG02G023550	Lipoxygenase	1.1164	6.9502e-06	0.0014807	CG_Chr02
ClCG02G023860	Oxidoreductase/ transition metal ion binding protein	-1.889	3.49e-06	0.00088076	CG_Chr02
ClCG02G024460	Pyruvate kinase	-0.76774	2.2643e-05	0.0037519	CG_Chr02
ClCG03G001400	Oxysterol-binding family protein	0.70954	0.00017403	0.015685	CG_Chr03
ClCG03G001660	Thaumatin-like protein	2.0729	0.00030978	0.022925	CG_Chr03
ClCG03G002410	Senescence-associated family protein	-1.9139	5.1596e-10	1.8919e-06	CG_Chr03
ClCG03G002820	Xyloglucan endotransglucosylase/hydrolase protein 31	2.1498	0.00017302	0.01568	CG_Chr03
ClCG03G003000	Unknown protein	-1.487	9.738e-06	0.0019017	CG_Chr03
ClCG03G003320	Pectate lyase	-0.94977	0.00014257	0.013676	CG_Chr03
ClCG03G003830	Thylakoid lumenal 17.9 kDa protein	-1.0064	0.00050144	0.032006	CG_Chr03
ClCG03G004610	Aminomethyltransferase	-1.2378	3.2909e-06	0.00087608	CG_Chr03
ClCG03G004750	Unknown protein	-1.413	9.5643e-07	0.00042404	CG_Chr03
ClCG03G005200	Terpene synthase 3	-1.7026	1.2532e-08	1.7131e-05	CG_Chr03
ClCG03G005610	Lysine ketoglutarate reductase trans-splicing-like protein	-0.99263	0.00010641	0.011408	CG_Chr03
ClCG03G007000	Avr9/Cf-9 rapidly elicited protein 180	-2.1955	2.6682e-06	0.00076789	CG_Chr03
ClCG03G007530	Rho termination factor	-1.4354	2.2892e-09	5.3647e-06	CG_Chr03
ClCG03G007680	Protein of unknown function (DUF640) LENGTH=177	1.6753	0.00074696	0.041677	CG_Chr03
ClCG03G009520	Camphor resistance CrcB family protein	-1.2844	0.00030748	0.022925	CG_Chr03
ClCG03G011150	Phytase	-1.4754	1.0429e-05	0.0019894	CG_Chr03
ClCG03G014520	arabinogalactan protein 21 LENGTH=58	-1.45	0.00012046	0.012351	CG_Chr03
ClCG03G015180	growth-regulating factor 5 LENGTH=397	2.1683	0.00015145	0.014278	CG_Chr03
ClCG03G015240	Ultraviolet-B-repressible protein	-1.2972	0.00040895	0.027568	CG_Chr03
ClCG03G015720	MYB-related transcription factor	-1.8111	7.2072e-06	0.0015157	CG_Chr03
ClCG03G017620	F-box protein PP2-B3	-3.2027	1.7849e-08	1.9519e-05	CG_Chr03
ClCG04G000420	Dimethylaniline monooxygenase, putative	-1.1605	0.00051192	0.032548	CG_Chr04
ClCG04G002740	4,5-DOPA dioxygenase extradiol-like protein	-1.6606	1.5897e-08	1.8626e-05	CG_Chr04
ClCG04G003660	Unknown protein	2.109	0.00021909	0.018243	CG_Chr04
ClCG04G004150	Unknown protein	-1.6248	0.00099821	0.049552	CG_Chr04
ClCG04G004220	S-adenosyl-L-methionine-dependent methyltransferase	1.9814	0.00042636	0.028202	CG_Chr04
ClCG04G004840	Sec14p-like phosphatidylinositol transfer family protein LENGTH=314	-1.2455	9.0338e-05	0.01022	CG_Chr04
ClCG04G005510	Leucine-rich repeat protein kinase family protein LENGTH=802	-1.0277	0.00016089	0.014917	CG_Chr04
ClCG04G006570	Wound-induced protein	-2.3446	1.2676e-06	0.00050717	CG_Chr04
ClCG04G006650	SEC14 cytosolic factor family protein	1.5473	0.00066619	0.039029	CG_Chr04
ClCG04G006830	Myb family transcription factor	-1.7213	2.2166e-05	0.0037103	CG_Chr04
ClCG04G007020	Vacuolar cation/proton exchanger 1a, putative	2.4766	1.7094e-19	1.4021e-15	CG_Chr04
ClCG04G008470	Kinesin-related protein-like	2.1829	9.8941e-05	0.010919	CG_Chr04
ClCG04G008870	Arabidopsis thaliana genomic DNA, chromosome 5, P1 clone:MOK16	-1.4117	0.00066478	0.039029	CG_Chr04
ClCG04G009010	Aquaporin	-1.3506	4.7392e-05	0.0065822	CG_Chr04
ClCG04G009060	cyclic nucleotide-gated channel 15 LENGTH=678	-1.8379	4.6919e-06	0.0011109	CG_Chr04
ClCG04G009920	GDSL esterase/lipase	-1.8953	0.00093956	0.047865	CG_Chr04
ClCG05G002550	Glutathione s-transferase, putative	1.3671	0.00019004	0.016322	CG_Chr05
ClCG05G003740	Glutathione S-transferase	-1.416	0.0007811	0.042854	CG_Chr05
ClCG05G004110	Major facilitator superfamily protein LENGTH=586	1.6877	4.8076e-05	0.0065822	CG_Chr05
ClCG05G004240	dCTP pyrophosphatase	-2.0841	1.7567e-06	0.00064392	CG_Chr05
ClCG05G004670	Auxin-responsive protein	-1.02	0.00055227	0.03418	CG_Chr05
ClCG05G005320	Glucose-1-phosphate adenylyltransferase	-1.0326	0.00035073	0.024907	CG_Chr05
ClCG05G005520	Glutamine synthetase	-0.89603	5.8502e-06	0.0013303	CG_Chr05
ClCG05G005630	DUF679 domain membrane protein 2 LENGTH=184	-1.651	9.671e-05	0.010805	CG_Chr05
ClCG05G005680	Sugar transporter, putative	-1.7418	0.00069851	0.040229	CG_Chr05
ClCG05G006690	Pop3 peptide	-1.4272	3.0094e-05	0.0047467	CG_Chr05
ClCG05G007110	Kinesin related protein	1.6248	0.00077873	0.042854	CG_Chr05
ClCG05G008270	Unknown protein	2.0057	0.00046795	0.030461	CG_Chr05
ClCG05G008310	WGS project CAID00000000 data, contig chromosome 04	-0.79856	0.00021309	0.017926	CG_Chr05
ClCG05G008990	hydroxyproline-rich glycoprotein family protein LENGTH=343	1.3048	0.00092392	0.047696	CG_Chr05
ClCG05G009500	MLO-like protein	1.6714	0.00031465	0.02294	CG_Chr05
ClCG05G009820	At3G54630-like protein	1.1197	0.00017194	0.01567	CG_Chr05
ClCG05G010220	Cyclin D3-1	1.9249	0.00078525	0.042883	CG_Chr05
ClCG05G013760	Endosomal targeting BRO1-like domain-containing protein	2.0434	4.0701e-05	0.0059084	CG_Chr05
ClCG05G013920	V-type proton ATPase subunit E	-0.95727	0.00011633	0.012078	CG_Chr05
ClCG05G017160	V-type proton ATPase 21 kDa proteolipid subunit	-1.8136	6.5947e-05	0.0081338	CG_Chr05
ClCG05G017790	Abscisic acid receptor PYR1	-1.8846	3.2008e-09	5.834e-06	CG_Chr05
ClCG05G018350	DnaJ/Hsp40 cysteine-rich domain superfamily protein LENGTH=154	-0.84018	0.00066078	0.03899	CG_Chr05
ClCG05G018450	Sulfate adenylyltransferase, putative	-0.78516	0.00041174	0.027568	CG_Chr05
ClCG05G018810	Mannan endo-1,4-beta-mannosidase	-1.094	0.00068869	0.039919	CG_Chr05
ClCG05G018880	Cysteine/histidine-rich C1 domain-containing protein	-2.3452	3.4811e-06	0.00088076	CG_Chr05
ClCG05G019560	CST complex subunit CTC1-like protein	1.1367	0.00032454	0.023248	CG_Chr05
ClCG05G019610	Transcription factor, putative	-0.69191	0.00060344	0.036663	CG_Chr05
ClCG05G022160	Heavy metal transport/detoxification superfamily protein LENGTH=152	-1.2888	0.00093042	0.047696	CG_Chr05
ClCG05G022680	Ribulose bisphosphate carboxylase small chain	-1.0488	0.00035486	0.024983	CG_Chr05
ClCG05G024160	MADS-box transcription factor 2	-0.88492	0.00063886	0.038108	CG_Chr05
ClCG05G024210	RING/U-box superfamily protein LENGTH=204	-1.3801	0.0003974	0.027049	CG_Chr05
ClCG05G025240	Xyloglucan endotransglucosylase/hydrolase 5	-2.3463	5.7665e-10	1.8919e-06	CG_Chr05
ClCG05G025330	Carbonic anhydrase	-1.0811	2.5483e-08	2.459e-05	CG_Chr05
ClCG05G025950	Cytochrome P450-1	-1.9829	0.00010332	0.011151	CG_Chr05
ClCG05G026160	S-adenosyl-L-methionine-dependent methyltransferases superfamily protein LENGTH=239	-0.81424	0.00020002	0.016913	CG_Chr05
ClCG05G026630	Serine carboxypeptidase, putative	1.6536	0.0009353	0.047797	CG_Chr05
ClCG05G026670	Annexin	2.2201	4.2091e-06	0.0010461	CG_Chr05
ClCG06G000620	alpha/beta-Hydrolases superfamily protein LENGTH=309	-1.1177	4.4686e-06	0.0010941	CG_Chr06
ClCG06G000790	Pyrophosphatase ppaX	-0.96555	0.00032304	0.023242	CG_Chr06
ClCG06G001050	Hfr-2-like protein	2.1586	3.1346e-05	0.0048971	CG_Chr06
ClCG06G003690	Rop guanine nucleotide exchange factor, putative	1.7267	2.4675e-06	0.00072282	CG_Chr06
ClCG06G004150	5-nucleotidase	0.76327	0.00031222	0.02294	CG_Chr06
ClCG06G005070	Condensin-2 complex subunit D3	2.0269	7.9908e-09	1.3108e-05	CG_Chr06
ClCG06G005960	Protein FANTASTIC FOUR 3	-1.7697	6.6527e-05	0.0081441	CG_Chr06
ClCG06G007110	Kinesin like protein	2.1468	0.0001863	0.016256	CG_Chr06
ClCG06G008030	Sucrose phosphate synthase 1	-1.1942	0.00067676	0.039367	CG_Chr06
ClCG06G008630	Pentatricopeptide repeat-containing protein, putative	-1.1095	3.9724e-08	3.6201e-05	CG_Chr06
ClCG06G010420	Genomic DNA, chromosome 3, P1 clone: MAG2	2.4218	1.1588e-05	0.0021176	CG_Chr06
ClCG06G011990	Unknown protein	2.3387	4.5933e-05	0.0064955	CG_Chr06
ClCG06G012100	Dicer-like protein 4	1.1704	0.00026712	0.020966	CG_Chr06
ClCG06G012180	Alpha/beta-hydrolase domain-containing protein	1.8739	7.2128e-05	0.0087644	CG_Chr06
ClCG06G012350	Omega-6 fatty acid desaturase	-1.0073	2.0507e-06	0.00067278	CG_Chr06
ClCG06G013130	Cysteine-rich venom protein	-1.3106	0.00018213	0.01615	CG_Chr06
ClCG06G013390	Replication protein A 30 kDa subunit, putative	1.0387	1.0601e-05	0.0019988	CG_Chr06
ClCG06G013530	Zn/Cd P(IB)-type ATPase	-0.90364	8.5448e-05	0.0099411	CG_Chr06
ClCG06G014850	CONSTANS-like zinc finger protein	-1.248	2.4611e-06	0.00072282	CG_Chr06
ClCG06G014880	Genomic DNA, chromosome 3, P1 clone: MPE11	-1.5795	0.00035842	0.025025	CG_Chr06
ClCG06G015440	Dirigent-like protein	-1.5287	0.0010021	0.049552	CG_Chr06
ClCG06G016190	Unknown protein	-1.0342	2.1508e-06	0.00068619	CG_Chr06
ClCG06G016660	Transcription factor family protein	1.4594	0.00055425	0.03418	CG_Chr06
ClCG06G016950	Protein EXECUTER	-0.92192	4.9564e-05	0.0066644	CG_Chr06
ClCG06G018170	VID27-like protein	-1.4576	0.00049778	0.031897	CG_Chr06
ClCG06G018300	Rubredoxin	-0.97232	1.1504e-05	0.0021176	CG_Chr06
ClCG07G000270	mRNA-binding family protein	-0.93935	6.5125e-05	0.0080933	CG_Chr07
ClCG07G001490	Cytochrome P450, putative	-0.71281	0.00016334	0.014969	CG_Chr07
ClCG07G002500	targeting protein for XKLP2 LENGTH=790	2.534	8.9266e-06	0.0018304	CG_Chr07
ClCG07G003520	Ribulose-1,5-bisphosphate carboxylase/oxygenase activase 1	-1.372	0.00024686	0.01985	CG_Chr07
ClCG07G003770	At2g39870/T5I7.17	1.3331	0.00033629	0.023985	CG_Chr07
ClCG07G004030	Aquaporin	-1.0485	2.3307e-06	0.00072138	CG_Chr07
ClCG07G004290	Omega-3 fatty acid desaturase	-1.1798	7.6634e-07	0.00035956	CG_Chr07
ClCG07G004720	Gb|AAD25673.1	-1.0697	0.0010031	0.049552	CG_Chr07
ClCG07G005820	Cysteine-rich repeat secretory protein	-1.9486	1.1618e-05	0.0021176	CG_Chr07
ClCG07G006720	BAG family molecular chaperone regulator 1	-2.381	1.2506e-06	0.00050717	CG_Chr07
ClCG07G008390	Aldose 1-epimerase, putative	-0.90731	0.00037851	0.026162	CG_Chr07
ClCG07G008480	Laccase, putative	-1.5182	0.00023647	0.019395	CG_Chr07
ClCG07G009020	Zinc finger protein	0.95594	0.00018626	0.016256	CG_Chr07
ClCG07G009510	VQ motif-containing family protein	1.5615	3.1391e-07	0.00017757	CG_Chr07
ClCG07G011190	Pectinacetylesterase family protein	-1.4961	1.2295e-08	1.7131e-05	CG_Chr07
ClCG07G011270	Zinc finger, C3HC4 type (RING finger) domain-containing protein	2.0045	7.7408e-07	0.00035956	CG_Chr07
ClCG07G011390	Cellulose synthase-like protein	-1.5592	1.4443e-08	1.8225e-05	CG_Chr07
ClCG07G011590	Nucleoside diphosphate kinase	-1.1574	0.00010783	0.011486	CG_Chr07
ClCG07G013540	F-box/RNI-like superfamily protein LENGTH=457	-2.1025	1.833e-09	5.0114e-06	CG_Chr07
ClCG07G014050	AP2-like ethylene-responsive transcription factor	2.1599	1.9203e-07	0.00013696	CG_Chr07
ClCG07G014300	Remorin family protein LENGTH=442	1.8715	0.00099241	0.049552	CG_Chr07
ClCG07G014760	Protein kinase, putative	-1.0803	0.00088566	0.046416	CG_Chr07
ClCG07G014910	High mobility group family protein	1.8874	0.0010059	0.049552	CG_Chr07
ClCG07G015500	Rho GDP-dissociation inhibitor	-1.8313	6.0416e-05	0.0077427	CG_Chr07
ClCG07G015910	methyl esterase 11 LENGTH=390	-1.1659	4.2509e-05	0.0060636	CG_Chr07
ClCG07G016320	Hydroxyproline-rich glycoprotein-like protein	1.9569	0.0002662	0.020966	CG_Chr07
ClCG07G016530	Unknown protein	-0.99153	0.00080786	0.043715	CG_Chr07
ClCG07G016710	Pirin-like family protein	-1.4649	0.00017603	0.015694	CG_Chr07
ClCG07G016980	Ethylene-responsive transcription factor 3	-1.5164	0.00082757	0.044347	CG_Chr07
ClCG08G000220	Hfr-2-like protein	0.93643	2.3629e-05	0.0038762	CG_Chr08
ClCG08G000610	Disease resistance protein (TIR-NBS-LRR class) LENGTH=1210	-1.9227	0.00023372	0.019266	CG_Chr08
ClCG08G001450	Tryparedoxin	-1.4318	0.00061233	0.037065	CG_Chr08
ClCG08G002020	Peroxiredoxin	-0.975	5.8436e-06	0.0013303	CG_Chr08
ClCG08G003360	Unknown protein	-1.3656	0.0004794	0.030961	CG_Chr08
ClCG08G003680	Voltage-gated hydrogen channel 1	-2.4168	2.7998e-06	0.00079185	CG_Chr08
ClCG08G005670	TRAM, LAG1 and CLN8 (TLC) lipid-sensing domain containing protein LENGTH=288	-0.88327	0.00064478	0.038323	CG_Chr08
ClCG08G005930	Cyclin A, putative	2.3459	2.0351e-06	0.00067278	CG_Chr08
ClCG08G006310	Chaperone protein dnaJ, putative	-1.2405	9.6075e-06	0.0018988	CG_Chr08
ClCG08G006800	Leucine-rich repeat (LRR) family protein LENGTH=760	2.0311	0.00031457	0.02294	CG_Chr08
ClCG08G007290	Unknown protein	-0.77803	0.00028693	0.022098	CG_Chr08
ClCG08G007860	Shugoshin-1, putative	2.1251	0.00021884	0.018243	CG_Chr08
ClCG08G008460	HSP20-like chaperones superfamily protein LENGTH=249	-2.0829	5.1268e-05	0.0067564	CG_Chr08
ClCG08G008470	MICAL C-terminal-like protein	-1.7246	0.00091426	0.047461	CG_Chr08
ClCG08G009180	PsbP domain-containing protein	-1.0561	0.00028051	0.021912	CG_Chr08
ClCG08G009590	Cytokinin riboside 5'-monophosphate phosphoribohydrolase-like	-2.2322	8.2213e-05	0.009633	CG_Chr08
ClCG08G009950	Embryogenesis transmembrane protein-like	1.1832	0.0006174	0.037104	CG_Chr08
ClCG08G012370	Myb, putative	1.9423	0.00056646	0.034544	CG_Chr08
ClCG08G012700	H+-ATPase family protein	-1.507	1.6704e-07	0.0001344	CG_Chr08
ClCG08G014190	Unknown protein	1.9877	0.00029411	0.02244	CG_Chr08
ClCG08G015690	alpha/beta-Hydrolases superfamily protein LENGTH=314	-1.0609	6.6477e-06	0.0014349	CG_Chr08
ClCG08G015930	Myosin-1	-1.033	0.00029672	0.022493	CG_Chr08
ClCG08G015960	Cytochrome P450	-1.3613	2.4972e-07	0.0001463	CG_Chr08
ClCG08G016720	AP2-like ethylene-responsive transcription factor	2.2992	6.2902e-05	0.0079373	CG_Chr08
ClCG08G017190	Acyl-[acyl-carrier-protein] desaturase	-0.70748	0.0007398	0.04156	CG_Chr08
ClCG08G018070	Genomic DNA, chromosome 3, P1 clone: MAG2	1.8776	0.00092914	0.047696	CG_Chr08
ClCG09G000100	Class III homeobox-leucine zipper protein	1.3749	6.3561e-05	0.0079592	CG_Chr09
ClCG09G000190	Histidine-containing phosphotransfer protein, putative	-1.9525	0.00066942	0.039079	CG_Chr09
ClCG09G000950	Transcription initiation factor TFIID subunit A LENGTH=683	-1.327	0.00099709	0.049552	CG_Chr09
ClCG09G001460	RNA-binding protein with multiple splicing, putative	0.81705	0.00069893	0.040229	CG_Chr09
ClCG09G001930	Homeobox-leucine zipper family protein	1.9484	4.7356e-05	0.0065822	CG_Chr09
ClCG09G003800	Homeobox-leucine zipper protein 14	1.8631	0.00037958	0.026162	CG_Chr09
ClCG09G004200	CCP-like protein	2.27	3.3883e-05	0.0051945	CG_Chr09
ClCG09G004390	structural maintenance of chromosomes 5 LENGTH=1053	1.2525	0.00012015	0.012351	CG_Chr09
ClCG09G004620	Protein kinase superfamily protein LENGTH=361	2.4247	2.168e-07	0.00014225	CG_Chr09
ClCG09G004970	Stachyose synthase	-1.9878	0.00037257	0.025897	CG_Chr09
ClCG09G005330	Unknown protein	-2.0667	5.6337e-05	0.0072768	CG_Chr09
ClCG09G005870	Plant invertase/pectin methylesterase inhibitor superfamily protein	-1.3999	4.1721e-05	0.0060035	CG_Chr09
ClCG09G005950	Multidrug resistance protein ABC transporter family	2.5918	6.4435e-08	5.5631e-05	CG_Chr09
ClCG09G006860	Glycogen debranching enzyme	-1.0944	1.1461e-06	0.00049473	CG_Chr09
ClCG09G007390	Heat shock transcription factor A2	-1.4046	2.0842e-07	0.00014225	CG_Chr09
ClCG09G008560	Kinase family protein	-1.0076	0.00097692	0.049309	CG_Chr09
ClCG09G008790	Acyl-ACP thioesterase	-0.91188	7.3393e-05	0.0087882	CG_Chr09
ClCG09G009470	Auxin response factor	1.5998	0.00054003	0.033672	CG_Chr09
ClCG09G010400	Forkhead-associated domain-containing family protein	1.6697	0.00090559	0.04716	CG_Chr09
ClCG09G010500	Glutelin type-A	-1.8846	0.00014024	0.013613	CG_Chr09
ClCG09G011180	Tyrosine specific protein phosphatase family protein	-2.2582	1.8396e-06	0.00065602	CG_Chr09
ClCG09G012120	aluminum-activated, malate transporter 12 LENGTH=560	-1.2718	2.3927e-06	0.00072282	CG_Chr09
ClCG09G012170	Glycine cleavage system h protein, putative	-1.1603	0.00052485	0.033114	CG_Chr09
ClCG09G014700	Phloem filament protein	-1.5453	0.00070506	0.040392	CG_Chr09
ClCG09G014710	Phloem filament protein	-1.8266	1.317e-05	0.0023741	CG_Chr09
ClCG09G015230	Chaperone protein DNAj, putative	-2.0881	0.00019567	0.016631	CG_Chr09
ClCG09G015550	UDP-glycosyltransferase 1	-1.2005	0.00028319	0.021918	CG_Chr09
ClCG09G015670	DNA replication licensing factor, putative	1.7085	0.00010124	0.011021	CG_Chr09
ClCG09G016330	Inorganic pyrophosphatase	-0.78141	0.00011113	0.011612	CG_Chr09
ClCG09G017550	Serine/threonine protein kinase	-2.2841	2.8499e-05	0.0045834	CG_Chr09
ClCG09G018950	GDSL esterase/lipase	1.4747	3.4135e-06	0.00088076	CG_Chr09
ClCG09G019170	sirohydrochlorin ferrochelatase B LENGTH=225	-2.0617	0.00029367	0.02244	CG_Chr09
ClCG09G019820	Cysteine/Histidine-rich C1 domain family protein LENGTH=243	1.1764	0.00099343	0.049552	CG_Chr09
ClCG10G001090	ABC-type Co2+ transport system, permease component	-0.9792	0.00061749	0.037104	CG_Chr10
ClCG10G004290	arabinogalactan protein 19 LENGTH=248	2.4412	2.0163e-05	0.0034099	CG_Chr10
ClCG10G005290	Lactoylglutathione lyase	-1.1167	0.00042596	0.028202	CG_Chr10
ClCG10G006450	Cyclic nucleotide gated channel 2	2.4649	2.289e-07	0.00014442	CG_Chr10
ClCG10G006460	Unknown protein	2.4692	3.8602e-07	0.00020427	CG_Chr10
ClCG10G008290	Dof zinc finger protein	-1.3863	0.00076318	0.0422	CG_Chr10
ClCG10G010370	Unknown protein	1.7848	0.00079292	0.04307	CG_Chr10
ClCG10G010770	Unknown protein	-2.0105	0.00045381	0.029659	CG_Chr10
ClCG10G011170	Cellulose synthase-like protein	2.1383	8.1307e-05	0.0095954	CG_Chr10
ClCG10G012270	DNA topoisomerase 2	1.9309	0.00078687	0.042883	CG_Chr10
ClCG10G012740	P-loop containing nucleoside triphosphate hydrolases superfamily protein LENGTH=506	1.9543	6.026e-06	0.0013358	CG_Chr10
ClCG10G013030	DNA replication licensing factor MCM2, putative	0.89216	0.00084873	0.044912	CG_Chr10
ClCG10G013330	3-oxoacyl-[acyl-carrier-protein] reductase 1	-0.94634	1.1926e-06	0.00050163	CG_Chr10
ClCG10G014200	Carbonic anhydrase	-1.459	0.0001566	0.014679	CG_Chr10
ClCG10G014820	Auxin efflux carrier protein	-1.0513	0.00072313	0.040904	CG_Chr10
ClCG10G015200	Unknown protein	-1.2212	0.00044228	0.029021	CG_Chr10
ClCG10G015340	Cystathionine gamma synthase	-0.80379	0.00012215	0.012369	CG_Chr10
ClCG10G015640	purple acid phosphatase 16 LENGTH=367	-1.8281	1.756e-05	0.0030321	CG_Chr10
ClCG10G015890	Amine oxidase, putative	-0.76023	0.00081376	0.043767	CG_Chr10
ClCG10G016560	Aquaporin SIP1-2	-1.1321	3.6168e-05	0.0054936	CG_Chr10
ClCG10G016920	ABC transporter family protein	1.4365	0.00026439	0.020952	CG_Chr10
ClCG10G017310	Transcription factor	-0.64235	0.00086616	0.04554	CG_Chr10
ClCG10G019000	Soft fertilization envelope protein	-1.4573	1.9387e-05	0.0033128	CG_Chr10
ClCG10G020380	Zinc finger protein	1.0415	0.00052148	0.033029	CG_Chr10
ClCG10G020850	Chloroplast-targeted copper chaperone, putative	-1.139	3.2886e-06	0.00087608	CG_Chr10
ClCG10G020870	Tetratricopeptide repeat (TPR)-like superfamily protein LENGTH=340	1.273	0.0008898	0.046485	CG_Chr10
ClCG10G021870	MYB transcription factor	-1.1823	0.00041027	0.027568	CG_Chr10
ClCG10G022080	Chlorophyll a-b binding protein 6, chloroplastic	-1.7767	4.3422e-07	0.00022259	CG_Chr10
ClCG11G000350	Dehydrogenase/reductase SDR family member	-1.4833	0.00053276	0.033357	CG_Chr11
ClCG11G001650	Protein kinase	1.2952	4.8151e-05	0.0065822	CG_Chr11
ClCG11G001810	Methyltransferase, putative	-1.2906	0.00016287	0.014969	CG_Chr11
ClCG11G001920	Zinc finger CCCH domain-containing protein	2.0372	0.00013157	0.013015	CG_Chr11
ClCG11G002230	Avr9/Cf-9 rapidly elicited protein 146	-1.2813	0.00038809	0.026526	CG_Chr11
ClCG11G003160	Thylakoid lumenal 16.5 kDa protein	-1.2033	3.1903e-05	0.0049372	CG_Chr11
ClCG11G003200	Blue copper protein	-1.4551	5.9199e-06	0.0013303	CG_Chr11
ClCG11G003870	Fructose-bisphosphate aldolase	-1.1821	3.8426e-05	0.0056693	CG_Chr11
ClCG11G004640	Plant calmodulin-binding protein-related LENGTH=507	-1.132	0.0005419	0.033672	CG_Chr11
ClCG11G004680	TPX2 (Targeting protein for Xklp2) family protein	2.1881	0.00014136	0.013641	CG_Chr11
ClCG11G005230	TRICHOME BIREFRINGENCE-LIKE 21 LENGTH=526	-1.3054	1.8025e-07	0.0001344	CG_Chr11
ClCG11G005370	Allene oxide cyclase	1.5223	0.00028327	0.021918	CG_Chr11
ClCG11G005770	Cell wall integrity and stress response component 1	-1.0674	1.7454e-05	0.0030321	CG_Chr11
ClCG11G007710	Myosin-8	-0.90143	0.00048447	0.031165	CG_Chr11
ClCG11G010020	AT5g16250/T21H19_170	2.0594	0.00031873	0.023134	CG_Chr11
ClCG11G010520	F21M11.3 protein	2.1299	0.00014416	0.013749	CG_Chr11
ClCG11G011070	Endo-1,4-beta-glucanase, putative	1.6517	3.8385e-05	0.0056693	CG_Chr11
ClCG11G012180	Syntaxin/t-SNARE family protein LENGTH=300	-0.88371	0.00040064	0.027157	CG_Chr11
ClCG11G012310	Oxygen-dependent choline dehydrogenase	2.499	3.3112e-06	0.00087608	CG_Chr11
ClCG11G013840	OTU domain-containing protein 6B, putative	-1.353	0.00041764	0.027849	CG_Chr11
ClCG11G014040	Sulfite exporter TauE/SafE family protein LENGTH=476	1.9042	0.00053161	0.033357	CG_Chr11
ClCG11G014540	AT hook motif DNA-binding family protein LENGTH=378	2.036	2.1752e-06	0.00068619	CG_Chr11
ClCG11G014810	Phosphoglycerate mutase-like protein	-0.98488	0.00072047	0.040895	CG_Chr11
ClCG11G014900	Leucine-rich receptor-like protein kinase family protein LENGTH=977	-1.3653	0.00086612	0.04554	CG_Chr11
ClCG11G015020	Auroralike protein kinase putative	1.9048	0.00072042	0.040895	CG_Chr11
ClCG11G015410	WD-repeat protein, putative	-1.6606	2.1442e-08	2.1983e-05	CG_Chr11
ClCG11G015540	Calmodulin, putative	-2.2025	7.7272e-05	0.0091853	CG_Chr11
ClCG11G018710	Cyclin B	2.1435	4.8971e-05	0.0066391	CG_Chr11
ClCG11G019040	AT hook motif DNA-binding family protein	1.0996	3.053e-06	0.00084885	CG_Chr11
ClCG11G019050	Cyclin dependent kinase B2	2.2041	0.00012192	0.012369	CG_Chr11

## Sheet: HZ_F_11dptvsStnr_11dpt_DEG
Gene_ID	Biological function	log2FoldChange	pvalue	padj	gene_chr
ClCG00G000670	Unknown protein	1.7531	6.0233e-06	0.00077186	CG_Chr00
ClCG00G001600	Tetratricopeptide repeat-containing family protein	1.2725	0.0012036	0.043172	CG_Chr00
ClCG00G001990	ATP-dependent Clp protease proteolytic subunit	1.3826	0.00026639	0.013307	CG_Chr00
ClCG00G002800	HXXXD-type acyl-transferase family protein LENGTH=436	1.2542	0.00060301	0.024915	CG_Chr00
ClCG00G003370	Silk fibroin	1.2674	0.00074988	0.0298	CG_Chr00
ClCG00G004400	PHD-finger domain-containing protein	1.7102	2.0989e-05	0.0020282	CG_Chr00
ClCG01G001550	Unknown protein	2.038	2.8111e-07	5.8484e-05	CG_Chr01
ClCG01G002610	Aquaporin protein 7	1.2908	4.0573e-05	0.0032827	CG_Chr01
ClCG01G003060	Rhomboid family protein	1.5084	7.6793e-06	0.00094965	CG_Chr01
ClCG01G003070	IQ-domain 22 LENGTH=484	1.3939	7.3368e-05	0.0051617	CG_Chr01
ClCG01G003810	Protein YABBY	1.0967	0.00047546	0.020863	CG_Chr01
ClCG01G003970	L-lactate dehydrogenase	1.1713	2.082e-05	0.0020282	CG_Chr01
ClCG01G004490	Auxin-responsive protein	1.7732	1.3431e-07	3.3454e-05	CG_Chr01
ClCG01G004510	Kinesin-like protein	1.5863	8.0083e-05	0.0054158	CG_Chr01
ClCG01G004710	Ethylene-responsive transcription factor	2.0105	1.4194e-10	8.9644e-08	CG_Chr01
ClCG01G005070	Protein kinase, putative	1.3623	0.00058201	0.024274	CG_Chr01
ClCG01G006110	Heavy metal transport/detoxification superfamily protein LENGTH=358	0.89328	7.3245e-05	0.0051617	CG_Chr01
ClCG01G006190	cDNA, clone: J100026I16, full insert sequence	2.6102	3.0113e-15	4.4376e-12	CG_Chr01
ClCG01G006290	Senescence-associated protein, putative	1.0241	7.5986e-05	0.0052475	CG_Chr01
ClCG01G006410	Endoglucanase 1	1.2252	0.00091747	0.034733	CG_Chr01
ClCG01G006520	nudix hydrolase homolog 17 LENGTH=182	1.4161	3.3048e-05	0.0028508	CG_Chr01
ClCG01G007890	Phosphoribosyl-AMP cyclohydrolase	-0.6335	0.00076264	0.030104	CG_Chr01
ClCG01G008470	Phytoene synthase	-0.72522	0.00010127	0.0063622	CG_Chr01
ClCG01G009280	Phloem protein 2	-1.2381	0.00052829	0.022842	CG_Chr01
ClCG01G009290	Lectin family protein	1.3606	4.0891e-05	0.0032869	CG_Chr01
ClCG01G009830	Ankyrin repeat-containing protein, putative	1.2917	0.00029005	0.014248	CG_Chr01
ClCG01G010280	Solute carrier family 13 (Sodium-dependent dicarboxylate transporter), member 3	-0.98589	0.00087195	0.033376	CG_Chr01
ClCG01G010670	Glucan endo-1,3-beta-glucosidase	1.6443	9.1838e-06	0.0010598	CG_Chr01
ClCG01G011640	CCR4-NOT transcription complex subunit 7	2.5869	9.7113e-18	2.8622e-14	CG_Chr01
ClCG01G013140	Radical-induced cell death 1	-1.0925	0.00023177	0.011984	CG_Chr01
ClCG01G013150	Dof zinc finger protein	2.1133	2.0635e-08	6.4018e-06	CG_Chr01
ClCG01G013240	Genomic DNA, chromosome 3, P1 clone: MGD8	1.6694	1.7167e-06	0.00026866	CG_Chr01
ClCG01G013830	Histone H2B	1.0254	0.00024615	0.012508	CG_Chr01
ClCG01G013840	Histone H2B	0.86792	0.00066737	0.027006	CG_Chr01
ClCG01G013910	Late embryogenesis abundant (LEA) hydroxyproline-rich glycoprotein family LENGTH=207	1.0743	0.00043288	0.019478	CG_Chr01
ClCG01G013940	Late embryogenesis abundant (LEA) hydroxyproline-rich glycoprotein family LENGTH=227	1.6087	2.5584e-06	0.00036486	CG_Chr01
ClCG01G014080	Gibberellin-regulated protein 1, putative	1.4773	9.2606e-06	0.0010598	CG_Chr01
ClCG01G014950	Eukaryotic aspartyl protease family protein LENGTH=469	1.3634	0.00025227	0.012746	CG_Chr01
ClCG01G014960	Late embryogenesis abundant (LEA) hydroxyproline-rich glycoprotein family LENGTH=208	-0.9318	0.00070255	0.02836	CG_Chr01
ClCG01G016340	TMV response-related protein	1.6402	8.349e-08	2.1398e-05	CG_Chr01
ClCG01G016360	CASP-like protein	-1.0799	0.00073649	0.0294	CG_Chr01
ClCG01G016610	Dof zinc finger protein	1.4404	8.5184e-05	0.0056209	CG_Chr01
ClCG01G016620	Laccase-like protein	1.1559	0.00083172	0.032114	CG_Chr01
ClCG01G016870	Protein kinase-like protein	1.841	4.5798e-06	0.00060894	CG_Chr01
ClCG01G016880	Late embryogenesis abundant hydroxyproline-rich glycoprotein	1.5095	0.00011396	0.0069664	CG_Chr01
ClCG01G017070	Microtubule-associated protein RP/EB family member 3	1.5904	6.1677e-05	0.0045636	CG_Chr01
ClCG01G017600	calcium-transporting ATPase, putative LENGTH=1049	1.4165	8.623e-06	0.0010303	CG_Chr01
ClCG01G017810	AP2-like ethylene-responsive transcription factor	1.9558	1.1211e-07	2.8321e-05	CG_Chr01
ClCG01G018160	BHLH transcription factor	1.2088	0.00012578	0.0074641	CG_Chr01
ClCG01G018360	Myosin-3	1.7782	8.8795e-06	0.0010468	CG_Chr01
ClCG01G018450	Mitochondrial carrier family	1.0038	0.0011231	0.040949	CG_Chr01
ClCG01G018490	Zinc finger homeodomain protein 1	1.6587	8.5199e-06	0.0010249	CG_Chr01
ClCG01G018890	Trehalose-6-phosphate phosphatase family protein	1.4703	5.1043e-05	0.0039245	CG_Chr01
ClCG01G018950	Inositol-3-phosphate synthase	-0.92829	0.0014543	0.049268	CG_Chr01
ClCG01G019610	GATA transcription factor	1.424	0.00039892	0.018419	CG_Chr01
ClCG01G019770	Unknown protein	1.4299	0.00026521	0.013286	CG_Chr01
ClCG01G019860	P-loop containing nucleoside triphosphate hydrolases superfamily protein LENGTH=451	1.4965	0.00019083	0.010415	CG_Chr01
ClCG01G020720	Regulator of Vps4 activity in the MVB pathway protein	1.4163	0.0002734	0.013619	CG_Chr01
ClCG01G021290	microtubule-associated proteins 70-5 LENGTH=513	-1.133	2.9879e-06	0.00041604	CG_Chr01
ClCG01G021360	Unknown protein	1.4688	1.6065e-07	3.7878e-05	CG_Chr01
ClCG01G021390	Unknown protein	0.98344	3.7693e-05	0.0031741	CG_Chr01
ClCG01G021760	F12F1.23 protein	1.4756	0.00024123	0.012329	CG_Chr01
ClCG01G021900	Phosphoadenosine phosphosulfate reductase	-0.7585	0.00010265	0.0064144	CG_Chr01
ClCG01G021930	Ankyrin repeat family protein	1.5349	0.00011345	0.0069664	CG_Chr01
ClCG01G022350	U-box domain-containing protein	-0.74284	0.00074054	0.029495	CG_Chr01
ClCG01G023040	Pistil extensin like protein	1.5841	6.9833e-05	0.005082	CG_Chr01
ClCG01G023170	Ethylene-responsive transcription factor, putative	2.7148	8.4091e-17	1.4871e-13	CG_Chr01
ClCG01G023740	Protein of unknown function (DUF640) LENGTH=177	1.3408	0.0002331	0.012018	CG_Chr01
ClCG01G023870	transcription regulators LENGTH=156	1.5379	9.4177e-05	0.0061005	CG_Chr01
ClCG01G023990	CTD small phosphatase-like protein	1.6127	5.9488e-05	0.0044388	CG_Chr01
ClCG01G024110	GDSL esterase/lipase	-0.89512	0.00043197	0.019478	CG_Chr01
ClCG01G024570	Glutamate-gated kainate-type ion channel receptor subunit GluR5	0.90827	0.00043522	0.019534	CG_Chr01
ClCG01G025390	Chloroplast unusual positioning 1A	1.0863	0.0014597	0.049357	CG_Chr01
ClCG01G025460	Charged multivesicular body protein 2b-B, putative	1.5269	0.00012456	0.0074164	CG_Chr01
ClCG01G025830	MOSC domain-containing protein 2, mitochondrial	-1.2033	0.00037866	0.017621	CG_Chr01
ClCG01G025970	Leucine-rich receptor-like protein kinase family protein LENGTH=1003	1.3774	7.9348e-05	0.0053969	CG_Chr01
ClCG02G000130	Defensin-like family protein	1.7014	1.0687e-09	5.1078e-07	CG_Chr02
ClCG02G001080	UPF0496 protein	0.92149	0.00019746	0.010614	CG_Chr02
ClCG02G001210	hydroxyproline-rich glycoprotein family protein LENGTH=136	1.4596	5.2836e-05	0.0040101	CG_Chr02
ClCG02G001520	F3L24.15 protein	1.8824	7.4066e-10	3.6509e-07	CG_Chr02
ClCG02G002190	Auxin-responsive family protein	1.5354	3.2754e-05	0.0028393	CG_Chr02
ClCG02G002200	Homeobox transcription factor KN3	0.9413	0.00021309	0.011249	CG_Chr02
ClCG02G002210	BZIP transcription factor family protein	1.5891	7.3047e-05	0.0051617	CG_Chr02
ClCG02G004030	Aquaporin	1.4664	4.6794e-07	8.6199e-05	CG_Chr02
ClCG02G005150	BURP domain-containing protein	1.3339	0.00087587	0.033453	CG_Chr02
ClCG02G006660	Protein phosphatase 2c, putative	1.5669	3.2376e-05	0.0028393	CG_Chr02
ClCG02G006750	Zinc finger protein, putative	1.5722	7.3555e-05	0.0051617	CG_Chr02
ClCG02G007080	Rhodopsin	1.1239	0.00011174	0.0068852	CG_Chr02
ClCG02G007140	Tubulin alpha chain, putative	1.6128	3.9668e-05	0.0032827	CG_Chr02
ClCG02G007390	Mature parasite-infected erythrocyte surface antigen (MESA) or PfEMP2	1.7774	8.1805e-06	0.00099085	CG_Chr02
ClCG02G007650	Oxidoreductase, putative	1.3728	0.00051904	0.022497	CG_Chr02
ClCG02G008770	Phosphate-responsive 1 family protein	1.4321	5.4936e-08	1.6191e-05	CG_Chr02
ClCG02G008980	Cellulose synthase family protein	-1.327	1.073e-05	0.0011786	CG_Chr02
ClCG02G009530	Fasciclin-like arabinogalactan protein 2	1.0783	0.0006023	0.024915	CG_Chr02
ClCG02G010280	Glutaredoxin	2.0248	4.392e-11	3.1067e-08	CG_Chr02
ClCG02G011150	Xyloglucan endotransglucosylase/hydrolase protein 9	1.4092	5.2466e-05	0.0039992	CG_Chr02
ClCG02G011740	Auxin transporter-like protein 3	1.2816	0.001418	0.048596	CG_Chr02
ClCG02G011870	Synaptotagmin-7	1.4219	8.0967e-05	0.0054236	CG_Chr02
ClCG02G012430	Glucan endo-1,3-beta-glucosidase, putative	1.5929	7.0746e-08	1.9437e-05	CG_Chr02
ClCG02G013280	PQ-loop repeat family protein	-0.87424	0.0011444	0.041386	CG_Chr02
ClCG02G015490	Histone H2A	1.271	0.00012695	0.0075083	CG_Chr02
ClCG02G015680	Lipoxygenase	1.6743	1.2677e-05	0.0013544	CG_Chr02
ClCG02G015810	Kinesin-3, putative	1.5051	0.00018188	0.010146	CG_Chr02
ClCG02G017320	Unknown protein	1.4688	0.00019047	0.010415	CG_Chr02
ClCG02G017420	Unknown protein	1.765	6.7345e-07	0.00011676	CG_Chr02
ClCG02G017870	MYB transcription factor-like	-1.1491	0.00047425	0.020862	CG_Chr02
ClCG02G018040	Nucleobase ascorbate transporter	1.209	0.00028033	0.013925	CG_Chr02
ClCG02G018760	NAC domain containing protein 20	1.4742	0.00024249	0.012358	CG_Chr02
ClCG02G018830	DNA-3-methyladenine glycosylase	0.96427	6.5765e-06	0.00082481	CG_Chr02
ClCG02G018920	Coiled-coil domain-containing protein 109A	1.217	0.00044636	0.019833	CG_Chr02
ClCG02G019560	Pleiotropic drug resistance ABC transporter family protein	-1.3088	0.0005418	0.023178	CG_Chr02
ClCG02G019870	Grain, isoform B	1.0758	0.00077604	0.030497	CG_Chr02
ClCG02G020060	Expansin	1.9586	7.985e-08	2.0766e-05	CG_Chr02
ClCG02G020200	Actin	-1.054	0.00019209	0.010452	CG_Chr02
ClCG02G020270	Dof zinc finger protein	1.3011	0.00078033	0.03053	CG_Chr02
ClCG02G020350	Histone H4	0.98995	0.001113	0.040891	CG_Chr02
ClCG02G020420	Zinc finger family protein	1.3289	0.00040534	0.018618	CG_Chr02
ClCG02G020990	Elongation factor 1-alpha	1.2466	0.00070586	0.028369	CG_Chr02
ClCG02G021180	Homeobox leucine-zipper protein	0.84048	0.0013403	0.04684	CG_Chr02
ClCG02G021320	Cysteine proteinases superfamily protein LENGTH=345	1.4927	6.8841e-05	0.0050317	CG_Chr02
ClCG02G021530	Exostosin family protein	1.1886	0.00018363	0.010212	CG_Chr02
ClCG02G021890	Pentatricopeptide (PPR) repeat-containing protein-like	1.2432	8.0239e-05	0.0054158	CG_Chr02
ClCG02G021950	Stress responsive A/B barrel domain family protein	1.204	3.6043e-08	1.0803e-05	CG_Chr02
ClCG02G022200	Zinc finger A20 and AN1 domain-containing stress-associated protein	1.2595	0.00012041	0.0072424	CG_Chr02
ClCG02G023760	Peroxidase	2.2025	1.1698e-08	4.0562e-06	CG_Chr02
ClCG03G000130	WRKY transcription factor 07	1.5388	2.2327e-07	4.9353e-05	CG_Chr03
ClCG03G000310	Trehalose-6-phosphate phosphatase family protein	1.0606	0.00037528	0.017557	CG_Chr03
ClCG03G000610	Kinase family protein	1.6299	4.6604e-05	0.0036629	CG_Chr03
ClCG03G000620	Protein phosphatase 2C family protein LENGTH=396	1.8474	1.3635e-06	0.00022121	CG_Chr03
ClCG03G001380	Scarecrow transcription factor family protein	1.0012	6.1689e-06	0.00078483	CG_Chr03
ClCG03G001620	At2g39560/F12L6.22	-1.2578	7.4915e-05	0.0052364	CG_Chr03
ClCG03G001660	Thaumatin-like protein	2.2378	2.9419e-09	1.131e-06	CG_Chr03
ClCG03G001730	3-ketoacyl-CoA synthase	2.3356	2.8826e-09	1.131e-06	CG_Chr03
ClCG03G002190	Histone H4	1.1176	0.00014969	0.0085947	CG_Chr03
ClCG03G002250	Fasciclin-like arabinogalactan protein 7	1.2815	3.6446e-07	6.9303e-05	CG_Chr03
ClCG03G002600	Emb|CAB89309.1	1.3971	0.00023801	0.012236	CG_Chr03
ClCG03G002730	glycine-rich protein LENGTH=290	1.9602	1.5546e-07	3.7152e-05	CG_Chr03
ClCG03G002940	Carbonic anhydrase, putative	-1.0768	0.0014807	0.049969	CG_Chr03
ClCG03G003320	Pectate lyase	-1.0313	5.9634e-07	0.00010546	CG_Chr03
ClCG03G004520	F12F1.23 protein	2.0068	4.76e-07	8.6778e-05	CG_Chr03
ClCG03G004630	Laccase-like protein	1.3511	0.00041087	0.018775	CG_Chr03
ClCG03G004770	Expression of the gene is downregulated in the presence of paraquat, an inducer of photoxidative stress. LENGTH=115	1.2843	0.0014055	0.048354	CG_Chr03
ClCG03G005120	kinesin 1 LENGTH=793	1.5506	9.8091e-05	0.0062575	CG_Chr03
ClCG03G005810	Polyphenol oxidase	1.5939	7.338e-05	0.0051617	CG_Chr03
ClCG03G005930	CBS domain-containing protein LENGTH=408	1.375	0.00012389	0.0074018	CG_Chr03
ClCG03G006440	BAG family molecular chaperone regulator 3	1.3162	3.709e-05	0.0031533	CG_Chr03
ClCG03G006470	Phospholipase A1	1.9173	1.5724e-06	0.00025278	CG_Chr03
ClCG03G006550	BEST Arabidopsis thaliana protein match is: Galact s in 8 species: Archae - 0; Bacteria - 0; Metazoa - 0; Fungi - 0; Plants - 30; Viruses - 0; Other Eukaryotes - 0 (source: NCBI BLink). LENGTH=97	-1.2549	0.00059502	0.024758	CG_Chr03
ClCG03G006790	Jasmonate ZIM domain protein j	2.1487	6.003e-08	1.7403e-05	CG_Chr03
ClCG03G007150	Glucan endo-1,3-beta-glucosidase	1.4789	0.00011665	0.0070889	CG_Chr03
ClCG03G007420	U-box domain-containing protein	1.0018	0.00024037	0.012321	CG_Chr03
ClCG03G007570	Nucleobase ascorbate transporter	1.5526	5.5635e-05	0.0042045	CG_Chr03
ClCG03G007600	CBL-interacting protein kinase 16	-1.3095	0.00020308	0.010817	CG_Chr03
ClCG03G007680	Protein of unknown function (DUF640) LENGTH=177	1.3828	0.00031801	0.015381	CG_Chr03
ClCG03G008180	Pistil-specific extensin-like protein	1.5962	5.6907e-06	0.00073464	CG_Chr03
ClCG03G008460	Patellin-4, putative	1.8919	1.4794e-07	3.5992e-05	CG_Chr03
ClCG03G008750	cDNA, clone: J100026I16, full insert sequence	1.3961	0.00051651	0.022497	CG_Chr03
ClCG03G008780	Cysteine-rich repeat secretory protein	0.97722	0.00019929	0.010661	CG_Chr03
ClCG03G012060	Eukaryotic translation initiation factor 3 subunit A	0.97318	0.000577	0.024122	CG_Chr03
ClCG03G012580	Unknown protein	1.34	0.00057492	0.024092	CG_Chr03
ClCG03G012850	Cytochrome P450, putative	1.7453	1.4074e-05	0.0014641	CG_Chr03
ClCG03G014140	Late embryogenesis abundant (LEA) hydroxyproline-rich glycoprotein family LENGTH=260	1.5168	0.00012875	0.0075389	CG_Chr03
ClCG03G014890	Jasmonate-zim-domain protein 1	0.84193	0.0013563	0.047213	CG_Chr03
ClCG03G015030	subtilisin-like serine protease 2 LENGTH=764	1.7179	3.8973e-06	0.00052212	CG_Chr03
ClCG03G015390	PIF / Ping-Pong family of plant transposases LENGTH=406	5.2558	5.251e-52	9.2859e-48	CG_Chr03
ClCG03G016940	Glycoprotein membrane precursor GPI-anchored LENGTH=200	1.1887	0.0013938	0.048139	CG_Chr03
ClCG03G017730	Nicotianamine synthase, putative	-1.1175	0.00077065	0.030352	CG_Chr03
ClCG04G000380	Leucine-rich repeat protein kinase family protein LENGTH=662	1.297	0.00079694	0.030989	CG_Chr04
ClCG04G002490	Phosphatidylinositol transfer protein SFH5	1.1021	2.0353e-05	0.0019996	CG_Chr04
ClCG04G002700	4,5-DOPA dioxygenase extradiol-like protein	1.0132	8.1372e-05	0.0054301	CG_Chr04
ClCG04G005020	Unknown protein	1.5565	9.837e-05	0.0062575	CG_Chr04
ClCG04G005410	C2 calcium/lipid-binding plant phosphoribosyltransferase family protein LENGTH=1049	0.97883	0.00034534	0.016505	CG_Chr04
ClCG04G005760	Proline-rich family protein	1.4636	3.9915e-05	0.0032827	CG_Chr04
ClCG04G006330	HMG1/2-like protein	1.2756	0.0012778	0.045014	CG_Chr04
ClCG04G006440	CBL-interacting protein kinase 08	-1.1614	0.0013855	0.047947	CG_Chr04
ClCG04G006650	SEC14 cytosolic factor family protein	1.1733	9.7854e-05	0.0062575	CG_Chr04
ClCG04G006830	Myb family transcription factor	-1.1835	0.0011414	0.041363	CG_Chr04
ClCG04G007020	Vacuolar cation/proton exchanger 1a, putative	1.48	1.2437e-09	5.4983e-07	CG_Chr04
ClCG04G007240	Glycine-rich family protein	2.0351	1.6867e-08	5.3263e-06	CG_Chr04
ClCG04G007410	Phosphatidylinositol:ceramide inositolphosphotransferase 1	1.0008	0.0014456	0.049258	CG_Chr04
ClCG04G007510	IMP dehydrogenase/GMP reductase, putative	1.1729	0.00018007	0.010077	CG_Chr04
ClCG04G007670	Dead box ATP-dependent RNA helicase, putative	-0.81286	0.0011766	0.04229	CG_Chr04
ClCG04G007990	Avr9/Cf-9 rapidly elicited protein	1.3017	0.0011208	0.040949	CG_Chr04
ClCG04G008040	Cyclin d, putative	1.3766	0.00035339	0.016845	CG_Chr04
ClCG04G008050	Pathogenesis-related thaumatin-like protein	1.9088	1.7946e-06	0.00027359	CG_Chr04
ClCG04G008310	p-hydroxybenzoic acid efflux pump subunit aaeB	-0.76183	0.00028174	0.013956	CG_Chr04
ClCG04G008470	Kinesin-related protein-like	1.5109	0.00011784	0.0071367	CG_Chr04
ClCG04G008810	AP2-like ethylene-responsive transcription factor	1.1068	0.0014534	0.049268	CG_Chr04
ClCG04G009060	cyclic nucleotide-gated channel 15 LENGTH=678	-1.3329	1.0665e-05	0.0011786	CG_Chr04
ClCG04G009420	Pectate lyase, putative	2.2908	3.4144e-10	1.8869e-07	CG_Chr04
ClCG04G009590	Threonine dehydratase biosynthetic	1.7045	1.6422e-06	0.0002593	CG_Chr04
ClCG04G009600	Threonine dehydratase	1.3578	0.00037829	0.017621	CG_Chr04
ClCG04G009910	GDSL esterase/lipase	1.9273	1.0603e-06	0.00017858	CG_Chr04
ClCG04G010380	Zinc finger-homeodomain protein 1	1.5992	3.5364e-05	0.0030358	CG_Chr04
ClCG04G010680	Thaumatin-like protein	1.6456	3.6294e-07	6.9303e-05	CG_Chr04
ClCG04G010950	Kinesin-related protein 4	1.8675	3.108e-06	0.00042939	CG_Chr04
ClCG04G011330	Peptidyl-prolyl cis-trans isomerase	-0.77454	5.977e-05	0.0044411	CG_Chr04
ClCG04G011370	Plant-specific domain TIGR01570 family protein	1.4085	7.5551e-05	0.0052425	CG_Chr04
ClCG04G011830	Glucan endo-1,3-beta-glucosidase-like protein	2.0476	3.852e-13	4.2574e-10	CG_Chr04
ClCG04G012060	Formin Homology 14 LENGTH=1230	1.1291	0.0012332	0.043966	CG_Chr04
ClCG04G012240	CLE family OsCLE401 protein	1.3049	0.0011216	0.040949	CG_Chr04
ClCG04G012380	TCP transcription factor 17	1.335	0.00030626	0.01492	CG_Chr04
ClCG04G012500	NAC domain protein,	1.394	0.00013257	0.0077117	CG_Chr04
ClCG05G000580	DNA-directed RNA polymerase II subunit RPB1	1.4804	7.9647e-06	0.00097136	CG_Chr05
ClCG05G000670	NC domain-containing family protein	0.90801	8.3224e-05	0.0055121	CG_Chr05
ClCG05G000940	WRKY transcription factor 12	1.8622	7.7654e-08	2.0496e-05	CG_Chr05
ClCG05G001360	Pectin lyase-like superfamily protein LENGTH=476	0.94373	0.00053867	0.023121	CG_Chr05
ClCG05G004800	Argonaute family protein	1.2591	0.00021472	0.011268	CG_Chr05
ClCG05G007490	Microtubule-associated protein MAP65-1a	1.6484	4.0615e-05	0.0032827	CG_Chr05
ClCG05G007560	Embryo-specific family protein	0.90221	0.00060263	0.024915	CG_Chr05
ClCG05G007780	Dehydration responsive element binding transcription factor 1B	3.2396	3.7534e-17	7.375e-14	CG_Chr05
ClCG05G008270	Unknown protein	1.7772	9.4092e-06	0.0010598	CG_Chr05
ClCG05G008520	ABC transporter family protein	1.528	0.00010086	0.0063622	CG_Chr05
ClCG05G009750	Pathogenesis-related thaumatin superfamily protein	1.3407	0.00026493	0.013286	CG_Chr05
ClCG05G010220	Cyclin D3-1	1.8242	2.2356e-06	0.00033789	CG_Chr05
ClCG05G010400	GH3	1.7049	8.0069e-07	0.00013615	CG_Chr05
ClCG05G011650	HXXXD-type acyl-transferase family protein LENGTH=469	1.7661	2.9379e-07	6.0411e-05	CG_Chr05
ClCG05G012330	F1O19.9 protein	0.75106	0.0012907	0.045379	CG_Chr05
ClCG05G013200	Tripartite motif-containing protein 65	1.5009	0.00012771	0.0075282	CG_Chr05
ClCG05G014880	Histone H2A	0.74411	0.00039386	0.018233	CG_Chr05
ClCG05G015030	GH3	1.4005	4.923e-05	0.0038184	CG_Chr05
ClCG05G015250	Laccase-like protein	1.6273	2.5011e-06	0.00036254	CG_Chr05
ClCG05G015400	24-sterol C-methyltransferase	0.97994	0.00054906	0.02326	CG_Chr05
ClCG05G015750	Ferredoxin-like protein	0.72042	0.0011109	0.040891	CG_Chr05
ClCG05G016030	glutamine dumper 5 LENGTH=131	1.4645	0.00011969	0.0072239	CG_Chr05
ClCG05G016340	Formin 2B	0.98642	0.0011145	0.040891	CG_Chr05
ClCG05G016660	Transmembrane protein	1.3491	9.3772e-05	0.0060966	CG_Chr05
ClCG05G017970	IQ domain-containing protein	1.7789	9.3261e-06	0.0010598	CG_Chr05
ClCG05G018490	Auxin response factor, putative	1.1285	0.00081214	0.031426	CG_Chr05
ClCG05G018670	Thioredoxin	-1.6977	2.125e-08	6.479e-06	CG_Chr05
ClCG05G018730	BHLH transcription factor-like protein	0.98764	0.00080188	0.031097	CG_Chr05
ClCG05G019570	myb domain protein r1 LENGTH=305	2.2435	6.4854e-12	5.4613e-09	CG_Chr05
ClCG05G020230	Cyclin D	1.6576	1.9951e-05	0.001971	CG_Chr05
ClCG05G020260	myb domain protein r1 LENGTH=305	0.96245	0.0011486	0.041452	CG_Chr05
ClCG05G020480	Glycosyl hydrolase family 35 protein LENGTH=81	1.7852	5.6679e-06	0.00073464	CG_Chr05
ClCG05G020530	Zinc-finger protein 1	1.3625	4.8558e-05	0.0037828	CG_Chr05
ClCG05G021020	Aquaporin 2	1.7523	1.6326e-08	5.2492e-06	CG_Chr05
ClCG05G022210	Ribose-5-phosphate isomerase-like protein	1.3671	1.1601e-06	0.00019174	CG_Chr05
ClCG05G022940	Eukaryotic aspartyl protease family protein LENGTH=483	1.3007	9.1673e-05	0.0060042	CG_Chr05
ClCG05G023000	Ethylene-responsive transcription factor 7	1.2565	3.7349e-05	0.0031602	CG_Chr05
ClCG05G023080	Chloroplast unusual positioning 1A	-0.80959	0.0010538	0.039067	CG_Chr05
ClCG05G023210	DNL-type zinc finger protein	1.4316	0.00032729	0.01577	CG_Chr05
ClCG05G023400	Unknown protein	1.4021	1.5166e-05	0.0015684	CG_Chr05
ClCG05G024160	MADS-box transcription factor 2	-0.90178	0.0002489	0.012612	CG_Chr05
ClCG05G024920	Transferase, transferring glycosyl groups, putative	1.9479	5.8356e-16	9.3816e-13	CG_Chr05
ClCG05G025090	nucleobase-ascorbate transporter 7 LENGTH=538	1.1057	1.6592e-05	0.0016863	CG_Chr05
ClCG05G025800	Beta-1,4-N-acetylglucosaminyltransferase family protein	1.1256	0.00010934	0.0067677	CG_Chr05
ClCG05G026410	cyclic nucleotide-gated channel 14 LENGTH=726	1.0437	0.00019649	0.010594	CG_Chr05
ClCG05G026500	Cellulose synthase-like protein	1.2922	5.6686e-05	0.0042657	CG_Chr05
ClCG05G026650	Proline-rich protein (Precursor)	1.2056	9.0488e-05	0.0059487	CG_Chr05
ClCG05G026670	Annexin	1.4792	0.00014026	0.0080794	CG_Chr05
ClCG05G026690	Annexin	1.0953	4.3695e-05	0.0034964	CG_Chr05
ClCG05G026860	Eukaryotic aspartyl protease family protein LENGTH=455	1.1494	0.00062617	0.025752	CG_Chr05
ClCG06G000140	SPX domain-containing membrane protein	-0.93122	0.0010534	0.039067	CG_Chr06
ClCG06G000310	Fasciclin-like arabinogalactan protein 13	1.025	0.00065976	0.026821	CG_Chr06
ClCG06G000770	Protein WAX2	-0.85451	7.9022e-05	0.0053955	CG_Chr06
ClCG06G000820	Receptor-like protein kinase	-1.0925	0.0010253	0.038331	CG_Chr06
ClCG06G001050	Hfr-2-like protein	1.8908	6.3873e-08	1.8218e-05	CG_Chr06
ClCG06G001800	jasmonate-zim-domain protein 10 LENGTH=197	1.1178	0.00051806	0.022497	CG_Chr06
ClCG06G001910	leucine-rich repeat/extensin 1 LENGTH=744	1.362	4.5058e-05	0.0035731	CG_Chr06
ClCG06G002330	Late elongated hypocotyl and circadian clock associated-1-like protein 2	-1.0062	0.00016621	0.0094206	CG_Chr06
ClCG06G002630	Protein of unknown function (DUF688) LENGTH=291	1.3795	0.00044338	0.019763	CG_Chr06
ClCG06G002650	Kinesin light chain	1.6536	3.6843e-06	0.00049984	CG_Chr06
ClCG06G004140	Cytochrome P450 family protein	1.6964	9.0905e-06	0.0010598	CG_Chr06
ClCG06G004650	Mitochondrial import inner membrane translocase, subunit Tim17/22	2.2141	1.6788e-14	2.1206e-11	CG_Chr06
ClCG06G004970	Ring finger protein, putative	1.3499	0.00046315	0.020425	CG_Chr06
ClCG06G006000	Emb|CAB62433.1|	1.2792	0.00092116	0.034733	CG_Chr06
ClCG06G006650	Sieve element occlusion protein 1	1.134	0.0012236	0.043803	CG_Chr06
ClCG06G006660	Sieve element occlusion protein 1	1.4646	0.00020803	0.011047	CG_Chr06
ClCG06G006670	Sieve element occlusion protein 1	1.3028	8.2321e-05	0.0054728	CG_Chr06
ClCG06G006680	Sieve element occlusion protein 1	1.6724	4.9574e-06	0.00065423	CG_Chr06
ClCG06G006700	Acidic endochitinase	1.2806	0.00018453	0.010229	CG_Chr06
ClCG06G006710	Sieve element occlusion protein 1	1.3098	0.00095335	0.035768	CG_Chr06
ClCG06G007110	Kinesin like protein	2.159	7.6559e-08	2.0496e-05	CG_Chr06
ClCG06G007270	Cysteine-rich repeat secretory protein	0.99145	0.0012665	0.044725	CG_Chr06
ClCG06G007660	Vesicle-associated membrane protein, putative	-0.83161	0.0005498	0.02326	CG_Chr06
ClCG06G008630	Pentatricopeptide repeat-containing protein, putative	-0.92666	7.1215e-05	0.005141	CG_Chr06
ClCG06G008840	Auxin-responsive protein	1.1682	2.2721e-09	9.3443e-07	CG_Chr06
ClCG06G010420	Genomic DNA, chromosome 3, P1 clone: MAG2	1.5426	0.00011424	0.0069664	CG_Chr06
ClCG06G011990	Unknown protein	1.594	7.1225e-05	0.005141	CG_Chr06
ClCG06G012030	RING-H2 zinc finger protein-like	1.4119	2.7902e-05	0.0025055	CG_Chr06
ClCG06G012270	BHLH transcription factor	1.1363	0.0008457	0.032512	CG_Chr06
ClCG06G012720	Protein kinase superfamily protein LENGTH=720	1.0242	0.0007093	0.028443	CG_Chr06
ClCG06G012770	UDP-glucuronate 5-epimerase, putative	1.7429	5.4961e-07	9.9176e-05	CG_Chr06
ClCG06G013270	Unknown protein	2.5342	1.017e-11	8.1749e-09	CG_Chr06
ClCG06G013400	AP2-like ethylene-responsive transcription factor	1.8752	1.6178e-06	0.00025774	CG_Chr06
ClCG06G014020	Tetratricopeptide repeat-containing protein	-0.62882	0.0011364	0.041263	CG_Chr06
ClCG06G015110	Kinesin-like protein	1.6947	2.4838e-05	0.0023118	CG_Chr06
ClCG06G016340	Unknown protein	2.0339	2.1294e-07	4.8277e-05	CG_Chr06
ClCG06G016690	Unknown protein	1.6156	5.8445e-05	0.0043794	CG_Chr06
ClCG06G016930	Polygalacturonase-1 non-catalytic subunit beta, putative	1.5763	2.5167e-05	0.0023301	CG_Chr06
ClCG06G017800	Calmodulin	1.8837	2.5297e-06	0.00036369	CG_Chr06
ClCG07G000260	At2g30530/T6B20.12	1.4293	0.00036039	0.017086	CG_Chr07
ClCG07G000440	Ice binding protein, putative	1.697	3.1665e-06	0.00043408	CG_Chr07
ClCG07G000560	Histone H2A	1.1244	0.0007242	0.028975	CG_Chr07
ClCG07G001110	Protein of unknown function (DUF640) LENGTH=219	1.7727	1.0074e-05	0.0011205	CG_Chr07
ClCG07G002110	Genomic DNA, chromosome 3, P1 clone: MJL12	1.5191	0.00013956	0.0080655	CG_Chr07
ClCG07G002490	Mitotic checkpoint serine/threonine-protein kinase BUB1	1.4827	0.00021445	0.011268	CG_Chr07
ClCG07G002500	targeting protein for XKLP2 LENGTH=790	2	4.6095e-07	8.5804e-05	CG_Chr07
ClCG07G002530	Zinc finger CCCH domain-containing protein	1.4577	0.00019397	0.010522	CG_Chr07
ClCG07G002550	Ethylene-responsive transcription factor, putative	2.7225	1.9083e-22	1.1249e-18	CG_Chr07
ClCG07G002830	Plant-specific domain TIGR01615 family protein	2.8833	1.6582e-14	2.1206e-11	CG_Chr07
ClCG07G003420	Expansin 1	1.1694	0.0002849	0.014073	CG_Chr07
ClCG07G003800	Unknown protein	1.1572	0.00036802	0.017396	CG_Chr07
ClCG07G003870	Proliferating cell nuclear antigen	1.0923	0.00044368	0.019763	CG_Chr07
ClCG07G004270	Zinc finger CCCH domain-containing protein 29-like protein	1.6337	1.1073e-09	5.1529e-07	CG_Chr07
ClCG07G007900	1-aminocyclopropane-1-carboxylate synthase	1.7681	1.7681e-06	0.00027188	CG_Chr07
ClCG07G008170	oxidoreductases, acting on NADH or NADPH LENGTH=513	1.8001	1.5717e-09	6.7788e-07	CG_Chr07
ClCG07G008260	Unknown protein	1.1551	0.00019063	0.010415	CG_Chr07
ClCG07G008780	Beta-galactosidase	1.5234	2.764e-05	0.0025055	CG_Chr07
ClCG07G009590	BZIP transcription factor	1.6496	5.7879e-09	2.0471e-06	CG_Chr07
ClCG07G009650	NAC domain-containing protein	0.91798	0.00010453	0.006509	CG_Chr07
ClCG07G010550	9-cis-epoxycarotenoid dioxygenase	2.0858	2.9608e-10	1.689e-07	CG_Chr07
ClCG07G010630	Kinesin-4	2.0791	2.2221e-07	4.9353e-05	CG_Chr07
ClCG07G010750	Dentin sialophosphoprotein-like protein	1.3736	0.00054518	0.023178	CG_Chr07
ClCG07G011110	Cytochrome P450 family protein	1.7591	1.1513e-09	5.2204e-07	CG_Chr07
ClCG07G011120	embryo defective 3006 LENGTH=180	0.86603	0.0014409	0.049191	CG_Chr07
ClCG07G011860	Serine carboxypeptidase, putative	1.3525	1.9462e-05	0.0019335	CG_Chr07
ClCG07G012800	Zinc finger family protein	1.2283	0.00078004	0.03053	CG_Chr07
ClCG07G012870	Boron transporter	-1.0948	0.0006488	0.026559	CG_Chr07
ClCG07G013460	DNA repair protein radA-like protein	-1.2376	0.00083801	0.032286	CG_Chr07
ClCG07G014300	Remorin family protein LENGTH=442	1.3108	0.0010803	0.039968	CG_Chr07
ClCG07G014490	Jasmonate ZIM-domain protein 3b	2.033	3.5679e-07	6.9303e-05	CG_Chr07
ClCG07G014760	Protein kinase, putative	-0.871	0.00018717	0.010344	CG_Chr07
ClCG07G014910	High mobility group family protein	1.8731	2.3463e-06	0.00034867	CG_Chr07
ClCG07G015690	Calmodulin-like protein	2.2577	2.2912e-14	2.7011e-11	CG_Chr07
ClCG07G016220	Zinc finger protein CONSTANS-LIKE 2	-0.99813	0.00079733	0.030989	CG_Chr07
ClCG07G016280	Rhomboid family protein	-1.0549	0.00084771	0.032518	CG_Chr07
ClCG07G016680	Lipid binding protein, putative	1.3275	2.4604e-05	0.0023021	CG_Chr07
ClCG08G000220	Hfr-2-like protein	0.62786	0.0010532	0.039067	CG_Chr08
ClCG08G000820	Endoglucanase 1	1.9569	1.11e-06	0.00018518	CG_Chr08
ClCG08G005930	Cyclin A, putative	1.2254	0.00091861	0.034733	CG_Chr08
ClCG08G006340	Chemocyanin, putative, expressed	1.1918	0.00033858	0.016226	CG_Chr08
ClCG08G006800	Leucine-rich repeat (LRR) family protein LENGTH=760	1.2931	0.001134	0.041262	CG_Chr08
ClCG08G007710	Kinesin-1	0.7395	0.00078404	0.030607	CG_Chr08
ClCG08G007860	Shugoshin-1, putative	1.6336	4.6945e-05	0.0036733	CG_Chr08
ClCG08G008350	Cationic amino acid transporter, putative	-1.2338	0.00017474	0.0098469	CG_Chr08
ClCG08G008410	Double Clp-N motif-containing P-loop nucleoside triphosphate hydrolases superfamily protein LENGTH=815	2.516	3.2773e-12	3.0503e-09	CG_Chr08
ClCG08G008430	Glutaredoxin family protein	1.1969	0.0012272	0.043842	CG_Chr08
ClCG08G008460	HSP20-like chaperones superfamily protein LENGTH=249	-1.3297	0.00055568	0.023453	CG_Chr08
ClCG08G008830	Protein kinase superfamily protein LENGTH=359	1.291	9.3976e-06	0.0010598	CG_Chr08
ClCG08G009350	Protein kinase superfamily protein LENGTH=484	1.2508	8.7687e-06	0.0010407	CG_Chr08
ClCG08G009410	SH3-containing GRB2-like protein 3-interacting protein 1	1.7348	1.3295e-05	0.0014079	CG_Chr08
ClCG08G009590	Cytokinin riboside 5'-monophosphate phosphoribohydrolase-like	-1.5697	9.5034e-05	0.0061335	CG_Chr08
ClCG08G009810	Zgc:91850	-1.2081	0.00054524	0.023178	CG_Chr08
ClCG08G009950	Embryogenesis transmembrane protein-like	1.5106	1.2674e-06	0.00020752	CG_Chr08
ClCG08G010950	Pollen Ole e 1 allergen and extensin family protein	0.6213	0.00075185	0.029811	CG_Chr08
ClCG08G011190	Phi-1-like phosphate-induced protein	2.4513	1.2347e-26	1.0917e-22	CG_Chr08
ClCG08G011680	MscS-Like mechanosensitive ion channel MSCL8	-0.73923	0.00012142	0.0072787	CG_Chr08
ClCG08G011750	Eukaryotic aspartyl protease family protein LENGTH=449	1.6108	1.3851e-05	0.0014579	CG_Chr08
ClCG08G011770	Mitochondrial carrier family	1.4884	3.9771e-05	0.0032827	CG_Chr08
ClCG08G011880	Transcription factor bHLH	1.1649	0.00090974	0.034672	CG_Chr08
ClCG08G012370	Myb, putative	1.619	2.3201e-05	0.0022002	CG_Chr08
ClCG08G012550	Extracellular ligand-gated ion channel	-1.2903	0.00036976	0.017396	CG_Chr08
ClCG08G013530	Unknown protein	1.5147	4.0385e-05	0.0032827	CG_Chr08
ClCG08G013670	U-box domain-containing protein	1.2452	7.5596e-05	0.0052425	CG_Chr08
ClCG08G013730	Early nodulin-like protein	1.2051	0.0012563	0.044523	CG_Chr08
ClCG08G014250	T5I8.21 protein	1.2077	0.0013676	0.04742	CG_Chr08
ClCG08G014280	Cytomatrix family protein	-1.1802	0.00041974	0.019032	CG_Chr08
ClCG08G014630	nodulin MtN21 /EamA-like transporter family protein LENGTH=385	0.85551	1.8762e-05	0.0018745	CG_Chr08
ClCG08G015020	Zinc finger homeodomain protein 1	2.3321	5.9275e-10	3.083e-07	CG_Chr08
ClCG08G015300	BES1/BZR1 protein	1.1164	2.6716e-05	0.0024479	CG_Chr08
ClCG08G015460	Allene oxide synthase	1.8791	1.7179e-09	7.2332e-07	CG_Chr08
ClCG08G015600	myb domain protein 73 LENGTH=320	1.3573	0.00012872	0.0075389	CG_Chr08
ClCG08G015670	Patatin, putative	-0.79079	0.0012671	0.044725	CG_Chr08
ClCG08G015930	Myosin-1	-0.63912	0.0013624	0.047335	CG_Chr08
ClCG08G016140	Leucine-rich repeat receptor-like protein kinase family protein LENGTH=1124	1.0423	0.00040873	0.018725	CG_Chr08
ClCG08G016390	Family of unknown function (DUF566) LENGTH=659	1.3582	0.0005581	0.023499	CG_Chr08
ClCG08G016400	Zinc-finger protein	2.1127	4.9864e-11	3.3915e-08	CG_Chr08
ClCG08G016690	Kinesin-like protein	1.4064	0.00046247	0.020425	CG_Chr08
ClCG08G016700	Growth-regulating factor 1	1.3711	2.7815e-06	0.00039038	CG_Chr08
ClCG08G016720	AP2-like ethylene-responsive transcription factor	2.3029	4.2655e-09	1.5715e-06	CG_Chr08
ClCG08G017150	Zinc finger family protein	1.233	4.5268e-05	0.0035738	CG_Chr08
ClCG08G017610	Sieve element occlusion protein 2	2.0509	3.4925e-09	1.3141e-06	CG_Chr08
ClCG08G018030	At1g70420/F17O7_4	1.5935	1.5866e-05	0.0016313	CG_Chr08
ClCG08G018070	Genomic DNA, chromosome 3, P1 clone: MAG2	2.074	2.4472e-07	5.3427e-05	CG_Chr08
ClCG09G000100	Class III homeobox-leucine zipper protein	0.97799	0.00017484	0.0098469	CG_Chr09
ClCG09G000700	Late embryogenesis abundant (LEA) hydroxyproline-rich glycoprotein family LENGTH=264	1.051	0.00038356	0.017803	CG_Chr09
ClCG09G000770	IQ-domain 7 LENGTH=371	2.2918	5.3717e-09	1.9386e-06	CG_Chr09
ClCG09G000850	Hydroxyproline-rich glycoprotein	1.0922	0.00013738	0.0079651	CG_Chr09
ClCG09G001030	Lipoxygenase	1.1629	0.0013055	0.045715	CG_Chr09
ClCG09G001160	Zinc finger CCCH domain-containing protein	1.2754	0.0013972	0.048165	CG_Chr09
ClCG09G001270	GDSL esterase/lipase	-1.2447	0.00041578	0.018937	CG_Chr09
ClCG09G001300	Subtilisin-like serine protease	1.0715	0.00065466	0.026737	CG_Chr09
ClCG09G001390	Alanine aminotransferase	-0.68779	0.0014321	0.048985	CG_Chr09
ClCG09G001830	Aquaporin protein 12	1.4452	1.2714e-05	0.0013544	CG_Chr09
ClCG09G003460	Tubby protein, putative	1.374	0.00054482	0.023178	CG_Chr09
ClCG09G005160	cDNA, clone: J100026I16, full insert sequence	1.346	3.2468e-05	0.0028393	CG_Chr09
ClCG09G005270	F-box/RNI-like/FBD-like domains-containing protein LENGTH=513	2.7253	1.1121e-11	8.5504e-09	CG_Chr09
ClCG09G005510	Pectinesterase	1.7367	2.4954e-07	5.3815e-05	CG_Chr09
ClCG09G005540	Endo-1,4-beta-glucanase, putative	1.9908	7.1443e-08	1.9437e-05	CG_Chr09
ClCG09G006360	Unknown protein	1.7147	1.245e-05	0.0013425	CG_Chr09
ClCG09G006590	Rho GTPase-activating protein	1.621	2.7204e-05	0.0024798	CG_Chr09
ClCG09G007070	Patatin-related family protein	1.1744	0.00010146	0.0063622	CG_Chr09
ClCG09G007390	Heat shock transcription factor A2	-0.76617	0.0012993	0.04559	CG_Chr09
ClCG09G008150	Unknown protein	1.046	0.00040265	0.018543	CG_Chr09
ClCG09G008160	Lipid binding protein, putative	1.6711	2.2853e-05	0.0021845	CG_Chr09
ClCG09G009200	Receptor-like kinase	1.4501	2.0878e-05	0.0020282	CG_Chr09
ClCG09G009480	WRKY transcription factor	2.1482	2.756e-10	1.6246e-07	CG_Chr09
ClCG09G009690	Leucine-rich repeat extensin-like protein 3	1.3214	0.00041657	0.018937	CG_Chr09
ClCG09G009900	Regulator of chromosome condensation (RCC1) family with FYVE zinc finger domain LENGTH=1073	1.2662	3.2203e-05	0.0028393	CG_Chr09
ClCG09G010180	from the Czech 'roh' meaning 'corner' LENGTH=415	1.7066	1.7522e-06	0.00027181	CG_Chr09
ClCG09G011140	MBOAT (membrane bound O-acyl transferase) family protein LENGTH=337	1.3563	0.00065803	0.026812	CG_Chr09
ClCG09G011450	O-acyltransferase WSD1	-1.3887	0.00015647	0.0089546	CG_Chr09
ClCG09G011550	Pentatricopeptide repeat-containing family protein	-0.72576	0.0011008	0.040639	CG_Chr09
ClCG09G012040	Succinyl-diaminopimelate desuccinylase / N-acetylornithine deacetylase	1.9031	5.7969e-07	0.00010355	CG_Chr09
ClCG09G012120	aluminum-activated, malate transporter 12 LENGTH=560	-1.0576	8.077e-05	0.0054236	CG_Chr09
ClCG09G015150	IQ calmodulin-binding motif family protein	0.89087	0.00035522	0.016886	CG_Chr09
ClCG09G016680	Cellulose synthase-like protein	2.0373	1.4429e-08	4.8144e-06	CG_Chr09
ClCG09G016950	HXXXD-type acyl-transferase family protein LENGTH=448	1.434	0.00025323	0.012758	CG_Chr09
ClCG09G018130	Calmodulin-like protein	2.4177	1.9231e-10	1.1727e-07	CG_Chr09
ClCG09G018330	DNA-binding protein-like	1.3876	0.00043856	0.019634	CG_Chr09
ClCG09G019120	Glucose-6-phosphate/phosphate translocator-related LENGTH=408	-0.70852	0.001246	0.044247	CG_Chr09
ClCG09G019210	At2g42180/T24P15.9	1.4366	0.00031186	0.015151	CG_Chr09
ClCG09G019580	TPX2 (Targeting protein for Xklp2) protein family	1.3346	0.0004992	0.021851	CG_Chr09
ClCG09G019620	Fizzy/cell division cycle 20 related 1	2.056	3.1889e-07	6.482e-05	CG_Chr09
ClCG09G019640	Expansin	-1.123	3.6403e-05	0.0031099	CG_Chr09
ClCG09G019930	Dof zinc finger protein	1.3208	4.0541e-05	0.0032827	CG_Chr09
ClCG09G020520	Unknown protein	1.6191	6.8978e-06	0.00085901	CG_Chr09
ClCG09G020630	Tetraspanin-5	1.5995	6.8858e-05	0.0050317	CG_Chr09
ClCG09G020940	Bifunctional inhibitor/lipid-transfer protein/seed storage 2S albumin-like protein	1.6883	9.4948e-06	0.0010627	CG_Chr09
ClCG09G021380	Stress response protein NST1	1.2345	0.00091727	0.034733	CG_Chr09
ClCG09G021900	Phosphate transporter PHO1 homolog 3	1.7055	2.6727e-07	5.6266e-05	CG_Chr09
ClCG09G022150	Matrix metalloproteinase	1.5141	1.1668e-05	0.0012737	CG_Chr09
ClCG09G022530	callose synthase 1 LENGTH=1950	1.1393	9.6578e-05	0.0062105	CG_Chr09
ClCG09G022620	Dbj|BAA81760.1	1.5066	0.00017764	0.0099729	CG_Chr09
ClCG09G022830	Proline-rich extensin-like family protein LENGTH=212	1.4341	0.00029534	0.014427	CG_Chr09
ClCG09G022870	Lipase, putative, expressed	1.8419	6.3752e-07	0.00011162	CG_Chr09
ClCG10G000750	Chalcone-flavanone isomerase family protein LENGTH=329	2.0881	2.0558e-07	4.7215e-05	CG_Chr10
ClCG10G000780	Endoglucanase 4	1.4367	0.0003363	0.016161	CG_Chr10
ClCG10G001070	Protein kinase superfamily protein LENGTH=464	-1.1221	6.5348e-05	0.0048151	CG_Chr10
ClCG10G001500	Tetraspanin family protein LENGTH=269	1.4468	0.00022841	0.011845	CG_Chr10
ClCG10G001590	Transcription factor MYC2-like protein	2.4574	2.0306e-17	5.1299e-14	CG_Chr10
ClCG10G002450	Ethylene responsive transcription factor 1a	2.5086	5.3693e-12	4.7476e-09	CG_Chr10
ClCG10G003080	Unknown protein	0.98106	0.00050944	0.022244	CG_Chr10
ClCG10G004290	arabinogalactan protein 19 LENGTH=248	2.4261	7.4322e-10	3.6509e-07	CG_Chr10
ClCG10G004550	Dbj|BAA81760.1	1.6662	3.0001e-05	0.002666	CG_Chr10
ClCG10G005010	Auxin-responsive family protein LENGTH=394	1.5679	1.3956e-05	0.0014603	CG_Chr10
ClCG10G005490	Kua-ubiquitin conjugating enzyme hybrid localisation domain LENGTH=295	-1.0793	0.00060663	0.025006	CG_Chr10
ClCG10G005840	Calcium-binding EF hand family protein	1.7146	2.3769e-06	0.00035028	CG_Chr10
ClCG10G006390	Calcium-binding EF-hand family protein LENGTH=130	2.6665	3.5342e-17	7.375e-14	CG_Chr10
ClCG10G006450	Cyclic nucleotide gated channel 2	1.6504	4.2323e-11	3.1067e-08	CG_Chr10
ClCG10G007050	Sodium-bile acid cotransporter, putative	1.3727	0.00021898	0.011423	CG_Chr10
ClCG10G008560	proline-rich extensin-like receptor kinase 10 LENGTH=762	1.3096	2.2177e-05	0.0021314	CG_Chr10
ClCG10G009220	Dentin sialophosphoprotein-like protein	-0.75133	0.00013147	0.007673	CG_Chr10
ClCG10G009300	ribonuclease 2 LENGTH=259	1.891	2.4488e-06	0.00035788	CG_Chr10
ClCG10G009470	arabinogalactan protein 1 LENGTH=131	1.9095	1.9531e-07	4.5445e-05	CG_Chr10
ClCG10G010570	nuclear matrix constituent protein-related LENGTH=1128	1.7354	1.5959e-05	0.0016313	CG_Chr10
ClCG10G010690	Potassium transporter, putative	-1.083	0.00029286	0.014346	CG_Chr10
ClCG10G011120	Ethylene responsive transcription factor 2b	1.4301	0.00036988	0.017396	CG_Chr10
ClCG10G011170	Cellulose synthase-like protein	1.5927	2.4088e-05	0.0022658	CG_Chr10
ClCG10G011330	Beta-xylosidase	1.213	0.0014144	0.048569	CG_Chr10
ClCG10G011650	Galactinol synthase 6	2.1159	4.8854e-10	2.618e-07	CG_Chr10
ClCG10G012040	Serine carboxypeptidase, putative	0.73549	0.001449	0.049268	CG_Chr10
ClCG10G012260	At2g41800/T11A7.10	1.1426	4.9917e-05	0.0038547	CG_Chr10
ClCG10G012620	Myb family transcription factor family protein	-1.6927	2.5314e-05	0.0023315	CG_Chr10
ClCG10G012740	P-loop containing nucleoside triphosphate hydrolases superfamily protein LENGTH=506	1.2986	4.0653e-05	0.0032827	CG_Chr10
ClCG10G012940	WRKY transcription factor 27	3.2975	1.4035e-19	6.205e-16	CG_Chr10
ClCG10G013010	Emb|CAB67623.1	1.2262	0.00053609	0.023066	CG_Chr10
ClCG10G013100	Respiratory burst oxidase-like protein	1.5519	2.5816e-07	5.5003e-05	CG_Chr10
ClCG10G013660	Gibberellin-regulated family protein LENGTH=101	1.044	0.00019633	0.010594	CG_Chr10
ClCG10G015000	myb domain protein 31 LENGTH=330	1.0866	9.9821e-05	0.006327	CG_Chr10
ClCG10G015200	Unknown protein	-0.95164	0.00075724	0.029957	CG_Chr10
ClCG10G015360	Isopropylmalate synthase, putative	1.3118	0.00052962	0.022844	CG_Chr10
ClCG10G015590	Calcium-binding protein 5	1.2523	9.3361e-05	0.0060922	CG_Chr10
ClCG10G015930	Dof zinc finger protein	1.0506	0.0010397	0.038791	CG_Chr10
ClCG10G016370	nodulin MtN21 /EamA-like transporter family protein LENGTH=402	1.4201	0.00031834	0.015381	CG_Chr10
ClCG10G016480	VQ motif-containing family protein	1.619	5.4781e-11	3.588e-08	CG_Chr10
ClCG10G016920	ABC transporter family protein	1.3909	1.2314e-05	0.0013359	CG_Chr10
ClCG10G017020	Unknown protein	1.4205	6.3973e-06	0.00080808	CG_Chr10
ClCG10G017330	basic helix-loop-helix (bHLH) DNA-binding superfamily protein LENGTH=359	-0.87473	2.3266e-05	0.0022002	CG_Chr10
ClCG10G017530	Unknown protein	1.5067	0.00010945	0.0067677	CG_Chr10
ClCG10G018460	Double Clp-N motif-containing P-loop nucleoside triphosphate hydrolases superfamily protein LENGTH=815	1.5299	7.6261e-05	0.0052475	CG_Chr10
ClCG10G019540	Homeobox-leucine zipper family protein	1.5263	7.2112e-05	0.0051617	CG_Chr10
ClCG10G020770	Unknown protein	1.6378	3.8394e-05	0.0032178	CG_Chr10
ClCG10G020920	Histone H2B	0.83139	0.00066496	0.026971	CG_Chr10
ClCG10G021670	PAR1 protein	-0.89127	0.00056638	0.023791	CG_Chr10
ClCG10G022500	WRKY 7 transcription factor	2.0214	4.5111e-07	8.4866e-05	CG_Chr10
ClCG10G022520	Aldose reductase-like protein	1.1864	2.7125e-06	0.00038375	CG_Chr10
ClCG10G022610	Protein WEAK CHLOROPLAST MOVEMENT UNDER BLUE LIGHT-like 1	1.5114	7.7553e-05	0.0053157	CG_Chr10
ClCG11G000980	Unknown protein	2.2718	1.6093e-08	5.2492e-06	CG_Chr11
ClCG11G001010	Histidine kinase 2	-0.87669	0.00095466	0.035768	CG_Chr11
ClCG11G001040	rRNA N-glycosidase	1.5773	2.926e-05	0.0026133	CG_Chr11
ClCG11G001560	BREVIS RADIX-like 4 LENGTH=384	1.6632	1.4858e-07	3.5992e-05	CG_Chr11
ClCG11G001920	Zinc finger CCCH domain-containing protein	1.4243	0.00018836	0.010377	CG_Chr11
ClCG11G002230	Avr9/Cf-9 rapidly elicited protein 146	-1.3014	1.861e-05	0.0018699	CG_Chr11
ClCG11G002630	ROTUNDIFOLIA like 12 LENGTH=55	1.6136	3.2724e-05	0.0028393	CG_Chr11
ClCG11G002980	Nitrate transporter	1.4807	4.4444e-05	0.0035403	CG_Chr11
ClCG11G003310	Calmodulin-like protein	1.1553	2.2657e-06	0.00033955	CG_Chr11
ClCG11G004680	TPX2 (Targeting protein for Xklp2) family protein	1.7955	7.7995e-06	0.00095782	CG_Chr11
ClCG11G004860	Unknown protein	1.6154	2.4834e-09	9.9812e-07	CG_Chr11
ClCG11G004870	Unknown protein	1.0177	0.00016459	0.0093591	CG_Chr11
ClCG11G005690	Expansin 2	-1.5871	1.7957e-05	0.0018146	CG_Chr11
ClCG11G005720	Unknown protein	1.3964	0.00043099	0.019478	CG_Chr11
ClCG11G005780	Histone H4	0.87816	0.00064768	0.026559	CG_Chr11
ClCG11G005790	Histone H4	0.75306	0.00091961	0.034733	CG_Chr11
ClCG11G005950	Sorting nexin-4	-0.90103	0.00037248	0.017472	CG_Chr11
ClCG11G006170	Protein kinase superfamily protein LENGTH=551	-0.76116	0.0012414	0.044172	CG_Chr11
ClCG11G006270	Auxin transporter-like protein	1.0301	0.00028999	0.014248	CG_Chr11
ClCG11G006280	Nematode-resistance protein	2.6211	1.1761e-12	1.2235e-09	CG_Chr11
ClCG11G006470	At2g39870/T5I7.17	1.2817	2.7911e-05	0.0025055	CG_Chr11
ClCG11G007280	Expansin	1.4721	0.00019954	0.010661	CG_Chr11
ClCG11G010020	AT5g16250/T21H19_170	2.7837	2.1152e-12	2.0781e-09	CG_Chr11
ClCG11G011900	Pentatricopeptide repeat-containing family protein	-0.71931	0.00094492	0.035553	CG_Chr11
ClCG11G011990	Histone acetyltransferase MYST4	1.2955	0.00021135	0.01119	CG_Chr11
ClCG11G012660	UDP-glucuronate 5-epimerase, putative	0.92576	6.6971e-08	1.8799e-05	CG_Chr11
ClCG11G013380	TCP family transcription factor-like protein	0.93218	0.00021851	0.011423	CG_Chr11
ClCG11G014190	UDP-glycosyltransferase	1.8186	5.6913e-06	0.00073464	CG_Chr11
ClCG11G014200	Phi-1-like phosphate-induced protein	1.3192	0.00070403	0.02836	CG_Chr11
ClCG11G014340	Epstein-Barr nuclear antigen 1	1.1454	0.0013445	0.046896	CG_Chr11
ClCG11G014560	Kinesin-like protein	1.3942	0.00045498	0.020165	CG_Chr11
ClCG11G014850	Phosphoenolpyruvate carboxykinase [ATP], putative	-0.82043	0.0001608	0.0091729	CG_Chr11
ClCG11G015020	Auroralike protein kinase putative	1.4471	0.00022192	0.011543	CG_Chr11
ClCG11G015420	Ethylene-responsive transcription factor 5	1.7308	3.5967e-07	6.9303e-05	CG_Chr11
ClCG11G015650	Ethylene-responsive transcription factor 2	1.5491	7.2355e-05	0.0051617	CG_Chr11
ClCG11G016520	Eukaryotic aspartyl protease family protein LENGTH=535	1.7217	7.2712e-07	0.00012484	CG_Chr11
ClCG11G016800	Aminotransferase	1.3266	3.373e-07	6.7021e-05	CG_Chr11
ClCG11G016920	Proline-rich extensin-like family protein LENGTH=249	1.7468	9.1695e-06	0.0010598	CG_Chr11
ClCG11G017350	Unknown protein	1.1348	5.218e-05	0.0039946	CG_Chr11
ClCG11G017830	Ethylene-responsive transcription factor 6	3.1498	3.6968e-19	1.3075e-15	CG_Chr11
ClCG11G018710	Cyclin B	1.2916	0.0011752	0.04229	CG_Chr11
ClCG11G019050	Cyclin dependent kinase B2	2.0248	3.2867e-07	6.6048e-05	CG_Chr11
ClCG11G019110	BZIP transcription factor family protein	1.3897	1.374e-08	4.6728e-06	CG_Chr11
ClCG11G019130	Mitotic checkpoint serine/threonine-protein kinase BUB1 beta	1.8608	3.7027e-06	0.00049984	CG_Chr11

## Sheet: HZ_R_11dptvsStnr_11dpt_DEG
Gene_ID	Biological function	log2FoldChange	pvalue	padj	gene_chr
ClCG00G000150	PGR5-like protein 1A	-1.6003	2.4944e-05	0.00053079	CG_Chr00
ClCG00G000380	DNA-directed RNA polymerase IV subunit 1	1.9256	0.0045153	0.031511	CG_Chr00
ClCG00G000670	Unknown protein	2.1838	0.00036732	0.0045041	CG_Chr00
ClCG00G000850	Sesquiterpene synthase	-2.7152	5.8231e-05	0.001055	CG_Chr00
ClCG00G000940	UDP-Glycosyltransferase superfamily protein LENGTH=489	-1.4193	0.00030727	0.0039423	CG_Chr00
ClCG00G001150	Scarecrow transcription factor family protein	4.3551	2.8015e-14	4.1832e-12	CG_Chr00
ClCG00G001870	BZIP transcription factor family protein	1.9077	0.0057483	0.0377	CG_Chr00
ClCG00G001990	ATP-dependent Clp protease proteolytic subunit	-1.0573	0.007542	0.046112	CG_Chr00
ClCG00G002090	Zinc finger homeodomain protein 1	1.1525	0.0028397	0.022321	CG_Chr00
ClCG00G002120	Isocitrate dehydrogenase [NADP]	-1.0673	0.00025012	0.0033325	CG_Chr00
ClCG00G002290	PGR5-like B LENGTH=313	-1.3417	0.0042024	0.029783	CG_Chr00
ClCG00G002800	HXXXD-type acyl-transferase family protein LENGTH=436	2.4025	1.9825e-11	2.1197e-09	CG_Chr00
ClCG00G002870	Cytokinin riboside 5'-monophosphate phosphoribohydrolase-like	-1.3003	0.0041466	0.029546	CG_Chr00
ClCG00G002920	Thf1-like protein	-1.7616	1.064e-05	0.00025849	CG_Chr00
ClCG00G003370	Silk fibroin	3.3701	6.5683e-22	2.8442e-19	CG_Chr00
ClCG00G003540	Rab GDP dissociation inhibitor	3.893	1.1334e-09	8.5355e-08	CG_Chr00
ClCG00G003800	Glutamate receptor	-2.0201	0.0019693	0.016737	CG_Chr00
ClCG00G004260	Chaperone protein dnaJ	1.5317	0.00243	0.019823	CG_Chr00
ClCG00G004400	PHD-finger domain-containing protein	2.68	2.6178e-05	0.00055364	CG_Chr00
ClCG00G004520	Unknown protein	-1.3213	5.3438e-07	2.021e-05	CG_Chr00
ClCG00G004530	Argonaute 10	1.4769	5.0149e-05	0.00094211	CG_Chr00
ClCG00G004790	Poly(U)-specific endoribonuclease-B	-2.697	4.3529e-05	0.00084148	CG_Chr00
ClCG00G005040	Isoleucine--tRNA ligase	-1.7005	1.0049e-10	9.5638e-09	CG_Chr00
ClCG00G005160	Enzyme of the cupin family protein	-1.7268	0.0024744	0.020112	CG_Chr00
ClCG00G005240	Protein trichome birefringence-like 36	1.5859	0.0011363	0.01102	CG_Chr00
ClCG00G005300	4-coumarate:CoA ligase	1.8246	0.0031013	0.023785	CG_Chr00
ClCG00G005370	Nicotianamine synthase, putative	-2.3578	0.00015139	0.0022605	CG_Chr00
ClCG00G005960	Glutamine synthetase	-1.4227	0.0036433	0.026968	CG_Chr00
ClCG01G000030	response to low sulfur 3 LENGTH=97	-1.2397	0.0057989	0.03796	CG_Chr01
ClCG01G000170	Aldo-keto reductase	-1.7141	2.755e-09	1.8936e-07	CG_Chr01
ClCG01G000190	6-phosphogluconolactonase, putative	0.8999	0.0056501	0.037197	CG_Chr01
ClCG01G000200	GTPase-activating protein	0.8035	0.001441	0.013242	CG_Chr01
ClCG01G000440	Pectinesterase	-0.8963	0.002494	0.020215	CG_Chr01
ClCG01G000460	CCT motif family protein LENGTH=264	1.3755	0.0019309	0.016524	CG_Chr01
ClCG01G000780	CAAX amino terminal protease family	-0.6986	0.0038665	0.028069	CG_Chr01
ClCG01G000790	Unknown protein	-1.5821	0.00056712	0.0063953	CG_Chr01
ClCG01G000920	Pectin lyase-like superfamily protein LENGTH=469	-1.8557	2.9042e-06	8.5462e-05	CG_Chr01
ClCG01G001000	Multidrug resistance protein MdtK	1.9363	0.00027678	0.0036046	CG_Chr01
ClCG01G001080	Short-chain dehydrogenase/reductase family protein	-0.88328	0.001244	0.011815	CG_Chr01
ClCG01G001090	Cell division cycle, putative	5.0652	4.9159e-31	4.4815e-28	CG_Chr01
ClCG01G001260	Alcohol dehydrogenase, putative	-1.0766	3.1137e-05	0.00063376	CG_Chr01
ClCG01G001320	RING/FYVE/PHD zinc finger superfamily protein LENGTH=207	-1.4181	4.0559e-05	0.00079024	CG_Chr01
ClCG01G001360	50S ribosomal protein L11	-1.0523	1.6029e-05	0.00036579	CG_Chr01
ClCG01G001380	Galactosyltransferase family protein	1.7884	1.8887e-06	6.0359e-05	CG_Chr01
ClCG01G001400	Unknown protein	2.4847	0.00014662	0.0022026	CG_Chr01
ClCG01G001550	Unknown protein	2.0762	0.001908	0.016377	CG_Chr01
ClCG01G001750	Glutaredoxin family protein	-0.90532	0.0037901	0.027712	CG_Chr01
ClCG01G001770	Unknown protein	1.132	7.3054e-06	0.00018774	CG_Chr01
ClCG01G001790	30S ribosomal protein S6 alpha, chloroplastic	-0.9087	0.00023527	0.0031836	CG_Chr01
ClCG01G001810	Heat-shock 70-kDa protein 5	1.2715	0.0011202	0.010894	CG_Chr01
ClCG01G001910	Endoglucanase 2	1.4801	0.00038358	0.0046625	CG_Chr01
ClCG01G001980	Nuclear pore complex component (Sc Seh1) (ISS)	-1.4281	8.4155e-07	2.9993e-05	CG_Chr01
ClCG01G002000	Lysine histidine transporter 1-like protein	-1.3148	0.0016598	0.014758	CG_Chr01
ClCG01G002130	Membrane protein	-1.42	1.7674e-08	1.0205e-06	CG_Chr01
ClCG01G002480	Unknown protein	1.8692	7.8191e-05	0.0013162	CG_Chr01
ClCG01G002490	BTB/POZ domain-containing protein LENGTH=548	1.5302	0.00016176	0.0023809	CG_Chr01
ClCG01G002510	CCT motif family protein	-1.2396	0.0039599	0.028543	CG_Chr01
ClCG01G002570	Nucleoside-triphosphatase, putative	1.9296	1.1481e-06	3.9223e-05	CG_Chr01
ClCG01G002600	Cytochrome P450, putative	1.1785	0.0072956	0.044971	CG_Chr01
ClCG01G002610	Aquaporin protein 7	2.0574	2.8357e-08	1.5445e-06	CG_Chr01
ClCG01G002640	Phosphatidylinositol N-acetyglucosaminlytransferase subunit P-like protein	1.356	4.587e-05	0.00087791	CG_Chr01
ClCG01G002710	Gb|AAC95187.1	1.1142	0.00018898	0.0026852	CG_Chr01
ClCG01G002800	AT hook motif DNA-binding family protein	1.3474	4.4744e-05	0.00086017	CG_Chr01
ClCG01G002850	Serine/threonine dehydratase serine racemase	-1.3932	0.003759	0.027542	CG_Chr01
ClCG01G003070	IQ-domain 22 LENGTH=484	1.5223	0.0038707	0.028076	CG_Chr01
ClCG01G003130	Unknown protein	2.6441	1.0848e-08	6.524e-07	CG_Chr01
ClCG01G003150	Adenosine 3'-phospho 5'-phosphosulfate transporter	1.255	0.00035601	0.004389	CG_Chr01
ClCG01G003180	Calcium-dependent protein kinase 25	0.89611	0.0029979	0.023252	CG_Chr01
ClCG01G003200	Choline dehydrogenase	1.6296	0.00081669	0.0084844	CG_Chr01
ClCG01G003260	Unknown protein	-1.6917	4.8172e-06	0.00013078	CG_Chr01
ClCG01G003390	nudix hydrolase homolog 14 LENGTH=309	-0.99914	0.0011185	0.010888	CG_Chr01
ClCG01G003470	1-aminocyclopropane-1-carboxylate synthase family protein	-1.0907	0.00027637	0.0036019	CG_Chr01
ClCG01G003570	ATP-dependent Clp protease proteolytic subunit	-0.96002	0.0022597	0.018692	CG_Chr01
ClCG01G003600	F16P17.2 protein	1.529	3.8086e-06	0.00010727	CG_Chr01
ClCG01G003620	AT5G12900-like protein	0.85517	0.0039151	0.028285	CG_Chr01
ClCG01G003710	Cytochrome P450 family protein	-1.1396	0.00030869	0.0039547	CG_Chr01
ClCG01G003730	B0616E02-H0507E05.5 protein	-1.2697	5.7802e-05	0.0010503	CG_Chr01
ClCG01G003740	Plant invertase/pectin methylesterase inhibitor superfamily protein LENGTH=204	2.01	3.6412e-07	1.4805e-05	CG_Chr01
ClCG01G003790	Thylakoid lumenal family protein	-1.3841	1.086e-06	3.7248e-05	CG_Chr01
ClCG01G003810	Protein YABBY	1.9384	9.2721e-10	7.1379e-08	CG_Chr01
ClCG01G003880	T3P18.9	-1.0181	0.004247	0.03005	CG_Chr01
ClCG01G003970	L-lactate dehydrogenase	1.5657	7.964e-07	2.8739e-05	CG_Chr01
ClCG01G004010	Vesicle-associated membrane protein, putative	0.63794	0.0054525	0.036227	CG_Chr01
ClCG01G004040	Pectinesterase	3.5661	1.9352e-10	1.7458e-08	CG_Chr01
ClCG01G004130	Ice binding protein, putative	-1.0225	0.0027511	0.021806	CG_Chr01
ClCG01G004160	Oxidoreductase, putative	-1.3014	0.0013007	0.012245	CG_Chr01
ClCG01G004270	At1g68340/T22E19_3	0.80214	0.0025705	0.020699	CG_Chr01
ClCG01G004350	Unknown protein	1.1209	4.6965e-05	0.00089394	CG_Chr01
ClCG01G004490	Auxin-responsive protein	1.7544	0.0021464	0.017936	CG_Chr01
ClCG01G004510	Kinesin-like protein	4.1879	5.9233e-19	1.5088e-16	CG_Chr01
ClCG01G004710	Ethylene-responsive transcription factor	1.3903	0.0028043	0.022148	CG_Chr01
ClCG01G004740	Pterin-4-alpha-carbinolamine dehydratase, putative	-1.3188	4.6218e-06	0.00012687	CG_Chr01
ClCG01G004770	Pectinesterase	-1.8452	0.0066978	0.042356	CG_Chr01
ClCG01G004810	Origin recognition complex subunit, putative	1.2709	0.00021648	0.0029736	CG_Chr01
ClCG01G004850	Unknown protein	-0.77391	0.0062075	0.040015	CG_Chr01
ClCG01G004930	ATP-dependent DNA helicase pcrA, putative	1.0608	0.0023558	0.019348	CG_Chr01
ClCG01G005020	Rubredoxin family protein	-1.5163	0.00023333	0.0031698	CG_Chr01
ClCG01G005040	Chromosome undetermined scaffold_175, whole genome shotgun sequence	5.6864	2.4946e-40	7.2016e-37	CG_Chr01
ClCG01G005070	Protein kinase, putative	3.6484	4.3087e-19	1.1661e-16	CG_Chr01
ClCG01G005090	Microtubule-associated protein-like	2.3139	0.00084511	0.0086873	CG_Chr01
ClCG01G005100	AT hook motif DNA-binding family protein LENGTH=404	1.173	0.00025144	0.003345	CG_Chr01
ClCG01G005150	Leucine rich repeat receptor kinase, putative	1.0211	0.001757	0.015385	CG_Chr01
ClCG01G005180	Alpha/beta-hydrolase	-1.0555	3.2946e-05	0.00066201	CG_Chr01
ClCG01G005210	CDGSH iron-sulfur domain-containing protein 2	-1.5411	0.00087244	0.0089153	CG_Chr01
ClCG01G005310	Phosphoglucomutase, putative	-1.3159	3.0255e-06	8.8075e-05	CG_Chr01
ClCG01G005360	Molybdenum cofactor sulfurase	1.6232	0.0035551	0.026452	CG_Chr01
ClCG01G005370	Ycf20	-1.1391	0.001325	0.012419	CG_Chr01
ClCG01G005380	Lipid A export ATP-binding/permease protein MsbA	-0.99269	0.00033387	0.0041875	CG_Chr01
ClCG01G005420	BolA-like family protein LENGTH=177	-1.1876	6.9864e-05	0.0012051	CG_Chr01
ClCG01G005470	Sugar phosphate exchanger 2	1.6788	0.00018978	0.0026923	CG_Chr01
ClCG01G005700	Monocopper oxidase-like protein SKU5	0.76966	0.0078133	0.047436	CG_Chr01
ClCG01G005710	Glycine-rich protein family LENGTH=302	1.919	0.00053361	0.0060887	CG_Chr01
ClCG01G005860	50S ribosomal protein-related LENGTH=163	-1.2501	0.0029844	0.023181	CG_Chr01
ClCG01G006020	ASF1 like histone chaperone LENGTH=196	1.0743	0.0057044	0.037455	CG_Chr01
ClCG01G006070	Proline-rich extensin-like family protein LENGTH=951	-1.1919	9.4013e-05	0.0015325	CG_Chr01
ClCG01G006080	Proline-rich extensin-like family protein LENGTH=951	-1.0371	0.00018788	0.0026781	CG_Chr01
ClCG01G006100	U-box domain-containing protein	-1.0219	2.6408e-05	0.00055646	CG_Chr01
ClCG01G006110	Heavy metal transport/detoxification superfamily protein LENGTH=358	1.1044	1.6689e-05	0.00037936	CG_Chr01
ClCG01G006170	Ribose-5-phosphate isomerase-like protein	-0.95065	0.0013054	0.012282	CG_Chr01
ClCG01G006180	RING/FYVE/PHD zinc finger superfamily protein LENGTH=259	-1.002	0.0028229	0.022225	CG_Chr01
ClCG01G006190	cDNA, clone: J100026I16, full insert sequence	1.7532	0.0059278	0.038614	CG_Chr01
ClCG01G006330	Inorganic carbon transport family protein	-1.8461	7.7447e-07	2.8064e-05	CG_Chr01
ClCG01G006360	IFA-binding protein	1.0275	0.0019467	0.016607	CG_Chr01
ClCG01G006370	High-mobility-group family protein	2.0331	1.356e-09	1.0081e-07	CG_Chr01
ClCG01G006380	Phosphoglucomutase, putative	-1.0429	0.00024257	0.0032463	CG_Chr01
ClCG01G006410	Endoglucanase 1	1.8216	0.00013582	0.0020783	CG_Chr01
ClCG01G006740	Potyviral VPg interacting protein 2	0.73994	0.0033802	0.025429	CG_Chr01
ClCG01G006820	Leucine-rich receptor kinase	1.097	0.0025574	0.020642	CG_Chr01
ClCG01G006870	x-ray induced transcript 1 LENGTH=300	1.9282	0.0007902	0.0082802	CG_Chr01
ClCG01G007090	Phototropic-responsive NPH3 family protein LENGTH=554	-1.248	3.9695e-06	0.00011054	CG_Chr01
ClCG01G007210	Peptidyl-prolyl cis-trans isomerase	-0.88939	0.0030035	0.023277	CG_Chr01
ClCG01G007520	DNA-directed RNA polymerase V subunit 1	1.3081	0.0061051	0.039531	CG_Chr01
ClCG01G007560	high chlorophyll fluorescence 153 LENGTH=137	-1.3434	0.0015921	0.014274	CG_Chr01
ClCG01G007660	CM0216.540.nc protein	-1.4913	0.00011874	0.0018613	CG_Chr01
ClCG01G007670	NAD(P)-binding Rossmann-fold superfamily protein LENGTH=285	-1.0692	0.0071263	0.044147	CG_Chr01
ClCG01G007850	cofactor assembly of complex C LENGTH=267	-1.2575	0.00021836	0.002997	CG_Chr01
ClCG01G007920	Transcription-repair-coupling factor	-0.83619	0.0072255	0.044627	CG_Chr01
ClCG01G008040	Calcium-binding EF hand family protein	1.288	1.5109e-05	0.00034801	CG_Chr01
ClCG01G008170	Zinc finger CCCH domain-containing protein 22	0.74685	0.007957	0.048072	CG_Chr01
ClCG01G008240	Nucleolar transcription factor 1	0.78485	0.0038067	0.027774	CG_Chr01
ClCG01G008280	Oxygen-evolving enhancer protein 3	-1.1568	0.00040249	0.0048616	CG_Chr01
ClCG01G008290	Auxin response factor, putative	1.0458	0.00013545	0.0020744	CG_Chr01
ClCG01G008310	Auxin response factor	1.2506	0.00021964	0.0030098	CG_Chr01
ClCG01G008400	WAT1-related protein At3g02690, chloroplastic	-1.1367	0.0036711	0.027133	CG_Chr01
ClCG01G008410	Zinc finger Ran-binding domain-containing protein 2	3.5306	6.1022e-17	1.2011e-14	CG_Chr01
ClCG01G008810	Glucan endo-1,3-beta-glucosidase, putative	1.1739	0.00066625	0.0072365	CG_Chr01
ClCG01G008880	Ribose 5-phosphate isomerase-related family protein	-0.96532	0.0048383	0.033176	CG_Chr01
ClCG01G009000	Photosystem I reaction center subunit III	-1.0771	0.0015874	0.014254	CG_Chr01
ClCG01G009040	U-box domain-containing protein	-0.94999	0.0066707	0.042246	CG_Chr01
ClCG01G009070	Transmembrane protein 56	-0.94011	0.00013408	0.0020589	CG_Chr01
ClCG01G009180	DNA-directed RNA polymerase II subunit E	-1.1528	0.0010464	0.01031	CG_Chr01
ClCG01G009370	Peptidyl-prolyl cis-trans isomerase	-1.3102	2.7178e-06	8.1445e-05	CG_Chr01
ClCG01G009390	SBP (S-ribonuclease binding protein) family protein LENGTH=294	0.9809	0.0069696	0.043494	CG_Chr01
ClCG01G009530	Pentatricopeptide repeat-containing protein, putative	-1.2747	8.0316e-05	0.0013428	CG_Chr01
ClCG01G009580	Histidine triad nucleotide-binding 2 protein	-1.2769	0.00024271	0.0032463	CG_Chr01
ClCG01G009630	Kinase	1.0105	0.0033365	0.025203	CG_Chr01
ClCG01G009670	O-fucosyltransferase family protein LENGTH=652	-0.87608	0.0062874	0.040394	CG_Chr01
ClCG01G009680	Subtilisin-like serine protease	-1.2107	0.0004205	0.005044	CG_Chr01
ClCG01G009930	EH-domain-containing protein	1.2818	0.00085396	0.0087575	CG_Chr01
ClCG01G010140	F-box family protein	-0.80609	0.0055537	0.036744	CG_Chr01
ClCG01G010150	Neurofilament medium polypeptide	0.69602	0.0053265	0.035617	CG_Chr01
ClCG01G010320	Inositol monophosphatase family protein	-1.0711	1.1652e-05	0.00028071	CG_Chr01
ClCG01G010540	Inositol-1-monophosphatase family protein	-1.3813	5.2891e-05	0.00097981	CG_Chr01
ClCG01G010680	CASP-like protein	-1.0492	0.00013052	0.0020104	CG_Chr01
ClCG01G010700	Unknown protein	1.8121	0.00033097	0.0041663	CG_Chr01
ClCG01G010800	ABC(ATP-binding) family transporter	-0.95628	0.0002869	0.0037113	CG_Chr01
ClCG01G010830	chloroplast RNA binding LENGTH=378	-1.5427	6.1613e-05	0.0011023	CG_Chr01
ClCG01G011090	oligopeptide transporter LENGTH=737	-1.8059	0.00081662	0.0084844	CG_Chr01
ClCG01G011640	CCR4-NOT transcription complex subunit 7	2.5547	1.5019e-05	0.00034656	CG_Chr01
ClCG01G011810	Unknown protein	-1.0099	0.0001449	0.0021787	CG_Chr01
ClCG01G012090	Leucine-rich receptor-like protein kinase family protein LENGTH=980	-1.3866	7.1788e-05	0.0012294	CG_Chr01
ClCG01G012170	structural constituent of ribosome LENGTH=282	-0.98708	0.00029372	0.0037939	CG_Chr01
ClCG01G012570	CBS domain-containing family protein	-1.1799	0.0020432	0.017263	CG_Chr01
ClCG01G012700	Prephenate dehydratase family protein	1.1715	0.00023316	0.0031698	CG_Chr01
ClCG01G013150	Dof zinc finger protein	2.1492	0.00036837	0.0045092	CG_Chr01
ClCG01G013160	PWWP domain-containing family protein	0.95443	0.0030505	0.023536	CG_Chr01
ClCG01G013210	Protein apaG	-0.9277	0.0027427	0.021791	CG_Chr01
ClCG01G013290	embryo defective 2759 LENGTH=345	-1.0477	0.00035897	0.0044192	CG_Chr01
ClCG01G013440	Armadillo repeat only 4 protein	1.0461	0.0032542	0.024668	CG_Chr01
ClCG01G013680	Double-stranded RNA binding protein, putative	1.3462	0.00055311	0.006274	CG_Chr01
ClCG01G013830	Histone H2B	1.1599	0.00030766	0.0039445	CG_Chr01
ClCG01G013840	Histone H2B	1.0727	0.0022205	0.018437	CG_Chr01
ClCG01G013850	Histone H2B	1.4149	0.00097775	0.0097331	CG_Chr01
ClCG01G013880	Cyclin-dependent kinases regulatory subunit, putative	2.0307	5.7907e-05	0.0010503	CG_Chr01
ClCG01G013940	Late embryogenesis abundant (LEA) hydroxyproline-rich glycoprotein family LENGTH=227	1.403	0.0067497	0.042559	CG_Chr01
ClCG01G014050	Respiratory supercomplex factor 1, mitochondrial	-0.83863	0.00083553	0.0086145	CG_Chr01
ClCG01G014060	Serine protease	0.7259	0.0033688	0.025381	CG_Chr01
ClCG01G014080	Gibberellin-regulated protein 1, putative	1.465	0.00044234	0.0052445	CG_Chr01
ClCG01G014140	Anaphase promoting complex subunit 8/cell division cycle protein 23-like protein	1.4178	3.9243e-07	1.5771e-05	CG_Chr01
ClCG01G014260	Beta-1,3-galactosyltransferase-like protein	1.1291	0.002238	0.018557	CG_Chr01
ClCG01G014280	P-loop containing nucleoside triphosphate hydrolases superfamily protein LENGTH=500	1.1504	0.0001179	0.0018506	CG_Chr01
ClCG01G014340	PM H+-ATPase L	-1.2743	2.1355e-06	6.6645e-05	CG_Chr01
ClCG01G014360	Leucine rich repeat receptor kinase	1.1605	0.0013152	0.01236	CG_Chr01
ClCG01G014370	Integral membrane HPP family protein	-1.3836	7.0348e-06	0.00018159	CG_Chr01
ClCG01G014390	DUF1118-domain-containing protein	-1.1757	0.0025627	0.020665	CG_Chr01
ClCG01G014640	mRNA, clone: RTFL01-16-D09	1.075	0.00012533	0.0019469	CG_Chr01
ClCG01G014940	Zinc finger protein castor homolog 1	1.3115	0.0038004	0.027763	CG_Chr01
ClCG01G014950	Eukaryotic aspartyl protease family protein LENGTH=469	1.8154	3.9947e-06	0.00011088	CG_Chr01
ClCG01G014980	Exocyst subunit exo70-A2	2.1261	1.248e-07	5.8579e-06	CG_Chr01
ClCG01G015100	DNA polymerase	1.0063	0.0022069	0.018342	CG_Chr01
ClCG01G015120	DNA excision repair protein ERCC-6-like protein	2.7346	1.3783e-09	1.0203e-07	CG_Chr01
ClCG01G015150	Gibberellin 20-oxidase family protein	-2.0293	0.00010485	0.0016816	CG_Chr01
ClCG01G015340	Histone deacetylase, putative	-1.2063	0.00020507	0.0028485	CG_Chr01
ClCG01G015360	5'-bisphosphate nucleotidase 2 family protein	-0.90401	0.001856	0.016066	CG_Chr01
ClCG01G015380	Photosystem I reaction center subunit N	-1.2946	0.0022817	0.018837	CG_Chr01
ClCG01G015390	NAD(P)H-quinone oxidoreductase subunit	-1.4827	5.846e-06	0.00015602	CG_Chr01
ClCG01G015580	U-box domain-containing protein	0.97405	0.0045525	0.031668	CG_Chr01
ClCG01G015850	Shikimate dehydrogenase, putative	0.81794	0.0061192	0.039578	CG_Chr01
ClCG01G015960	Tetratricopeptide repeat (TPR)-like superfamily protein LENGTH=341	0.88876	0.0023136	0.019065	CG_Chr01
ClCG01G016070	Cytochrome P450	2.6513	0.00010952	0.0017452	CG_Chr01
ClCG01G016090	Cytochrome P450	2.0179	3.517e-08	1.8516e-06	CG_Chr01
ClCG01G016130	ABC(ATP-binding) family transporter	-0.9465	0.0036605	0.027072	CG_Chr01
ClCG01G016200	Geranylgeranyl diphosphate synthase	2.9264	3.8688e-09	2.5773e-07	CG_Chr01
ClCG01G016240	Glycosyl transferase family 8 family protein	1.1825	0.00044622	0.0052829	CG_Chr01
ClCG01G016270	Mitochondrial transcription termination factor family protein	-0.71641	0.0048016	0.03299	CG_Chr01
ClCG01G016280	DA1-related protein 2 LENGTH=528	-0.7993	0.0019022	0.016352	CG_Chr01
ClCG01G016300	BTB/POZ domain-containing protein LENGTH=548	1.594	3.2099e-10	2.7255e-08	CG_Chr01
ClCG01G016330	Ternary complex factor MIP1, putative, expressed	1.8426	0.0003537	0.0043698	CG_Chr01
ClCG01G016340	TMV response-related protein	2.1107	0.00018391	0.0026305	CG_Chr01
ClCG01G016370	Oxygen evolving enhancer protein 1	-1.1883	0.0017841	0.01556	CG_Chr01
ClCG01G016400	Protein disulfide-isomerase	-1.1516	0.0010187	0.010082	CG_Chr01
ClCG01G016570	DOF zinc finger protein 2 LENGTH=204	3.6776	3.8292e-09	2.5609e-07	CG_Chr01
ClCG01G016590	methyl esterase 1 LENGTH=263	-1.3595	0.0017094	0.015075	CG_Chr01
ClCG01G016610	Dof zinc finger protein	2.585	2.5055e-09	1.7499e-07	CG_Chr01
ClCG01G016620	Laccase-like protein	1.6681	0.00016385	0.0024051	CG_Chr01
ClCG01G016750	P-loop containing nucleoside triphosphate hydrolases superfamily protein LENGTH=340	1.2475	0.0047903	0.032925	CG_Chr01
ClCG01G016840	Remorin family protein	1.0529	0.0038766	0.028095	CG_Chr01
ClCG01G016870	Protein kinase-like protein	2.633	0.00012188	0.0019001	CG_Chr01
ClCG01G016880	Late embryogenesis abundant hydroxyproline-rich glycoprotein	2.4132	7.1291e-05	0.0012226	CG_Chr01
ClCG01G016980	WRKY transcription factor	1.7064	6.476e-05	0.0011399	CG_Chr01
ClCG01G017030	Phosphatidylinositol-3,4,5-trisphosphate 3-phosphatase and dual-specificity protein phosphatase PTEN, putative	1.1166	0.0018826	0.016223	CG_Chr01
ClCG01G017060	ADP-ribosylation factor family protein	-1.4852	0.0081367	0.048936	CG_Chr01
ClCG01G017070	Microtubule-associated protein RP/EB family member 3	3.5357	3.279e-11	3.3409e-09	CG_Chr01
ClCG01G017190	GH3-1	2.6134	4.1317e-10	3.3646e-08	CG_Chr01
ClCG01G017230	extensin proline-rich 1 LENGTH=761	1.27	0.00032439	0.004103	CG_Chr01
ClCG01G017290	Colossin-B	1.8834	0.0041559	0.029562	CG_Chr01
ClCG01G017300	Late embryogenesis abundant protein group 8 protein	-1.4091	0.0013279	0.012435	CG_Chr01
ClCG01G017310	Subtilisin-like serine protease	1.2316	0.00072528	0.0077445	CG_Chr01
ClCG01G017410	GRAS family transcription factor	2.3012	3.8765e-05	0.00076301	CG_Chr01
ClCG01G017450	UPF0553 protein C9orf64-like protein	1.8388	0.00017265	0.0025066	CG_Chr01
ClCG01G017520	Condensin-2 complex subunit G2	2.13	3.9879e-07	1.5952e-05	CG_Chr01
ClCG01G017570	Phototropic-responsive NPH3 family protein	1.6741	1.9012e-05	0.00042328	CG_Chr01
ClCG01G017600	calcium-transporting ATPase, putative LENGTH=1049	2.2119	3.847e-06	0.00010817	CG_Chr01
ClCG01G017690	Galactosyl transferase GMA12/MNN10 family protein LENGTH=449	1.5564	0.00069228	0.0074732	CG_Chr01
ClCG01G017780	Basic-leucine zipper (bZIP) transcription factor family protein LENGTH=442	2.9763	8.4176e-06	0.00021003	CG_Chr01
ClCG01G017800	Growth-regulating factor 1	1.9971	3.9513e-06	0.00011021	CG_Chr01
ClCG01G017810	AP2-like ethylene-responsive transcription factor	4.5105	3.0823e-19	8.7522e-17	CG_Chr01
ClCG01G017820	Leucine-rich repeat receptor-like protein kinase family protein LENGTH=872	2.2582	1.2959e-05	0.00030594	CG_Chr01
ClCG01G017920	Homeobox-leucine zipper protein	1.2785	0.00011921	0.0018653	CG_Chr01
ClCG01G018000	Malate dehydrogenase	-1.3544	0.00050544	0.0058208	CG_Chr01
ClCG01G018020	Receptor-like protein kinase	1.2443	0.0069889	0.043576	CG_Chr01
ClCG01G018070	WD-repeat protein, putative	0.70743	0.0055137	0.036546	CG_Chr01
ClCG01G018130	Auxin-responsive family protein	1.2014	0.0027369	0.021756	CG_Chr01
ClCG01G018150	IMP dehydrogenase/GMP reductase, putative	1.816	2.8166e-06	8.3826e-05	CG_Chr01
ClCG01G018160	BHLH transcription factor	2.4062	6.0008e-07	2.2305e-05	CG_Chr01
ClCG01G018200	Serine hydroxymethyltransferase	-1.2143	5.1781e-05	0.00096262	CG_Chr01
ClCG01G018360	Myosin-3	6.1358	4.5235e-44	1.9588e-40	CG_Chr01
ClCG01G018490	Zinc finger homeodomain protein 1	3.4401	1.5666e-14	2.4013e-12	CG_Chr01
ClCG01G018520	MATE efflux family protein LENGTH=486	-1.3238	0.0070293	0.043749	CG_Chr01
ClCG01G018550	Plant-specific domain TIGR01570 family protein	1.4106	0.0049153	0.033555	CG_Chr01
ClCG01G018570	Ring finger protein, putative	1.9329	0.00065875	0.0071853	CG_Chr01
ClCG01G018680	HAD-like hydrolase family protein	-1.614	3.5892e-06	0.00010225	CG_Chr01
ClCG01G018820	Tetratricopeptide repeat protein 1	1.5348	1.2426e-06	4.1791e-05	CG_Chr01
ClCG01G018830	Transcriptional regulator ATRX homolog	1.0052	0.0024744	0.020112	CG_Chr01
ClCG01G018860	VQ motif-containing family protein	1.4918	0.0028054	0.022148	CG_Chr01
ClCG01G018890	Trehalose-6-phosphate phosphatase family protein	2.2277	4.4418e-06	0.00012271	CG_Chr01
ClCG01G018930	2,3-bisphosphoglycerate-dependent phosphoglycerate mutase	-1.7253	2.0096e-06	6.3404e-05	CG_Chr01
ClCG01G018990	Peptidyl-prolyl cis-trans isomerase	-1.2516	9.34e-07	3.2882e-05	CG_Chr01
ClCG01G019350	Protein kinase superfamily protein LENGTH=405	1.8978	0.0061816	0.039895	CG_Chr01
ClCG01G019490	GRAS family transcription factor LENGTH=584	1.3524	7.1258e-05	0.0012226	CG_Chr01
ClCG01G019580	ADP-ribosylation factor family protein	-0.90619	0.00048032	0.0055842	CG_Chr01
ClCG01G019610	GATA transcription factor	2.6717	2.6893e-05	0.00056394	CG_Chr01
ClCG01G019630	Zinc finger-homeodomain protein	1.246	0.00066096	0.0071958	CG_Chr01
ClCG01G019660	Pentatricopeptide repeat-containing protein	-1.1066	0.0027994	0.02213	CG_Chr01
ClCG01G019670	Syntaxin, putative	-0.87185	0.0048967	0.033471	CG_Chr01
ClCG01G019730	Mannan endo-1,4-beta-mannosidase	0.97201	0.0014267	0.013138	CG_Chr01
ClCG01G019760	Phosphatidic acid phosphatase (PAP2) family protein LENGTH=286	-1.2297	0.00092107	0.0093439	CG_Chr01
ClCG01G019850	Cytochrome P450, putative	-1.5261	0.00127	0.012034	CG_Chr01
ClCG01G019860	P-loop containing nucleoside triphosphate hydrolases superfamily protein LENGTH=451	3.1314	3.7992e-07	1.534e-05	CG_Chr01
ClCG01G019880	P-loop containing nucleoside triphosphate hydrolases superfamily protein LENGTH=495	2.2762	0.00011199	0.0017747	CG_Chr01
ClCG01G020000	Beta-galactosidase	0.94955	0.0064919	0.041356	CG_Chr01
ClCG01G020040	Lateral root primordium family protein	1.7606	0.0015889	0.01426	CG_Chr01
ClCG01G020070	Leucine-rich receptor-like protein kinase family protein LENGTH=1072	1.9628	4.2611e-08	2.2032e-06	CG_Chr01
ClCG01G020080	GATA transcription factor	1.9128	3.2366e-05	0.0006534	CG_Chr01
ClCG01G020130	Zinc finger family protein	-0.95097	0.0071746	0.044369	CG_Chr01
ClCG01G020140	Leucine-rich repeat receptor-like protein kinase family protein LENGTH=1141	1.0892	0.0072405	0.044695	CG_Chr01
ClCG01G020310	Calcium-dependent protein kinase	1.388	7.8376e-08	3.901e-06	CG_Chr01
ClCG01G020410	Proteasome subunit alpha type	0.89213	0.0079279	0.047946	CG_Chr01
ClCG01G020430	Male sterility MS5 family protein	4.7826	3.9771e-16	7.1757e-14	CG_Chr01
ClCG01G020450	Proline-rich family protein	2.3872	2.8203e-07	1.1828e-05	CG_Chr01
ClCG01G020480	GDSL esterase/lipase	1.6975	0.00092785	0.0093854	CG_Chr01
ClCG01G020540	Peroxidase	1.1909	0.0027789	0.021999	CG_Chr01
ClCG01G020690	Serine-aspartate repeat-containing protein F	-1.0857	0.0053487	0.035687	CG_Chr01
ClCG01G020720	Regulator of Vps4 activity in the MVB pathway protein	2.8913	1.7352e-10	1.5902e-08	CG_Chr01
ClCG01G020750	Arabidopsis protein of unknown function (DUF241) LENGTH=503	-1.4159	0.0059339	0.038633	CG_Chr01
ClCG01G020770	Chitinase	-1.0037	0.0066067	0.041964	CG_Chr01
ClCG01G020840	Cyclin B, putative	6.0751	9.5041e-30	7.4827e-27	CG_Chr01
ClCG01G021000	Phosphoglycerate mutase family protein LENGTH=218	-0.94474	0.0018479	0.016012	CG_Chr01
ClCG01G021040	Zinc finger (C3HC4-type RING finger) family protein LENGTH=704	1.0611	0.0033976	0.025487	CG_Chr01
ClCG01G021150	Phosphoglycolate phosphatase	-1.2	1.2081e-06	4.1029e-05	CG_Chr01
ClCG01G021240	Nudix hydrolase 2	-0.694	0.0034633	0.02589	CG_Chr01
ClCG01G021260	Heavy metal transport/detoxification superfamily protein LENGTH=290	1.1113	0.0011111	0.010848	CG_Chr01
ClCG01G021340	Peroxiredoxin Q, chloroplastic	-1.4141	2.9969e-07	1.2419e-05	CG_Chr01
ClCG01G021360	Unknown protein	1.4352	0.0037367	0.027483	CG_Chr01
ClCG01G021460	Translation initiation factor IF-2	0.94427	0.00472	0.032572	CG_Chr01
ClCG01G021510	Phosphatidate cytidylyltransferase	-0.92118	0.0003704	0.0045212	CG_Chr01
ClCG01G021710	Chaperonin-like RbcX protein	-1.4165	0.0045813	0.031843	CG_Chr01
ClCG01G021760	F12F1.23 protein	2.217	0.0005982	0.0066377	CG_Chr01
ClCG01G021820	Peroxisomal membrane protein PMP22	-1.0762	0.0052271	0.035106	CG_Chr01
ClCG01G021850	F19K23.17 protein	-1.3424	0.0036048	0.026752	CG_Chr01
ClCG01G021900	Phosphoadenosine phosphosulfate reductase	-0.71925	0.00096197	0.0096091	CG_Chr01
ClCG01G021920	Prephenate dehydratase, putative	-1.3005	4.5955e-09	2.9812e-07	CG_Chr01
ClCG01G021930	Ankyrin repeat family protein	3.1326	1.5406e-07	7.0595e-06	CG_Chr01
ClCG01G021950	Autophagy-related protein	-0.9817	0.0053434	0.035666	CG_Chr01
ClCG01G021970	AT3g15040/K15M2_18	-1.0171	0.0041505	0.029549	CG_Chr01
ClCG01G022120	Homeobox-leucine zipper family protein	3.8982	8.2284e-10	6.4298e-08	CG_Chr01
ClCG01G022140	Pectinesterase	2.0547	2.1041e-05	0.00046017	CG_Chr01
ClCG01G022220	UDP-3-O-acylglucosamine N-acyltransferase	-0.86517	0.0027341	0.021753	CG_Chr01
ClCG01G022230	Cysteine-rich receptor-like protein kinase	1.0595	0.0033747	0.025414	CG_Chr01
ClCG01G022290	DNA-binding storekeeper protein-related transcriptional regulator LENGTH=368	0.77194	0.00097714	0.0097327	CG_Chr01
ClCG01G022470	3'(2'),5'-bisphosphate nucleotidase-like protein	-1.1837	0.0002706	0.0035482	CG_Chr01
ClCG01G022610	endonuclease 4 LENGTH=299	-0.83151	0.0054365	0.036162	CG_Chr01
ClCG01G022830	Aluminium induced protein with YGL and LRDR motifs LENGTH=250	1.7789	0.0028192	0.022206	CG_Chr01
ClCG01G023040	Pistil extensin like protein	3.9373	9.1735e-15	1.4577e-12	CG_Chr01
ClCG01G023170	Ethylene-responsive transcription factor, putative	2.9452	5.2659e-07	1.9958e-05	CG_Chr01
ClCG01G023220	CM0545.320.nc protein	-1.2111	0.0024357	0.019844	CG_Chr01
ClCG01G023230	GATA zinc finger domain-containing protein 14	1.1859	0.0023812	0.019528	CG_Chr01
ClCG01G023270	Phosphate/triose-phosphate translocator	-1.2655	1.7423e-06	5.5989e-05	CG_Chr01
ClCG01G023370	vascular plant one zinc finger protein LENGTH=486	-0.73883	0.00079627	0.0083336	CG_Chr01
ClCG01G023470	GDSL esterase/lipase	2.4501	0.00036265	0.0044581	CG_Chr01
ClCG01G023530	Magnesium chelatase subunit I	-1.239	0.0001485	0.0022251	CG_Chr01
ClCG01G023640	Formin Homology 14 LENGTH=1230	0.9934	0.0017045	0.015048	CG_Chr01
ClCG01G023670	50S ribosomal protein L34	-1.1562	0.00080417	0.008391	CG_Chr01
ClCG01G023740	Protein of unknown function (DUF640) LENGTH=177	1.9793	2.7855e-06	8.3114e-05	CG_Chr01
ClCG01G023780	Myb family transcription factor family protein	2.9406	2.1869e-07	9.5657e-06	CG_Chr01
ClCG01G023810	Protein kinase superfamily protein LENGTH=380	0.86439	0.0003461	0.0042974	CG_Chr01
ClCG01G023820	Receptor kinase-like protein	-0.65671	0.0061177	0.039578	CG_Chr01
ClCG01G023870	transcription regulators LENGTH=156	4.2931	1.0177e-11	1.1373e-09	CG_Chr01
ClCG01G023990	CTD small phosphatase-like protein	3.9929	1.1526e-15	1.9965e-13	CG_Chr01
ClCG01G024020	Aquaporin	-0.94274	0.0024134	0.019756	CG_Chr01
ClCG01G024180	Nuclear localization sequence-binding protein	-1.1001	0.00020833	0.0028798	CG_Chr01
ClCG01G024410	Conserved peptide upstream open reading frame 35	0.64648	0.0022358	0.018547	CG_Chr01
ClCG01G024480	Conserved hypothetical plastid protein	-1.0595	4.9401e-06	0.00013349	CG_Chr01
ClCG01G024510	DNA replication licensing factor MCM3-like protein	0.95284	0.0027477	0.021801	CG_Chr01
ClCG01G024520	NAD(P)-binding Rossmann-fold superfamily protein LENGTH=280	-1.5451	0.00013699	0.0020905	CG_Chr01
ClCG01G024550	Cytochrome P450 family protein	1.4674	4.6268e-05	0.00088261	CG_Chr01
ClCG01G024570	Glutamate-gated kainate-type ion channel receptor subunit GluR5	1.2383	2.7396e-05	0.00057102	CG_Chr01
ClCG01G024650	Glucan endo-1,3-beta-glucosidase, putative	2.0083	0.0027368	0.021756	CG_Chr01
ClCG01G024690	WGS project CAID00000000 data, contig chromosome 01	-0.77336	0.0051016	0.034464	CG_Chr01
ClCG01G024730	L-lactate dehydrogenase [cytochrome]	-1.5039	2.4907e-07	1.0705e-05	CG_Chr01
ClCG01G024910	Auxin response factor 3	0.8676	0.0039638	0.028551	CG_Chr01
ClCG01G025080	Serine-rich adhesin for platelets	1.4645	0.00049922	0.0057647	CG_Chr01
ClCG01G025120	Class III homeobox-leucine zipper protein	0.78066	0.0078576	0.047638	CG_Chr01
ClCG01G025160	2-succinylbenzoate-CoA ligase	-1.0109	0.0082847	0.049602	CG_Chr01
ClCG01G025170	2-succinylbenzoate-CoA ligase	-1.0981	0.00037386	0.0045571	CG_Chr01
ClCG01G025390	Chloroplast unusual positioning 1A	2.8974	5.1462e-18	1.2046e-15	CG_Chr01
ClCG01G025430	Small nuclear ribonucleoprotein-associated protein	0.94318	0.0037838	0.027688	CG_Chr01
ClCG01G025440	Subtilisin-like serine protease	1.4904	0.00043085	0.0051503	CG_Chr01
ClCG01G025460	Charged multivesicular body protein 2b-B, putative	3.2987	2.7183e-10	2.3542e-08	CG_Chr01
ClCG01G025470	Patatin B2, putative	0.92378	0.0012068	0.011552	CG_Chr01
ClCG01G025560	RNA binding protein, putative	-1.0496	0.0033493	0.025289	CG_Chr01
ClCG01G025610	Phenylalanine--tRNA ligase alpha subunit	-1.011	0.00094546	0.0095046	CG_Chr01
ClCG01G025710	AT3g51510/F26O13_150	-1.1937	0.0021276	0.017829	CG_Chr01
ClCG01G025800	Cytochrome c LENGTH=175	-1.0528	0.0013528	0.012632	CG_Chr01
ClCG01G025870	Peptidyl-prolyl cis-trans isomerase	-1.5442	1.3118e-05	0.00030871	CG_Chr01
ClCG01G025950	Encodes a nucleus-encoded thylakoid protein, cooperates with the plastid-encoded Ycf3 protein in photosystem i assembly. Also induces tolerance to multiple environmental stresses and reduces photooxidative damage. LENGTH=280	-1.5808	6.8468e-09	4.266e-07	CG_Chr01
ClCG01G025970	Leucine-rich receptor-like protein kinase family protein LENGTH=1003	2.1486	0.00015665	0.0023211	CG_Chr01
ClCG02G000110	Receptor-like protein kinase	-1.04	0.00034639	0.0042978	CG_Chr02
ClCG02G000130	Defensin-like family protein	2.8347	3.7751e-09	2.5344e-07	CG_Chr02
ClCG02G000150	Unknown protein	-1.4915	0.0036753	0.027143	CG_Chr02
ClCG02G000180	Protein SUPPRESSOR OF GENE SILENCING-like protein	1.1388	0.0018198	0.015784	CG_Chr02
ClCG02G000260	Eukaryotic translation initiation factor 6	-1.5317	5.6177e-05	0.0010297	CG_Chr02
ClCG02G000280	NAD-dependent deacetylase	-1.2965	1.7021e-05	0.00038439	CG_Chr02
ClCG02G000400	ABC transporter G family member	2.2862	1.2748e-05	0.00030205	CG_Chr02
ClCG02G000450	TPR repeats-like protein	-1.023	0.0039182	0.028285	CG_Chr02
ClCG02G000710	DNAJ heat shock N-terminal domain-containing family protein	-1.1145	0.00050392	0.0058073	CG_Chr02
ClCG02G000740	Putative endonuclease or glycosyl hydrolase LENGTH=924	1.0227	0.004641	0.032104	CG_Chr02
ClCG02G000910	Unknown protein	-1.3498	0.0048762	0.033384	CG_Chr02
ClCG02G000950	Violaxanthin de-epoxidase	-1.0909	0.00013323	0.0020494	CG_Chr02
ClCG02G000960	Ras-related protein Rab-7a	-1.316	0.0010214	0.010104	CG_Chr02
ClCG02G001040	Shikimate kinase	-1.1256	0.0016074	0.014396	CG_Chr02
ClCG02G001070	GDSL esterase/lipase	1.7792	7.5434e-09	4.6664e-07	CG_Chr02
ClCG02G001080	UPF0496 protein	1.3545	0.0012489	0.011854	CG_Chr02
ClCG02G001100	Ethylene-responsive transcription factor 4	-1.9008	8.3283e-07	2.9805e-05	CG_Chr02
ClCG02G001210	hydroxyproline-rich glycoprotein family protein LENGTH=136	2.7889	2.5004e-11	2.5779e-09	CG_Chr02
ClCG02G001220	CK25	2.3345	5.5384e-06	0.0001485	CG_Chr02
ClCG02G001230	Lipoyl synthase, mitochondrial	-0.85074	0.0014371	0.01322	CG_Chr02
ClCG02G001360	Thf1-like protein	-1.8891	4.2306e-05	0.00082059	CG_Chr02
ClCG02G001400	Cytochrome b6-f complex iron-sulfur subunit	-1.6904	4.1136e-06	0.000114	CG_Chr02
ClCG02G001480	Leucine-rich repeat family protein	-0.63957	0.004148	0.029546	CG_Chr02
ClCG02G001550	Phototropic-responsive NPH3 family protein	-1.0036	0.0040102	0.028798	CG_Chr02
ClCG02G001600	Beta-amylase	-1.4365	4.8674e-07	1.8777e-05	CG_Chr02
ClCG02G001720	Cysteine-rich repeat secretory protein	-1.4735	0.0027517	0.021806	CG_Chr02
ClCG02G001880	50S ribosomal protein L6	-1.0978	5.8562e-05	0.0010588	CG_Chr02
ClCG02G001890	Mate efflux family protein	1.8709	1.9472e-06	6.2001e-05	CG_Chr02
ClCG02G001990	Laccase-like protein	2.6728	4.0002e-09	2.6374e-07	CG_Chr02
ClCG02G002030	formin homolog 6 LENGTH=899	2.3755	0.00057197	0.0064249	CG_Chr02
ClCG02G002150	Lycopene beta/epsilon cyclase protein	-1.2668	2.5233e-06	7.6542e-05	CG_Chr02
ClCG02G002190	Auxin-responsive family protein	2.328	0.00018165	0.0026046	CG_Chr02
ClCG02G002200	Homeobox transcription factor KN3	1.3137	0.00083167	0.0085849	CG_Chr02
ClCG02G002310	Zinc finger family protein	2.8682	1.1175e-05	0.00027071	CG_Chr02
ClCG02G002350	Ras guanine nucleotide exchange factor P	2.206	1.1498e-10	1.0824e-08	CG_Chr02
ClCG02G002460	Glycine-rich protein	1.437	0.001862	0.016096	CG_Chr02
ClCG02G002590	Threonine-tRNA ligase	-0.92786	0.0011132	0.01085	CG_Chr02
ClCG02G002610	Auxin-responsive family protein	1.2573	0.0042543	0.03009	CG_Chr02
ClCG02G002970	Ribulose-1,5-bisphosphate carboxylase/oxygenase small subunit N-methyltransferase I	-1.0919	0.00016232	0.0023867	CG_Chr02
ClCG02G003060	Unknown protein	2.777	9.096e-10	7.0335e-08	CG_Chr02
ClCG02G003100	Glucose-1-phosphate adenylyltransferase	-0.97904	0.00050026	0.005769	CG_Chr02
ClCG02G003240	Glutamate--tRNA ligase-like protein	-1.0595	0.00018802	0.0026781	CG_Chr02
ClCG02G003330	Unknown protein	-1.0927	0.00087299	0.0089157	CG_Chr02
ClCG02G003460	Kinase family protein	1.0119	0.0034265	0.025671	CG_Chr02
ClCG02G003610	Cytokinin riboside 5'-monophosphate phosphoribohydrolase-like	2.1303	0.0019553	0.016659	CG_Chr02
ClCG02G003620	Expansin-like family protein	-1.2669	0.003873	0.028081	CG_Chr02
ClCG02G003650	SAUR-like auxin-responsive protein family LENGTH=141	-1.8322	0.001862	0.016096	CG_Chr02
ClCG02G003780	O-methyltransferase, putative	1.8153	0.0014007	0.012953	CG_Chr02
ClCG02G003890	Major facilitator protein	-1.2027	0.00014708	0.0022056	CG_Chr02
ClCG02G003930	WGS project CAID00000000 data, contig chromosome 05	-1.5709	3.9067e-06	0.00010914	CG_Chr02
ClCG02G003940	Protein phosphatase 2c, putative	0.77128	0.0030609	0.023559	CG_Chr02
ClCG02G004030	Aquaporin	1.8824	1.6339e-12	1.993e-10	CG_Chr02
ClCG02G004040	Acyl-CoA N-acyltransferases (NAT) superfamily protein LENGTH=274	-1.3037	6.8849e-06	0.00017837	CG_Chr02
ClCG02G004060	Glyoxylate reductase/hydroxypyruvate reductase	-1.3412	5.827e-06	0.00015576	CG_Chr02
ClCG02G004100	Histone-binding protein RBBP4	1.0025	0.00043583	0.0051875	CG_Chr02
ClCG02G004170	Synaptotagmin-7	-1.9545	0.0031136	0.023853	CG_Chr02
ClCG02G004180	Ascorbate peroxidase	-0.95048	0.0027208	0.021678	CG_Chr02
ClCG02G004210	Auxin transporter-like protein 3	2.2592	2.8012e-07	1.1777e-05	CG_Chr02
ClCG02G004220	glycine-rich protein 2B LENGTH=201	1.7395	0.00028371	0.0036755	CG_Chr02
ClCG02G004450	BZIP family transcription factor, putative, expressed	1.1036	0.00054401	0.006191	CG_Chr02
ClCG02G004510	NADP-dependent D-sorbitol-6-phosphate dehydrogenase	-2.896	1.0419e-05	0.00025419	CG_Chr02
ClCG02G004540	Epimerase family protein	-1.6011	2.1732e-06	6.7702e-05	CG_Chr02
ClCG02G004580	Unknown protein	-1.314	9.4188e-05	0.0015333	CG_Chr02
ClCG02G004790	Isoflavone reductase-like protein 6	-0.8196	0.0037853	0.027688	CG_Chr02
ClCG02G004870	Transcription factor, putative	-0.90098	0.0044209	0.031027	CG_Chr02
ClCG02G005040	Protein kinase family protein	1.4081	6.1864e-07	2.2896e-05	CG_Chr02
ClCG02G005150	BURP domain-containing protein	3.2087	8.3203e-10	6.4626e-08	CG_Chr02
ClCG02G005280	UPF0496 protein	1.2059	0.00046447	0.0054543	CG_Chr02
ClCG02G005300	Mitochondrial transcription termination factor family protein LENGTH=274	-0.89247	0.0047871	0.032917	CG_Chr02
ClCG02G005320	Cytochrome c biogenesis protein CcsB	-1.1685	9.9862e-05	0.0016135	CG_Chr02
ClCG02G005360	Endothelin-converting enzyme 2	-1.2184	0.00026196	0.0034584	CG_Chr02
ClCG02G005370	Plastid division protein PDV2	-1.1077	0.0023647	0.019412	CG_Chr02
ClCG02G005540	Cytochrome b6f complex subunit, putative, expressed	-1.8434	6.7384e-07	2.4781e-05	CG_Chr02
ClCG02G005750	Armadillo repeat-containing protein, putative	1.1488	0.0016688	0.014814	CG_Chr02
ClCG02G005860	B3 domain-containing protein	1.979	0.00027301	0.0035693	CG_Chr02
ClCG02G005880	Calmodulin-related family protein	-1.3859	0.00033815	0.0042289	CG_Chr02
ClCG02G006060	Unknown protein	2.2668	5.8445e-07	2.1817e-05	CG_Chr02
ClCG02G006100	UDP glycosyltransferase	-1.8802	7.589e-07	2.7674e-05	CG_Chr02
ClCG02G006160	DUF579 protein	1.1487	0.00072567	0.0077445	CG_Chr02
ClCG02G006210	Actin cytoskeleton-regulatory complex protein PAN1	1.678	0.00032098	0.0040671	CG_Chr02
ClCG02G006220	Cyclin D3.2 protein	1.7357	7.4936e-06	0.0001906	CG_Chr02
ClCG02G006300	Receptor protein kinase-like protein	2.1929	4.1389e-09	2.6951e-07	CG_Chr02
ClCG02G006350	UDP-Glycosyltransferase superfamily protein LENGTH=490	3.0245	2.1167e-20	7.1889e-18	CG_Chr02
ClCG02G006490	DNA polymerase IV	1.4334	0.00023104	0.0031461	CG_Chr02
ClCG02G006580	Seed maturation protein PM23	-1.1799	3.0611e-05	0.00062526	CG_Chr02
ClCG02G006660	Protein phosphatase 2c, putative	2.1853	9.3773e-05	0.0015309	CG_Chr02
ClCG02G006740	Family of unknown function (DUF566) LENGTH=659	1.1217	0.0054537	0.036227	CG_Chr02
ClCG02G006760	ATP-dependent Clp protease proteolytic subunit	-0.78872	0.00057278	0.0064298	CG_Chr02
ClCG02G007100	INVOLVED IN: photosynthesis; LOCATED IN: photosystem I, chloroplast, thylakoid membrane; EXPRESSED IN: 20 plant structures; EXPRESSED DURING: 13 growth stages;	-1.4302	1.5331e-07	7.0438e-06	CG_Chr02
ClCG02G007130	short hypocotyl in white light1 LENGTH=192	-1.2511	0.000471	0.0055012	CG_Chr02
ClCG02G007140	Tubulin alpha chain, putative	3.6103	6.2046e-12	7.0703e-10	CG_Chr02
ClCG02G007190	Cysteine-rich venom protein	-1.3058	0.00090011	0.0091657	CG_Chr02
ClCG02G007390	Mature parasite-infected erythrocyte surface antigen (MESA) or PfEMP2	5.9141	3.9895e-32	4.3189e-29	CG_Chr02
ClCG02G007720	Growth-regulating factor 3	2.0931	0.00015891	0.0023506	CG_Chr02
ClCG02G007830	Golgi SNAP receptor complex member 2	-1.1418	0.00036929	0.0045149	CG_Chr02
ClCG02G007870	Maltose excess protein 1-like	-0.79569	0.00099708	0.0098858	CG_Chr02
ClCG02G007910	RNA polymerase sigma factor 2	-1.1544	7.5316e-07	2.7522e-05	CG_Chr02
ClCG02G007940	Alcohol acyl transferase	-1.3591	0.00086623	0.0088624	CG_Chr02
ClCG02G008060	Microtubule-associated protein RP/EB family member 3	4.1785	7.4245e-14	1.0807e-11	CG_Chr02
ClCG02G008200	maternal effect embryo arrest 59 LENGTH=173	-1.961	0.00044236	0.0052445	CG_Chr02
ClCG02G008260	Cytochrome P450, putative	-0.76589	0.0046138	0.031953	CG_Chr02
ClCG02G008270	Divalent metal cation transporter MntH	-1.8567	0.00010414	0.0016717	CG_Chr02
ClCG02G008430	Cyclin family protein	-1.684	0.00022794	0.0031088	CG_Chr02
ClCG02G008470	Peroxidase family protein	1.1215	0.00187	0.01615	CG_Chr02
ClCG02G008540	Syntaxin-132	-1.1746	0.0055863	0.036889	CG_Chr02
ClCG02G008560	Homeobox-leucine zipper family protein	2.1201	8.9708e-13	1.1342e-10	CG_Chr02
ClCG02G008590	Ras-related protein Rab-37	-1.5873	0.0068053	0.042817	CG_Chr02
ClCG02G008710	Bile acid:sodium symporter, putative	-1.1056	5.7659e-06	0.00015436	CG_Chr02
ClCG02G008770	Phosphate-responsive 1 family protein	1.3776	8.5931e-08	4.2284e-06	CG_Chr02
ClCG02G008890	DNA repair helicase, putative	1.5727	0.0002555	0.003386	CG_Chr02
ClCG02G008970	Cellulose synthase family protein	-1.5198	8.4276e-06	0.00021003	CG_Chr02
ClCG02G008980	Cellulose synthase family protein	-1.7566	2.4406e-08	1.3593e-06	CG_Chr02
ClCG02G009030	Cellulose synthase family protein	-1.3167	1.4476e-07	6.6685e-06	CG_Chr02
ClCG02G009060	Condensin complex subunit 2	2.7379	9.7831e-10	7.4649e-08	CG_Chr02
ClCG02G009140	ABC1 kinase	-1.3406	1.5514e-05	0.00035639	CG_Chr02
ClCG02G009230	WGS project CAID00000000 data, contig chromosome 04	-1.4975	9.5404e-05	0.0015473	CG_Chr02
ClCG02G009460	Unknown protein	-0.96819	0.0018296	0.015861	CG_Chr02
ClCG02G009490	Unknown protein	-1.4308	0.00092408	0.0093548	CG_Chr02
ClCG02G009650	Glycine-rich RNA binding protein	-1.7657	0.0011711	0.011301	CG_Chr02
ClCG02G009670	BZIP transcription factor	-0.71631	0.0055957	0.036937	CG_Chr02
ClCG02G010080	Early-responsive to dehydration stress-related protein	1.9456	8.0742e-05	0.0013473	CG_Chr02
ClCG02G010280	Glutaredoxin	1.8908	0.00028912	0.0037372	CG_Chr02
ClCG02G010310	Zinc finger family protein	2.1628	0.0005652	0.0063778	CG_Chr02
ClCG02G010490	Phosphate-responsive 1 family protein	-1.0842	0.0019124	0.016398	CG_Chr02
ClCG02G010600	AT5g65440/MNA5_17	3.7763	2.0725e-17	4.3251e-15	CG_Chr02
ClCG02G010670	Unknown protein	-1.354	0.00016778	0.0024528	CG_Chr02
ClCG02G010710	Chloride channel protein CLC-e	-1.0401	9.5343e-05	0.0015473	CG_Chr02
ClCG02G010740	Cysteine/Histidine-rich C1 domain family protein	-1.6081	0.001747	0.015329	CG_Chr02
ClCG02G011150	Xyloglucan endotransglucosylase/hydrolase protein 9	2.056	0.00024632	0.003287	CG_Chr02
ClCG02G011230	Anthocyanin 5-aromatic acyltransferase, putative	2.0431	0.003205	0.024412	CG_Chr02
ClCG02G011360	Proline-rich protein	1.8457	4.775e-05	0.00090589	CG_Chr02
ClCG02G011390	basic helix-loop-helix (bHLH) DNA-binding superfamily protein LENGTH=337	-0.8718	0.00011303	0.0017879	CG_Chr02
ClCG02G011400	Triosephosphate isomerase	-1.2617	1.873e-06	5.9968e-05	CG_Chr02
ClCG02G011490	Cyclin-D5-2	1.233	0.0010733	0.010527	CG_Chr02
ClCG02G011620	Proline-rich family protein	1.7374	6.5782e-05	0.0011532	CG_Chr02
ClCG02G011630	Glutamyl-tRNA(Gln) amidotransferase subunit A	1.0441	0.0022448	0.018579	CG_Chr02
ClCG02G011740	Auxin transporter-like protein 3	2.6958	1.6152e-06	5.2488e-05	CG_Chr02
ClCG02G011760	Pathogenesis-related thaumatin-like protein	1.6838	1.3251e-05	0.000311	CG_Chr02
ClCG02G011830	subtilisin-like serine protease 2 LENGTH=764	1.1695	0.00036936	0.0045149	CG_Chr02
ClCG02G011850	Senescence/dehydration-associated protein-related LENGTH=452	1.3315	0.0011127	0.01085	CG_Chr02
ClCG02G011970	Heparan-alpha-glucosaminide N-acetyltransferase	-1.2337	0.0069038	0.043225	CG_Chr02
ClCG02G012060	Bzip-like transcription factor-like	3.3518	1.9854e-08	1.1238e-06	CG_Chr02
ClCG02G012080	Amine oxidase	-1.4247	5.1378e-05	0.00095793	CG_Chr02
ClCG02G012210	Thioredoxin superfamily protein LENGTH=275	-1.1597	0.0041625	0.029592	CG_Chr02
ClCG02G012220	UDP-glycosyltransferase 1	-1.8853	0.003905	0.028261	CG_Chr02
ClCG02G012270	Cyclin delta-3	-1.5539	7.8254e-06	0.0001973	CG_Chr02
ClCG02G012400	Conserved hypothetical plastid protein	-2.0661	1.9973e-06	6.313e-05	CG_Chr02
ClCG02G012430	Glucan endo-1,3-beta-glucosidase, putative	2.3853	1.4103e-13	1.986e-11	CG_Chr02
ClCG02G012500	Zeaxanthin epoxidase, chloroplastic	-1.283	4.3397e-08	2.2372e-06	CG_Chr02
ClCG02G012750	Methionine aminopeptidase	-0.7224	0.0072585	0.044774	CG_Chr02
ClCG02G012820	Calmodulin-related family protein	-1.2898	0.001464	0.013424	CG_Chr02
ClCG02G012940	CAP (Cysteine-rich secretory proteins, Antigen 5, and Pathogenesis-related 1 protein) superfamily protein	2.1331	2.0169e-10	1.8101e-08	CG_Chr02
ClCG02G013060	homolog of Synechocystis YCF37 LENGTH=167	-1.4265	2.8897e-06	8.5268e-05	CG_Chr02
ClCG02G013090	B3 domain-containing protein	-1.5461	0.004972	0.033746	CG_Chr02
ClCG02G013140	Cell division cycle-associated 7-like protein	2.9562	4.2715e-07	1.6931e-05	CG_Chr02
ClCG02G013190	Patatin-like protein	-1.3673	0.0083286	0.049779	CG_Chr02
ClCG02G013200	Patatin-like protein	-2.641	1.3223e-07	6.1903e-06	CG_Chr02
ClCG02G013210	Patatin-like protein	3.3515	4.7654e-07	1.8455e-05	CG_Chr02
ClCG02G013220	Patatin-like protein	-0.90295	0.0052077	0.035007	CG_Chr02
ClCG02G013380	WGS project CAID00000000 data, contig chromosome 18	-1.3003	0.00017783	0.0025669	CG_Chr02
ClCG02G013530	3-ketoacyl-CoA synthase	2.2081	2.161e-05	0.00047023	CG_Chr02
ClCG02G013590	3-ketoacyl-CoA synthase	4.5432	9.9101e-17	1.8658e-14	CG_Chr02
ClCG02G013790	50S ribosomal protein L10	-1.2844	1.7317e-06	5.5753e-05	CG_Chr02
ClCG02G013840	D-aminoacid aminotransferase-like PLP-dependent enzymes superfamily protein LENGTH=353	1.4974	0.0075418	0.046112	CG_Chr02
ClCG02G014370	Family of unknown function (DUF566) LENGTH=609	-0.82355	0.0047633	0.032792	CG_Chr02
ClCG02G014380	Translation initiation factor IF-3	-1.0311	0.00024982	0.0033311	CG_Chr02
ClCG02G014420	Unknown protein	1.4764	0.00026691	0.0035131	CG_Chr02
ClCG02G014540	Purine permease-related family protein	-0.85539	0.00041961	0.0050367	CG_Chr02
ClCG02G014550	Ubiquitin carboxyl-terminal hydrolase	1.0643	5.3166e-05	0.00098281	CG_Chr02
ClCG02G014670	Myosin-10	1.144	0.00024135	0.0032339	CG_Chr02
ClCG02G014770	Neutral/alkaline invertase	-0.82804	0.00021482	0.0029555	CG_Chr02
ClCG02G014780	Protein of unknown function, DUF538 LENGTH=166	1.9933	1.8394e-07	8.2326e-06	CG_Chr02
ClCG02G014850	Solute carrier family 40 member 1	-0.73216	0.0079497	0.048062	CG_Chr02
ClCG02G014880	Cyclin, putative, expressed	1.8883	2.6608e-09	1.8362e-07	CG_Chr02
ClCG02G014970	Urease accessory protein UreF	0.93824	0.0062754	0.040338	CG_Chr02
ClCG02G015010	Calreticulin	0.82817	0.0015591	0.014116	CG_Chr02
ClCG02G015120	ATP-dependent DNA helicase Q-like 1	1.0614	0.00057347	0.0064333	CG_Chr02
ClCG02G015180	Kinase, putative	-1.2222	0.0049336	0.033613	CG_Chr02
ClCG02G015190	WD-repeat protein, putative	0.9126	0.0017489	0.015337	CG_Chr02
ClCG02G015280	Heparan-alpha-glucosaminide N-acetyltransferase	-1.0161	0.00017441	0.0025238	CG_Chr02
ClCG02G015490	Histone H2A	2.1618	1.4607e-06	4.7919e-05	CG_Chr02
ClCG02G015570	PsbP-like protein	-1.1577	0.0029989	0.023252	CG_Chr02
ClCG02G015580	Unknown protein	1.2126	0.00019305	0.0027244	CG_Chr02
ClCG02G015730	Lipoxygenase	2.3251	0.000412	0.0049591	CG_Chr02
ClCG02G015790	Chaperone protein dnaJ	-1.0125	0.004807	0.033015	CG_Chr02
ClCG02G015800	WGS project CAID00000000 data, contig chromosome 07	-1.0715	0.00025292	0.0033569	CG_Chr02
ClCG02G015810	Kinesin-3, putative	4.2594	4.3311e-18	1.0277e-15	CG_Chr02
ClCG02G015820	Protein kinase, putative	0.98462	0.00091093	0.0092596	CG_Chr02
ClCG02G016080	Mog1/PsbP/DUF1795-like photosystem II reaction center PsbP family protein	-1.3196	6.5763e-07	2.4236e-05	CG_Chr02
ClCG02G016150	Kinase family protein	1.4045	0.0039519	0.028497	CG_Chr02
ClCG02G016160	Myosin-9	1.9709	2.7747e-05	0.00057697	CG_Chr02
ClCG02G016370	Rubredoxin	-1.698	4.0968e-09	2.6879e-07	CG_Chr02
ClCG02G016440	Uncharacterized conserved protein (DUF2358) LENGTH=221	-1.4092	5.6874e-05	0.0010359	CG_Chr02
ClCG02G016460	AT5G28150-like protein	-0.90556	0.0015412	0.013998	CG_Chr02
ClCG02G016490	Kinase family protein	0.89713	0.0014907	0.013611	CG_Chr02
ClCG02G016530	Ribose-5-phosphate isomerase, putative	-1.1636	0.0012319	0.011737	CG_Chr02
ClCG02G016550	Peptide-N(4)-(N-acetyl-beta-glucosaminyl)asparagine amidase	-0.68802	0.0047571	0.032763	CG_Chr02
ClCG02G016600	GDP-mannose-3',5'-epimerase	-0.99842	6.779e-05	0.0011777	CG_Chr02
ClCG02G016780	Histone H1	0.75405	0.0056678	0.037257	CG_Chr02
ClCG02G016860	Ankyrin repeat-containing protein, putative	-1.4618	0.00023364	0.0031715	CG_Chr02
ClCG02G016890	GRF1-INTERACTING FACTOR 1 family protein	2.5158	4.8042e-06	0.00013063	CG_Chr02
ClCG02G017040	Protein of unknown function (DUF640) LENGTH=190	2.1393	0.0019604	0.016686	CG_Chr02
ClCG02G017190	Methyltransferase-related family protein	-1.5491	3.3838e-06	9.7684e-05	CG_Chr02
ClCG02G017270	Gb|AAD20160.1	2.459	0.00013741	0.002091	CG_Chr02
ClCG02G017320	Unknown protein	5.1597	4.9128e-20	1.6055e-17	CG_Chr02
ClCG02G017420	Unknown protein	2.0305	1.6436e-05	0.00037409	CG_Chr02
ClCG02G017440	Cell wall protein	1.1362	0.0079724	0.04813	CG_Chr02
ClCG02G017460	mRNA, clone: RTFL01-16-D09	1.0954	0.0051221	0.034562	CG_Chr02
ClCG02G017530	Protochlorophyllide reductase C family protein	-1.3692	0.0006469	0.0070694	CG_Chr02
ClCG02G017560	Expansin B protein	1.9133	0.00013482	0.0020666	CG_Chr02
ClCG02G017640	Callose synthase	1.1582	0.002631	0.021078	CG_Chr02
ClCG02G017700	Plant-specific domain TIGR01615 family protein	-1.2315	0.0010376	0.010241	CG_Chr02
ClCG02G017820	ATP synthase protein I -related LENGTH=350	-1.1894	0.00018036	0.0025951	CG_Chr02
ClCG02G017850	Dentin sialophosphoprotein, putative	-1.1484	1.3541e-05	0.00031652	CG_Chr02
ClCG02G017870	MYB transcription factor-like	-1.9467	5.9479e-05	0.0010709	CG_Chr02
ClCG02G017910	Reticulon-like protein	4.5708	6.0542e-17	1.2011e-14	CG_Chr02
ClCG02G017930	CMV 1a interacting protein 1	-1.3041	0.00019123	0.0027083	CG_Chr02
ClCG02G018040	Nucleobase ascorbate transporter	1.2151	0.0055389	0.036674	CG_Chr02
ClCG02G018100	Ubiquitin ligase protein cop1, putative	-0.75989	0.0052576	0.03527	CG_Chr02
ClCG02G018120	Ethylene responsive transcription factor 3b	1.123	0.00023477	0.0031799	CG_Chr02
ClCG02G018150	Protein disulfide isomerase family	0.74	0.0034483	0.0258	CG_Chr02
ClCG02G018270	Leucine-rich receptor-like protein kinase family protein LENGTH=976	2.3388	0.00062966	0.0069159	CG_Chr02
ClCG02G018380	Protodermal factor 1.2	2.1684	0.00015285	0.0022745	CG_Chr02
ClCG02G018440	Chlorophyll a-b binding protein, chloroplastic	-0.91594	0.0026412	0.021131	CG_Chr02
ClCG02G018450	Tobamovirus multiplication protein 3	-0.9429	0.001345	0.012573	CG_Chr02
ClCG02G018480	Mitotic spindle assembly checkpoint protein MAD2B, putative	-1.1741	0.00043485	0.0051808	CG_Chr02
ClCG02G018560	T6H22.12 protein	1.7361	0.00016309	0.002396	CG_Chr02
ClCG02G018670	Phosphoglycerate kinase	-1.5306	5.1805e-06	0.00013934	CG_Chr02
ClCG02G018740	Myb family transcription factor-related protein	-1.5653	5.2647e-05	0.00097634	CG_Chr02
ClCG02G018760	NAC domain containing protein 20	1.8188	0.0048689	0.033347	CG_Chr02
ClCG02G018830	DNA-3-methyladenine glycosylase	1.1231	3.701e-05	0.00073346	CG_Chr02
ClCG02G018880	Acid phosphatase/vanadium-dependent haloperoxidase-related protein	-1.038	0.006632	0.04205	CG_Chr02
ClCG02G018920	Coiled-coil domain-containing protein 109A	1.3166	0.0024518	0.019966	CG_Chr02
ClCG02G018940	NAD(P)H-quinone oxidoreductase subunit N	-1.6978	1.5026e-05	0.00034656	CG_Chr02
ClCG02G019010	Cytochrome P450-like protein	1.3354	2.7832e-05	0.00057803	CG_Chr02
ClCG02G019120	CBL-interacting protein kinase 16	1.4271	0.0015018	0.013705	CG_Chr02
ClCG02G019150	Peroxidase family protein	1.8637	0.0064426	0.041109	CG_Chr02
ClCG02G019340	Protein kinase, putative	1.0897	0.00038801	0.0047129	CG_Chr02
ClCG02G019380	Kinase family protein	0.96732	0.0038426	0.02793	CG_Chr02
ClCG02G019470	Acyl-CoA N-acyltransferase with RING/FYVE/PHD-type zinc finger protein	1.8172	3.5378e-06	0.00010129	CG_Chr02
ClCG02G019560	Pleiotropic drug resistance ABC transporter family protein	-1.1728	0.003038	0.02346	CG_Chr02
ClCG02G019600	Villin 1-4, putative	1.0037	0.00047239	0.0055136	CG_Chr02
ClCG02G019640	NAD(P)H dehydrogenase (quinone)	-0.9355	0.0073666	0.045263	CG_Chr02
ClCG02G019670	Thylakoid soluble phosphoprotein	-1.3351	0.0071264	0.044147	CG_Chr02
ClCG02G019750	Phosphorylase	-1.016	0.00060016	0.0066509	CG_Chr02
ClCG02G019770	Plant protein of unknown function (DUF641) LENGTH=559	1.1154	0.0021466	0.017936	CG_Chr02
ClCG02G019790	Proliferating cell nuclear antigen	0.78964	0.0028804	0.022545	CG_Chr02
ClCG02G019820	Kinase family protein	0.82365	0.0038042	0.027768	CG_Chr02
ClCG02G019880	plastid transcriptionally active 16 LENGTH=510	-0.90495	0.0051685	0.034794	CG_Chr02
ClCG02G019910	Ribulose bisphosphate carboxylase/oxygenase activase family protein	-1.236	2.4903e-06	7.594e-05	CG_Chr02
ClCG02G019930	Chaperone protein DNAj, putative	-0.81129	0.0016424	0.014634	CG_Chr02
ClCG02G020030	Scarecrow transcription factor family protein	1.0551	0.00084501	0.0086873	CG_Chr02
ClCG02G020060	Expansin	3.2236	6.4639e-09	4.0713e-07	CG_Chr02
ClCG02G020140	Triosephosphate isomerase	-0.64382	0.0046818	0.03236	CG_Chr02
ClCG02G020180	Phosphatase 2C family protein	1.6103	0.00011898	0.0018633	CG_Chr02
ClCG02G020200	Actin	-1.7271	1.2344e-06	4.1597e-05	CG_Chr02
ClCG02G020270	Dof zinc finger protein	1.8354	7.4104e-06	0.00018931	CG_Chr02
ClCG02G020340	Histone H4	1.2601	0.00067595	0.0073307	CG_Chr02
ClCG02G020350	Histone H4	1.2278	0.0013878	0.012854	CG_Chr02
ClCG02G020390	Histone H2A	1.6495	3.2345e-05	0.0006534	CG_Chr02
ClCG02G020450	Very-long-chain (3R)-3-hydroxyacyl-[acyl-carrier protein] dehydratase 2	-1.0869	1.9182e-05	0.00042592	CG_Chr02
ClCG02G020660	Heavy metal transport/detoxification superfamily protein LENGTH=319	-1.0455	0.0047523	0.032756	CG_Chr02
ClCG02G020670	DNA repair protein RAD51-like 4	-0.84446	0.0038132	0.027776	CG_Chr02
ClCG02G020740	Dentin sialophosphoprotein	2.0416	2.6747e-05	0.00056223	CG_Chr02
ClCG02G020760	Ascorbate peroxidase	-1.7448	2.6918e-12	3.1503e-10	CG_Chr02
ClCG02G020850	Dof zinc finger protein	1.138	0.0032224	0.024491	CG_Chr02
ClCG02G020880	Interactor of constitutive active ROPs	1.0082	0.00010888	0.0017366	CG_Chr02
ClCG02G020890	Senescence-associated family protein	1.3945	0.00021389	0.002945	CG_Chr02
ClCG02G020940	3-hydroxyacyl-ACP dehydratase	-1.5509	0.00013664	0.0020889	CG_Chr02
ClCG02G020990	Elongation factor 1-alpha	1.867	1.2118e-05	0.00028911	CG_Chr02
ClCG02G021030	Auxin response factor, putative	0.85888	0.002894	0.022611	CG_Chr02
ClCG02G021040	Unknown protein	2.4731	2.226e-07	9.6875e-06	CG_Chr02
ClCG02G021090	Glutamine amidotransferase subunit pdxT	-1.1958	0.00011234	0.0017786	CG_Chr02
ClCG02G021160	Ribosomal-like protein	0.76246	0.0021356	0.017878	CG_Chr02
ClCG02G021180	Homeobox leucine-zipper protein	1.2557	6.9883e-05	0.0012051	CG_Chr02
ClCG02G021230	Lysine ketoglutarate reductase trans-splicing related 1	1.1748	0.0013586	0.012666	CG_Chr02
ClCG02G021320	Cysteine proteinases superfamily protein LENGTH=345	2.4183	2.1972e-07	9.5865e-06	CG_Chr02
ClCG02G021350	2-phosphoglycerate kinase-related family protein	1.2702	0.00014686	0.0022044	CG_Chr02
ClCG02G021450	Heavy metal transport/detoxification superfamily protein LENGTH=302	-1.2797	5.0823e-05	0.00095168	CG_Chr02
ClCG02G021530	Exostosin family protein	1.2629	0.0012386	0.011792	CG_Chr02
ClCG02G021750	Eukaryotic aspartyl protease family protein LENGTH=493	-0.74241	0.0066143	0.041982	CG_Chr02
ClCG02G021810	Glycine rich protein, putative	1.0963	4.5274e-05	0.00086939	CG_Chr02
ClCG02G021880	histone deacetylase 3 LENGTH=245	0.86778	0.0039643	0.028551	CG_Chr02
ClCG02G021890	Pentatricopeptide (PPR) repeat-containing protein-like	1.4564	0.0057551	0.037727	CG_Chr02
ClCG02G021940	2,3-bisphosphoglycerate-dependent phosphoglycerate mutase	-0.97609	8.5454e-05	0.0014078	CG_Chr02
ClCG02G021950	Stress responsive A/B barrel domain family protein	1.4306	0.00013808	0.0020965	CG_Chr02
ClCG02G021970	Pleiotropic drug resistance ABC transporter family protein	1.8005	0.0024898	0.02019	CG_Chr02
ClCG02G022010	Low molecular weight phosphotyrosine protein phosphatase	-1.2968	7.7466e-05	0.0013052	CG_Chr02
ClCG02G022030	Protein kinase like protein	1.2374	2.4769e-06	7.5934e-05	CG_Chr02
ClCG02G022080	Aldo-keto reductase/ oxidoreductase	-1.3454	0.0002613	0.0034523	CG_Chr02
ClCG02G022130	Soft fertilization envelope protein	-2.198	2.084e-07	9.1383e-06	CG_Chr02
ClCG02G022230	Rho GTPase-activating protein	1.0261	0.00033728	0.0042211	CG_Chr02
ClCG02G022270	Pollen Ole e 1 allergen and extensin family protein	3.2895	5.1827e-11	5.1006e-09	CG_Chr02
ClCG02G022320	AT3g11590/F24K9_26	1.5047	0.004825	0.033112	CG_Chr02
ClCG02G022370	Transmembrane protein C20orf108	-1.8978	1.4007e-06	4.639e-05	CG_Chr02
ClCG02G022400	Late embryogenesis abundant (LEA) hydroxyproline-rich glycoprotein family LENGTH=206	-2.2274	9.8137e-06	0.00024111	CG_Chr02
ClCG02G022420	Kinase	1.1132	0.00093382	0.0094127	CG_Chr02
ClCG02G022430	BEL1-like homeodomain 1 family protein	1.0993	0.0065337	0.041561	CG_Chr02
ClCG02G022520	DNA ligase	0.92339	0.0014141	0.013056	CG_Chr02
ClCG02G022570	Cysteine desulfurase family protein	-0.8577	0.00084614	0.0086928	CG_Chr02
ClCG02G022640	BEST Arabidopsis thaliana protein match is: glyc s in 277 species: Archae - 0; Bacteria - 0; Metazoa - 736; Fungi - 347; Plants - 385; Viruses - 0; Other Eukaryotes - 339 (source: NCBI BLink). LENGTH=624	0.95671	0.0017204	0.015144	CG_Chr02
ClCG02G022710	Putative methyltransferase family protein LENGTH=256	-1.0272	0.00054573	0.0062066	CG_Chr02
ClCG02G022800	Peptidyl-prolyl cis-trans isomerase C	-0.68648	0.0067166	0.042431	CG_Chr02
ClCG02G022970	Alanine:glyoxylate aminotransferase	-1.5068	2.2749e-06	7.0363e-05	CG_Chr02
ClCG02G023030	Ubiquitin-conjugating enzyme 19 family protein	5.0024	8.8858e-22	3.498e-19	CG_Chr02
ClCG02G023050	Saccharopine dehydrogenase-like protein	-1.4428	1.4262e-05	0.00033158	CG_Chr02
ClCG02G023150	Photosystem II 5 kD family protein	-1.4613	8.6287e-07	3.0626e-05	CG_Chr02
ClCG02G023230	Chaperonin-like RbcX protein	-1.9974	0.00095823	0.0095773	CG_Chr02
ClCG02G023250	2-oxoglutarate/malate translocator	-1.2969	0.0057789	0.037843	CG_Chr02
ClCG02G023290	GTPase Der	-1.0482	0.00088518	0.0090349	CG_Chr02
ClCG02G023360	Zinc transporter zupT	-0.95713	0.00069063	0.0074625	CG_Chr02
ClCG02G023440	BEST Arabidopsis thaliana protein match is: proline-rich family protein . LENGTH=607	3.2551	3.4096e-10	2.8669e-08	CG_Chr02
ClCG02G023470	DNA-binding bromodomain-containing protein LENGTH=646	1.3359	0.0069	0.043225	CG_Chr02
ClCG02G023500	Kinase-like protein	1.294	0.00093808	0.0094413	CG_Chr02
ClCG02G023520	Kinase-like protein	2.0207	0.0015769	0.014203	CG_Chr02
ClCG02G023550	Lipoxygenase	1.4274	1.7984e-07	8.0698e-06	CG_Chr02
ClCG02G023580	Lipoxygenase	3.3634	2.748e-14	4.139e-12	CG_Chr02
ClCG02G023710	Plastid-lipid associated protein pap	-1.5629	2.6597e-09	1.8362e-07	CG_Chr02
ClCG02G023760	Peroxidase	2.8943	2.5685e-06	7.7778e-05	CG_Chr02
ClCG02G023770	Peroxidase	1.8244	0.0021451	0.017936	CG_Chr02
ClCG02G023810	P-loop containing nucleoside triphosphate hydrolases superfamily protein LENGTH=597	1.2571	0.0033519	0.025298	CG_Chr02
ClCG02G023820	Chaperone protein dnaJ	-1.4754	3.4658e-05	0.00069241	CG_Chr02
ClCG02G023860	Oxidoreductase/ transition metal ion binding protein	-2.183	4.1231e-07	1.6389e-05	CG_Chr02
ClCG02G023970	Phytoene synthase	2.6653	7.6806e-05	0.0012973	CG_Chr02
ClCG02G024060	cDNA clone:001-026-G04, full insert sequence	-1.0151	0.00074005	0.0078641	CG_Chr02
ClCG02G024100	Pollen preferential protein	-1.4494	0.00085352	0.0087575	CG_Chr02
ClCG02G024160	Cop9 signalosome complex subunit, putative	0.71499	0.0021785	0.018159	CG_Chr02
ClCG02G024190	Cyclin-dependent kinase C-2	0.72451	0.0030638	0.023565	CG_Chr02
ClCG02G024220	Argonaute 4	1.3566	8.5543e-07	3.0425e-05	CG_Chr02
ClCG02G024290	Zeaxanthin epoxidase, chloroplastic	-1.3754	6.2299e-05	0.0011092	CG_Chr02
ClCG02G024330	Alpha/beta-hydrolase	-1.4072	8.7445e-06	0.00021762	CG_Chr02
ClCG02G024370	Mitochondrial carrier family	-1.7394	0.00012211	0.001902	CG_Chr02
ClCG02G024400	Lysine--tRNA ligase	-0.83211	0.004368	0.030768	CG_Chr02
ClCG02G024420	protein containing PDZ domain, a K-box domain, and a TPR region LENGTH=335	-1.1519	3.5355e-05	0.00070471	CG_Chr02
ClCG03G000050	Kinase interacting (KIP1-like) family protein LENGTH=558	1.601	1.3305e-05	0.00031173	CG_Chr03
ClCG03G000130	WRKY transcription factor 07	2.0512	3.9988e-05	0.00078087	CG_Chr03
ClCG03G000140	U1 small nuclear ribonucleoprotein A	0.76209	0.0055411	0.036675	CG_Chr03
ClCG03G000310	Trehalose-6-phosphate phosphatase family protein	1.3039	0.0027956	0.022111	CG_Chr03
ClCG03G000350	Protein phosphatase 2c, putative	-1.3807	2.396e-05	0.00051172	CG_Chr03
ClCG03G000390	Serine/threonine protein phosphatase, putative	-1.0504	0.0004824	0.0056003	CG_Chr03
ClCG03G000430	exocyst subunit exo70 family protein B1 LENGTH=624	1.3373	5.9776e-06	0.0001588	CG_Chr03
ClCG03G000610	Kinase family protein	2.9307	1.1195e-05	0.00027081	CG_Chr03
ClCG03G000620	Protein phosphatase 2C family protein LENGTH=396	2.296	0.00013949	0.0021082	CG_Chr03
ClCG03G000750	Glycosyltransferase, CAZy family GT90	-1.124	0.002317	0.019075	CG_Chr03
ClCG03G000830	Tetratricopeptide repeat (TPR)-like superfamily protein LENGTH=552	-0.55391	0.0057146	0.037508	CG_Chr03
ClCG03G000860	Vesicular glutamate transporter 2.1	-1.5002	1.7055e-06	5.5113e-05	CG_Chr03
ClCG03G000920	Chloroplast J-like domain 1-containing protein	-0.75272	0.0021915	0.018241	CG_Chr03
ClCG03G001100	Class I heat shock protein	-1.1699	0.00045061	0.0053182	CG_Chr03
ClCG03G001120	UDP-glycosyltransferase 1	2.32	0.00012581	0.0019526	CG_Chr03
ClCG03G001150	IMP dehydrogenase/GMP reductase, putative	-0.97079	0.00011161	0.0017703	CG_Chr03
ClCG03G001230	Protein phosphatase 2C	1.0321	0.00084186	0.0086642	CG_Chr03
ClCG03G001260	Tropinone reductase, putative	-1.245	0.00081705	0.0084844	CG_Chr03
ClCG03G001290	Major facilitator superfamily protein LENGTH=558	-1.3699	1.4404e-07	6.6532e-06	CG_Chr03
ClCG03G001370	Haloacid dehalogenase-like hydrolase (HAD) superfamily protein	1.1424	0.0017132	0.015101	CG_Chr03
ClCG03G001380	Scarecrow transcription factor family protein	1.4371	6.1088e-07	2.2658e-05	CG_Chr03
ClCG03G001400	Oxysterol-binding family protein	0.87878	6.0104e-05	0.0010811	CG_Chr03
ClCG03G001420	PGR5-like protein	-0.93609	0.00082151	0.0085154	CG_Chr03
ClCG03G001480	Glucan endo-1,3-beta-glucosidase, putative	2.9129	5.1016e-07	1.9507e-05	CG_Chr03
ClCG03G001540	Mitochondrial import inner membrane translocase, subunit Tim17/22	-1.0067	0.0017825	0.015554	CG_Chr03
ClCG03G001590	Cyclin-dependent protein kinase inhibitor SMR3	2.1308	0.00059407	0.0066088	CG_Chr03
ClCG03G001650	Membrane protein insertase YidC	-1.381	6.5006e-08	3.302e-06	CG_Chr03
ClCG03G001660	Thaumatin-like protein	5.491	4.5099e-32	4.595e-29	CG_Chr03
ClCG03G001730	3-ketoacyl-CoA synthase	4.8366	1.1726e-19	3.5785e-17	CG_Chr03
ClCG03G001740	HXXXD-type acyl-transferase family protein LENGTH=469	-1.9444	1.0156e-07	4.8866e-06	CG_Chr03
ClCG03G001880	Auxin-regulated protein	1.6946	5.1493e-05	0.00095904	CG_Chr03
ClCG03G001930	Histone H2A	0.86546	0.001945	0.016604	CG_Chr03
ClCG03G001940	Exocyst subunit EXO70 family protein	0.83975	0.0026063	0.020933	CG_Chr03
ClCG03G002080	Mitogen-activated protein kinase	1.857	5.2059e-07	1.9824e-05	CG_Chr03
ClCG03G002150	Protein disulfide isomerase, putative	0.74878	0.0060887	0.03944	CG_Chr03
ClCG03G002170	4-hydroxy-3-methylbut-2-en-1-yl diphosphate synthase	-0.65872	0.0039844	0.028652	CG_Chr03
ClCG03G002190	Histone H4	1.5024	3.8685e-06	0.00010825	CG_Chr03
ClCG03G002250	Fasciclin-like arabinogalactan protein 7	1.6639	2.9477e-08	1.5977e-06	CG_Chr03
ClCG03G002300	Transmembrane protein	0.90146	0.0054965	0.036449	CG_Chr03
ClCG03G002380	RING/U-box superfamily protein	1.1015	0.0012742	0.012053	CG_Chr03
ClCG03G002390	PsbP domain-containing protein	-1.2753	2.7232e-05	0.00056829	CG_Chr03
ClCG03G002410	Senescence-associated family protein	-1.9694	2.9014e-07	1.2051e-05	CG_Chr03
ClCG03G002430	Dof zinc finger protein	1.7001	0.00022978	0.0031314	CG_Chr03
ClCG03G002460	50S ribosomal protein L9	-1.3117	3.2768e-07	1.3449e-05	CG_Chr03
ClCG03G002490	FAD-binding Berberine family protein LENGTH=537	1.4268	0.0024161	0.019759	CG_Chr03
ClCG03G002610	Shugoshin-1, putative	2.5921	1.0531e-05	0.00025619	CG_Chr03
ClCG03G002650	Unknown protein	-1.4934	3.6568e-06	0.000104	CG_Chr03
ClCG03G002670	Dolichol kinase	-0.67793	0.0082314	0.049403	CG_Chr03
ClCG03G002730	glycine-rich protein LENGTH=290	2.563	1.5478e-07	7.0735e-06	CG_Chr03
ClCG03G002740	Iron-sulfur cluster insertion protein ErpA	-1.3476	2.3002e-05	0.00049555	CG_Chr03
ClCG03G002770	Lactoylglutathione lyase, putative	-0.79331	0.0060137	0.039056	CG_Chr03
ClCG03G002860	Telomere repeat-binding factor 5	0.73193	0.0019187	0.016444	CG_Chr03
ClCG03G002870	BEL1-like homeodomain 1 LENGTH=680	3.1786	1.2153e-06	4.1195e-05	CG_Chr03
ClCG03G002950	SULFITE OXIDASE family protein	-0.91639	0.00015877	0.0023504	CG_Chr03
ClCG03G003000	Unknown protein	-1.8932	2.3208e-07	1.007e-05	CG_Chr03
ClCG03G003010	Pachytene checkpoint protein 2 homolog	1.6535	0.00018971	0.0026923	CG_Chr03
ClCG03G003120	Cytochrome P450	-1.2005	0.0073176	0.045058	CG_Chr03
ClCG03G003370	MA3 domain-containing family protein	0.84257	0.0028725	0.022493	CG_Chr03
ClCG03G003540	Nucleoside diphosphate kinase	-1.1075	7.6167e-05	0.0012896	CG_Chr03
ClCG03G003580	Genomic DNA, chromosome 5, P1 clone:MXI22	1.7826	2.3668e-05	0.00050674	CG_Chr03
ClCG03G003830	Thylakoid lumenal 17.9 kDa protein	-1.4459	4.5452e-05	0.00087088	CG_Chr03
ClCG03G003950	TPD1	1.4443	0.004887	0.033431	CG_Chr03
ClCG03G003960	Bidirectional sugar transporter N3	1.7694	0.001928	0.016508	CG_Chr03
ClCG03G003990	BHLH transcription factor	1.4738	1.7414e-05	0.00039275	CG_Chr03
ClCG03G004050	CRUMPLED LEAF	-1.0466	0.0015094	0.013767	CG_Chr03
ClCG03G004060	Calnexin, putative	0.83143	0.0053919	0.035907	CG_Chr03
ClCG03G004170	UDP-glycosyltransferase 1	-1.2788	6.2298e-06	0.00016406	CG_Chr03
ClCG03G004200	Allantoate amidohydrolase	-0.84406	0.0030831	0.023671	CG_Chr03
ClCG03G004210	PLATZ transcription factor family protein LENGTH=243	1.2597	0.0063009	0.040437	CG_Chr03
ClCG03G004240	FAR1-related sequence 4 LENGTH=732	-0.78641	0.0035658	0.026508	CG_Chr03
ClCG03G004300	Ankyrin repeat family protein LENGTH=347	1.9698	0.00018087	0.0025977	CG_Chr03
ClCG03G004520	F12F1.23 protein	2.1805	0.00068027	0.007369	CG_Chr03
ClCG03G004540	OTU-like cysteine protease family protein expressed	-1.6919	0.0020137	0.017039	CG_Chr03
ClCG03G004610	Aminomethyltransferase	-1.1544	0.0044792	0.031309	CG_Chr03
ClCG03G004630	Laccase-like protein	2.966	9.1065e-12	1.0242e-09	CG_Chr03
ClCG03G004650	Glucan endo-13-beta-glucosidase	1.3372	2.118e-05	0.00046263	CG_Chr03
ClCG03G004660	Phosphoadenosine phosphosulfate reductase	1.0961	0.0011617	0.011229	CG_Chr03
ClCG03G004680	Autophagy-related protein	-0.88993	0.0076269	0.046565	CG_Chr03
ClCG03G004720	ATP synthase gamma chain 1 family protein	-1.3653	7.0261e-05	0.0012097	CG_Chr03
ClCG03G004830	Abnormal spindle-like microcephaly-associated protein-like protein	2.1243	2.292e-11	2.4061e-09	CG_Chr03
ClCG03G004890	Pseudouridine synthase family protein	-0.89229	0.0011445	0.011087	CG_Chr03
ClCG03G004930	Homeobox-leucine zipper family protein	2.8383	2.9061e-06	8.5462e-05	CG_Chr03
ClCG03G004980	Gibberellin 20-oxidase, putative	1.655	0.00073323	0.0078108	CG_Chr03
ClCG03G005070	Sulfite exporter TauE/SafE family protein	-1.0544	1.3011e-05	0.00030661	CG_Chr03
ClCG03G005100	Transcription factor	-1.4386	0.00061896	0.0068157	CG_Chr03
ClCG03G005110	Thioredoxin	-1.1844	0.0028623	0.022443	CG_Chr03
ClCG03G005120	kinesin 1 LENGTH=793	4.1632	1.1776e-19	3.5785e-17	CG_Chr03
ClCG03G005130	Oxygen-evolving enhancer protein 3-1	-1.186	0.0058352	0.03814	CG_Chr03
ClCG03G005200	Terpene synthase 3	-2.4034	8.841e-11	8.555e-09	CG_Chr03
ClCG03G005470	myb domain protein 41 LENGTH=282	-1.5563	0.00052596	0.0060133	CG_Chr03
ClCG03G005540	Riboflavin kinase	-0.84504	0.0025657	0.02067	CG_Chr03
ClCG03G005640	Unknown protein	1.203	0.00055052	0.0062528	CG_Chr03
ClCG03G005720	Formin Homology 14 LENGTH=1230	2.1145	0.0017859	0.015568	CG_Chr03
ClCG03G005810	Polyphenol oxidase	3.2413	2.6051e-06	7.8475e-05	CG_Chr03
ClCG03G005830	Polyphenol oxidase	1.9194	0.00093727	0.0094386	CG_Chr03
ClCG03G005970	Pentatricopeptide repeat-containing family protein	0.61036	0.0078078	0.047428	CG_Chr03
ClCG03G006040	Phosphoglycerate mutase, putative	-1.3037	2.0011e-05	0.00044098	CG_Chr03
ClCG03G006120	Unknown protein	-1.0999	0.0030519	0.023536	CG_Chr03
ClCG03G006280	Class III homeobox-leucine zipper protein	1.2952	2.3255e-07	1.007e-05	CG_Chr03
ClCG03G006360	BZIP-like protein	0.97583	0.0012165	0.011616	CG_Chr03
ClCG03G006440	BAG family molecular chaperone regulator 3	1.5592	4.3256e-05	0.00083714	CG_Chr03
ClCG03G006450	methyl esterase 1 LENGTH=263	-0.8528	0.0014278	0.013141	CG_Chr03
ClCG03G006480	Auxin response factor 4	0.99276	0.0013664	0.012711	CG_Chr03
ClCG03G006520	Mitochondrial transcription termination factor family protein	-0.95842	0.00092975	0.0093957	CG_Chr03
ClCG03G006710	Serine protease	-1.3872	0.00018195	0.0026046	CG_Chr03
ClCG03G006790	Jasmonate ZIM domain protein j	2.7972	1.4843e-05	0.00034326	CG_Chr03
ClCG03G006930	Chlorophyll a-b binding protein 21, chloroplastic	-1.3028	0.0053367	0.035649	CG_Chr03
ClCG03G007000	Avr9/Cf-9 rapidly elicited protein 180	-2.6153	3.3733e-05	0.00067704	CG_Chr03
ClCG03G007140	Carboxyl-terminal-processing protease, putative	-1.2387	1.2325e-08	7.311e-07	CG_Chr03
ClCG03G007420	U-box domain-containing protein	1.2548	3.2665e-05	0.00065866	CG_Chr03
ClCG03G007450	NAD(P)-binding Rossmann-fold superfamily protein	-1.0091	5.0421e-06	0.00013603	CG_Chr03
ClCG03G007460	Ras-related protein Rab-25	0.91518	0.00040741	0.0049107	CG_Chr03
ClCG03G007570	Nucleobase ascorbate transporter	2.819	1.4425e-12	1.7721e-10	CG_Chr03
ClCG03G007590	Receptor kinase, putative	1.6396	0.0052053	0.035007	CG_Chr03
ClCG03G007600	CBL-interacting protein kinase 16	-1.5024	0.0028841	0.022564	CG_Chr03
ClCG03G007680	Protein of unknown function (DUF640) LENGTH=177	2.335	2.8763e-06	8.5019e-05	CG_Chr03
ClCG03G007740	Alpha/beta-Hydrolases superfamily protein	-0.75939	0.00039283	0.0047522	CG_Chr03
ClCG03G007800	Maternal effect embryo arrest 18-1	-0.84846	0.00067631	0.0073307	CG_Chr03
ClCG03G008060	Ethylene-responsive transcription factor, putative	2.2432	0.00046248	0.0054346	CG_Chr03
ClCG03G008100	Mitochondrial carrier protein, expressed	-0.66373	0.0048806	0.033401	CG_Chr03
ClCG03G008110	Squamosa promoter-binding protein, putative	2.1235	0.00078129	0.0082016	CG_Chr03
ClCG03G008180	Pistil-specific extensin-like protein	3.3103	3.2987e-13	4.4292e-11	CG_Chr03
ClCG03G008200	Male sterility MS5	4.7662	3.9582e-19	1.0883e-16	CG_Chr03
ClCG03G008460	Patellin-4, putative	3.6569	1.5131e-18	3.7982e-16	CG_Chr03
ClCG03G008600	Protein of unknown function (DUF640) LENGTH=196	-0.80588	0.0082999	0.049633	CG_Chr03
ClCG03G008880	Potassium channel	-0.96939	0.0026719	0.021347	CG_Chr03
ClCG03G008980	Unknown protein	-1.2617	0.0069651	0.043491	CG_Chr03
ClCG03G009300	30S ribosomal protein S13	-1.2849	1.2911e-05	0.0003055	CG_Chr03
ClCG03G009370	Kinase family protein	1.7501	3.1312e-09	2.1269e-07	CG_Chr03
ClCG03G009470	Pathogenesis-related thaumatin superfamily protein	-1.4513	0.0031096	0.023832	CG_Chr03
ClCG03G009500	Cold shock protein-1	-1.1214	3.4579e-06	9.9164e-05	CG_Chr03
ClCG03G009520	Camphor resistance CrcB family protein	-1.6191	7.9098e-06	0.00019885	CG_Chr03
ClCG03G009670	Allene oxide cyclase 2	1.4383	0.0028258	0.022228	CG_Chr03
ClCG03G009840	Methionine aminopeptidase	-0.66361	0.0064703	0.041248	CG_Chr03
ClCG03G009900	Kinase family protein	-1.2734	0.00031065	0.003971	CG_Chr03
ClCG03G010340	Ycf20-like protein	-1.076	0.00058263	0.0065134	CG_Chr03
ClCG03G010570	Phosphoglycolate phosphatase	-1.7233	6.3926e-06	0.00016726	CG_Chr03
ClCG03G011150	Phytase	-2.1858	3.2207e-05	0.00065246	CG_Chr03
ClCG03G011280	Germin-like protein 5	3.7588	1.9215e-08	1.0964e-06	CG_Chr03
ClCG03G011450	UDP-N-acetylglucosamine--peptide N-acetylglucosaminyltransferase 110 kDa subunit	-0.74253	0.0063831	0.040843	CG_Chr03
ClCG03G011490	Ammonium transporter	-1.1723	0.00096999	0.0096781	CG_Chr03
ClCG03G011670	Thioredoxin	-1.0151	0.006908	0.043225	CG_Chr03
ClCG03G011690	Uncharacterized conserved protein (DUF2358) LENGTH=286	-1.3005	0.003969	0.028573	CG_Chr03
ClCG03G011700	Eukaryotic aspartyl protease family protein LENGTH=485	1.5252	0.0073863	0.045368	CG_Chr03
ClCG03G011840	Microtubule-associated protein TORTIFOLIA1, putative	3.0833	1.2773e-17	2.7656e-15	CG_Chr03
ClCG03G012060	Eukaryotic translation initiation factor 3 subunit A	1.5763	0.00012259	0.0019077	CG_Chr03
ClCG03G012070	Chlorophyll a-b binding protein 8, chloroplastic	-1.0414	0.0082922	0.049613	CG_Chr03
ClCG03G012150	Aluminum-activated malate transporter	2.8788	2.2356e-05	0.00048524	CG_Chr03
ClCG03G012160	Transcription factor-related family protein	1.2977	2.3225e-06	7.1381e-05	CG_Chr03
ClCG03G012370	Calmodulin binding protein, putative	1.6775	0.0032111	0.024438	CG_Chr03
ClCG03G012400	Fasciclin-like arabinogalactan protein 16	1.2189	0.0022977	0.018952	CG_Chr03
ClCG03G012430	Tubulin beta-2 chain	1.5128	8.0482e-05	0.0013443	CG_Chr03
ClCG03G012580	Unknown protein	2.4768	1.242e-07	5.8458e-06	CG_Chr03
ClCG03G012740	Non-imprinted in Prader-Willi/Angelman syndrome region protein, putative	-1.0639	0.001971	0.016743	CG_Chr03
ClCG03G012850	Cytochrome P450, putative	4.1757	3.2654e-15	5.4385e-13	CG_Chr03
ClCG03G012880	alanine:glyoxylate aminotransferase LENGTH=401	-1.4893	1.5992e-08	9.2951e-07	CG_Chr03
ClCG03G012910	NAD(P)-binding Rossmann-fold superfamily protein	-0.86298	0.0070986	0.044054	CG_Chr03
ClCG03G013100	Set1/Ash2 histone methyltransferase complex subunit ASH2	1.0383	0.00018872	0.0026837	CG_Chr03
ClCG03G013200	Calcium-dependent protein kinase, putative	0.89209	0.00046191	0.0054316	CG_Chr03
ClCG03G013230	Genomic DNA, chromosome 3, P1 clone:MFD22	2.894	1.5626e-05	0.00035848	CG_Chr03
ClCG03G013410	WD40 domain-containing protein	1.1753	0.0074132	0.045469	CG_Chr03
ClCG03G013420	Lysine-specific demethylase 8	-1.0638	0.0034994	0.026104	CG_Chr03
ClCG03G013700	Ethylene-responsive transcription factor 7	1.3085	0.0024864	0.020172	CG_Chr03
ClCG03G013970	Cytosine-specific methyltransferase	1.5678	2.5306e-05	0.00053586	CG_Chr03
ClCG03G014000	Ascorbate oxidase	1.341	0.00036232	0.0044572	CG_Chr03
ClCG03G014310	Tyrosine-specific transport protein	-1.0083	0.0029829	0.023179	CG_Chr03
ClCG03G014390	Molybdenum cofactor biosynthesis protein	-0.75526	0.0076557	0.046692	CG_Chr03
ClCG03G014440	Pheophorbide A oxygenase, putative	-0.91175	0.00039089	0.004737	CG_Chr03
ClCG03G014550	Carboxyl-terminal proteinase	0.9247	0.006519	0.041483	CG_Chr03
ClCG03G014890	Jasmonate-zim-domain protein 1	1.8871	0.00093415	0.0094127	CG_Chr03
ClCG03G014920	Chlorophyll a-b binding protein 7, chloroplastic	-1.6036	1.4256e-05	0.00033158	CG_Chr03
ClCG03G015030	subtilisin-like serine protease 2 LENGTH=764	2.7592	2.5994e-08	1.4248e-06	CG_Chr03
ClCG03G015100	OBP3-responsive protein 4	-0.93521	0.0012721	0.012046	CG_Chr03
ClCG03G015170	12-oxophytodienoate reductase	1.6512	0.00059882	0.0066403	CG_Chr03
ClCG03G015180	growth-regulating factor 5 LENGTH=397	3.8563	8.1256e-09	4.9558e-07	CG_Chr03
ClCG03G015240	Ultraviolet-B-repressible protein	-1.4544	0.00014485	0.0021787	CG_Chr03
ClCG03G015260	Charged multivesicular body protein 2a, putative	1.1069	0.0055387	0.036674	CG_Chr03
ClCG03G015390	PIF / Ping-Pong family of plant transposases LENGTH=406	2.39	0.000554	0.0062801	CG_Chr03
ClCG03G015440	Calmodulin binding protein, putative	1.2525	0.0035925	0.026678	CG_Chr03
ClCG03G015490	Esterase/lipase/thioesterase family protein	-1.0813	0.0003055	0.0039255	CG_Chr03
ClCG03G015580	Histone-binding protein	0.85806	0.00062257	0.0068511	CG_Chr03
ClCG03G015720	MYB-related transcription factor	-1.6568	0.0002522	0.0033499	CG_Chr03
ClCG03G015750	Transcripteion factor	1.1945	0.0038111	0.027776	CG_Chr03
ClCG03G015770	Pyridoxal phosphate phosphatase-related protein LENGTH=245	-1.0139	0.0044055	0.030956	CG_Chr03
ClCG03G015800	LOCATED IN: endoplasmic reticulum, plasma membrane; EXPRESSED IN: 23 plant structures; EXPRESSED DURING: 14 growth stages;	0.93577	0.0067189	0.042431	CG_Chr03
ClCG03G015960	Inositol oxygenase	2.374	9.59e-08	4.666e-06	CG_Chr03
ClCG03G016030	Glucan endo-1,3-beta-glucosidase, putative	1.3844	6.2751e-06	0.00016468	CG_Chr03
ClCG03G016110	Hexokinase-2	-0.84081	0.0009476	0.0095095	CG_Chr03
ClCG03G016180	Protein phosphatase 2c, putative	1.5072	1.8591e-05	0.00041604	CG_Chr03
ClCG03G016310	Unknown protein	-1.5423	3.6908e-06	0.0001048	CG_Chr03
ClCG03G016370	N-acetyltransferase-like protein	1.1142	6.2689e-06	0.00016468	CG_Chr03
ClCG03G016400	Sec-independent protein translocase protein tatA/E-like protein	-0.77304	0.00083423	0.0086061	CG_Chr03
ClCG03G016570	Chaperone protein dnaJ	0.89678	0.0075456	0.046118	CG_Chr03
ClCG03G016590	Stress regulated protein isoform 3	-1.3378	0.0005969	0.0066275	CG_Chr03
ClCG03G016600	Stress regulated protein isoform 3	-0.96621	0.00079864	0.0083459	CG_Chr03
ClCG03G016620	Histone H2A	1.0016	0.0065191	0.041483	CG_Chr03
ClCG03G016710	Superoxide dismutase	-0.79212	0.0013108	0.012326	CG_Chr03
ClCG03G016810	basic helix-loop-helix (bHLH) DNA-binding superfamily protein LENGTH=304	3.2193	2.4257e-07	1.0452e-05	CG_Chr03
ClCG03G016910	Isoaspartyl peptidase/L-asparaginase	1.2141	0.0068709	0.043101	CG_Chr03
ClCG03G017080	Formin-like protein	1.5638	0.0044472	0.03117	CG_Chr03
ClCG03G017170	Pg1, putative, expressed	-1.0917	0.0014787	0.01353	CG_Chr03
ClCG03G017180	F-box/LRR-repeat protein	-0.74257	0.0074256	0.045529	CG_Chr03
ClCG03G017320	Arginine/serine-rich splicing factor	-0.80628	0.0038708	0.028076	CG_Chr03
ClCG03G017570	kinesin 4 LENGTH=987	1.7422	0.0016407	0.014626	CG_Chr03
ClCG03G017620	F-box protein PP2-B3	-6.0939	5.8501e-33	6.7553e-30	CG_Chr03
ClCG03G017710	Calmodulin-binding protein	3.1478	2.2537e-06	6.9958e-05	CG_Chr03
ClCG03G017750	NHL repeat-containing protein 2	-1.4967	2.8347e-06	8.4218e-05	CG_Chr03
ClCG03G017870	DNA binding protein, putative	0.97605	0.0026791	0.021395	CG_Chr03
ClCG03G018050	ABC1 protein kinase 6	-1.0163	0.00020992	0.0028996	CG_Chr03
ClCG04G000300	Polygalacturonase inhibitor	2.3973	1.1685e-05	0.00028111	CG_Chr04
ClCG04G000340	Polychome, UV-B-insensitive 4	1.7286	0.00013357	0.0020529	CG_Chr04
ClCG04G000380	Leucine-rich repeat protein kinase family protein LENGTH=662	3.1538	2.2164e-11	2.3408e-09	CG_Chr04
ClCG04G000610	zinc ion binding LENGTH=404	-0.88623	0.0014388	0.013228	CG_Chr04
ClCG04G000940	Rhodanese-like	-1.0714	0.00017418	0.0025225	CG_Chr04
ClCG04G001170	Regulator of chromosome condensation (RCC1) family protein LENGTH=434	-0.8828	0.0007561	0.0079807	CG_Chr04
ClCG04G001200	Cyclase/dehydrase family protein	-0.7512	0.00032806	0.0041416	CG_Chr04
ClCG04G001470	Uncharacterised conserved protein UCP015417, vWA LENGTH=673	0.9582	0.0035157	0.026214	CG_Chr04
ClCG04G002410	Unknown protein	-1.4988	0.0011672	0.01127	CG_Chr04
ClCG04G002490	Phosphatidylinositol transfer protein SFH5	2.1834	5.4034e-15	8.7469e-13	CG_Chr04
ClCG04G002740	4,5-DOPA dioxygenase extradiol-like protein	-2.0583	5.5104e-07	2.0794e-05	CG_Chr04
ClCG04G002760	Peroxidase 47, putative	-1.0574	0.0077668	0.047236	CG_Chr04
ClCG04G002830	DNA polymerase I	-0.85013	0.0082072	0.049297	CG_Chr04
ClCG04G003120	Elongation factor 4	-0.99225	3.0573e-05	0.00062525	CG_Chr04
ClCG04G003420	Thioredoxin reductase	-0.95985	0.005289	0.03544	CG_Chr04
ClCG04G003660	Unknown protein	3.4645	3.4775e-11	3.5019e-09	CG_Chr04
ClCG04G003980	Amino acid transporter, putative	2.3194	0.0008186	0.0084955	CG_Chr04
ClCG04G004080	Kinesin-like protein	3.0906	3.0706e-14	4.5458e-12	CG_Chr04
ClCG04G004150	Unknown protein	-1.79	8.615e-05	0.0014157	CG_Chr04
ClCG04G004170	BTB/POZ ankyrin repeat protein	2.8402	2.2582e-05	0.00048893	CG_Chr04
ClCG04G004870	Triosephosphate isomerase	-1.0947	0.00034144	0.0042639	CG_Chr04
ClCG04G004930	Magnesium-protoporphyrin IX monomethyl ester [oxidative] cyclase	-1.1172	0.00069467	0.0074828	CG_Chr04
ClCG04G005020	Unknown protein	3.2558	2.4955e-10	2.1941e-08	CG_Chr04
ClCG04G005170	Amino acid transporter, putative	-1.2828	0.00016869	0.0024574	CG_Chr04
ClCG04G005280	ARM repeat superfamily protein	2.1203	8.2639e-08	4.078e-06	CG_Chr04
ClCG04G005290	NDH-dependent cyclic electron flow 5	-0.91936	0.0012037	0.011539	CG_Chr04
ClCG04G005340	Root border cell-specific protein	-0.96614	0.0076979	0.046885	CG_Chr04
ClCG04G005410	C2 calcium/lipid-binding plant phosphoribosyltransferase family protein LENGTH=1049	1.6916	0.00026462	0.0034908	CG_Chr04
ClCG04G005570	UDP-glycosyltransferase 1	-1.1816	0.0014089	0.013015	CG_Chr04
ClCG04G005690	Auxin Efflux Carrier	1.2635	0.0002441	0.0032624	CG_Chr04
ClCG04G005760	Proline-rich family protein	2.2964	1.9745e-08	1.1213e-06	CG_Chr04
ClCG04G005770	Cyclin	4.6253	5.6272e-19	1.4768e-16	CG_Chr04
ClCG04G005900	Hydroxyproline-rich glycoprotein family protein	1.2323	0.0031281	0.023932	CG_Chr04
ClCG04G005980	50S ribosomal protein	-1.1325	0.0001405	0.0021217	CG_Chr04
ClCG04G006040	GrpE protein homolog	-0.97785	0.00018739	0.0026769	CG_Chr04
ClCG04G006070	Cyclin-dependent kinase B1-1	2.5616	1.8731e-07	8.3404e-06	CG_Chr04
ClCG04G006230	GCN5-related N-acetyltransferase family protein	-1.0661	0.00032482	0.0041038	CG_Chr04
ClCG04G006310	Protein kinase superfamily protein LENGTH=495	-0.95116	0.00073594	0.0078348	CG_Chr04
ClCG04G006330	HMG1/2-like protein	3.3767	3.1189e-08	1.6777e-06	CG_Chr04
ClCG04G006650	SEC14 cytosolic factor family protein	2.3614	1.7426e-18	4.3119e-16	CG_Chr04
ClCG04G006680	PRA1 (Prenylated rab acceptor) family protein LENGTH=118	2.0661	0.00074647	0.0079177	CG_Chr04
ClCG04G006710	Mate efflux family protein	-1.0055	8.2123e-06	0.00020585	CG_Chr04
ClCG04G006790	cDNA clone:002-144-A09, full insert sequence	1.1407	0.0069097	0.043225	CG_Chr04
ClCG04G006830	Myb family transcription factor	-1.7341	0.00068751	0.0074381	CG_Chr04
ClCG04G006920	Chlorophyll synthase	-0.80793	0.0015201	0.013836	CG_Chr04
ClCG04G007020	Vacuolar cation/proton exchanger 1a, putative	2.648	4.8539e-27	3.363e-24	CG_Chr04
ClCG04G007040	UPF0420 protein C16orf58	-0.7508	0.0048172	0.033071	CG_Chr04
ClCG04G007070	30S ribosomal protein S31	-1.4382	9.1344e-08	4.4568e-06	CG_Chr04
ClCG04G007120	Proteophosphoglycan	2.9651	1.4732e-06	4.8237e-05	CG_Chr04
ClCG04G007140	Chlorophyll a-b binding protein C, chloroplastic	-0.99675	0.0055637	0.036782	CG_Chr04
ClCG04G007220	Unknown protein	-1.1265	2.6868e-05	0.00056394	CG_Chr04
ClCG04G007240	Glycine-rich family protein	3.908	1.1704e-47	2.0272e-43	CG_Chr04
ClCG04G007250	Mitogen-activated protein kinase-binding protein 1	1.8336	0.0001701	0.0024758	CG_Chr04
ClCG04G007330	Tubulin beta chain, putative	0.76949	0.001647	0.014659	CG_Chr04
ClCG04G007360	Fructose-1,6-bisphosphatase class 1	-1.1413	0.00036992	0.0045187	CG_Chr04
ClCG04G007400	Kinase family protein	1.0525	0.00098531	0.0097966	CG_Chr04
ClCG04G007410	Phosphatidylinositol:ceramide inositolphosphotransferase 1	2.2692	7.894e-06	0.00019874	CG_Chr04
ClCG04G007490	UDP-glycosyltransferase 1	2.4773	0.00031726	0.0040377	CG_Chr04
ClCG04G007510	IMP dehydrogenase/GMP reductase, putative	1.9088	2.8445e-06	8.4246e-05	CG_Chr04
ClCG04G007670	Dead box ATP-dependent RNA helicase, putative	-1.0938	7.9871e-05	0.001338	CG_Chr04
ClCG04G007700	Homeobox protein BEL1-like protein	1.8297	0.0056857	0.037361	CG_Chr04
ClCG04G007730	Plant-specific domain TIGR01570 family protein	2.8936	2.693e-05	0.00056404	CG_Chr04
ClCG04G007800	Uracil phosphoribosyltransferase, putative	-0.68502	0.0069222	0.04327	CG_Chr04
ClCG04G007840	Cysteine/Histidine-rich C1 domain family protein LENGTH=290	3.3776	7.6689e-07	2.7906e-05	CG_Chr04
ClCG04G007880	Aldose reductase	-0.9227	0.00060532	0.0066909	CG_Chr04
ClCG04G007890	Aldose reductase	-0.91023	0.0023193	0.019084	CG_Chr04
ClCG04G007940	Regulator of chromosome condensation (RCC1) family protein LENGTH=488	-1.2104	0.0030343	0.023452	CG_Chr04
ClCG04G008050	Pathogenesis-related thaumatin-like protein	3.1178	3.3978e-06	9.7925e-05	CG_Chr04
ClCG04G008080	WRKY DNA-binding protein 49	2.0036	0.002612	0.020956	CG_Chr04
ClCG04G008110	NAD(P)-binding Rossmann-fold superfamily protein LENGTH=325	-0.9174	0.002065	0.017414	CG_Chr04
ClCG04G008120	Protein containing DUF37	-1.1207	0.00046533	0.005459	CG_Chr04
ClCG04G008200	Actin	1.8588	0.00037624	0.0045829	CG_Chr04
ClCG04G008230	Enoyl-CoA reductase	2.0335	0.0013628	0.012684	CG_Chr04
ClCG04G008250	CM0545.320.nc protein	1.2553	0.0043037	0.030376	CG_Chr04
ClCG04G008310	p-hydroxybenzoic acid efflux pump subunit aaeB	-0.95808	0.0044741	0.031288	CG_Chr04
ClCG04G008320	CUE domain containing protein	-0.79322	0.0031495	0.024053	CG_Chr04
ClCG04G008470	Kinesin-related protein-like	4.3296	7.8408e-42	2.7162e-38	CG_Chr04
ClCG04G008610	Phosphatidate phosphatase LPIN3	-1.1561	0.0007146	0.0076641	CG_Chr04
ClCG04G008630	Uncharacterised protein family containing protein, expressed	-1.0414	0.00048406	0.0056158	CG_Chr04
ClCG04G008640	Unknown protein	-1.4943	0.0037477	0.027506	CG_Chr04
ClCG04G008700	Unknown protein	1.8152	0.0016179	0.014475	CG_Chr04
ClCG04G008720	Inner membrane protein alx	-1.136	0.00048023	0.0055842	CG_Chr04
ClCG04G008760	Prostamide/prostaglandin F synthase	-1.4729	0.00027029	0.0035467	CG_Chr04
ClCG04G008770	Type II DNA topoisomerase VI subunit A 2	1.3089	6.4435e-05	0.0011356	CG_Chr04
ClCG04G008780	Pentatricopeptide repeat-containing family protein	-0.9613	6.1224e-05	0.0010978	CG_Chr04
ClCG04G008870	Arabidopsis thaliana genomic DNA, chromosome 5, P1 clone:MOK16	-1.8772	1.5368e-06	5.013e-05	CG_Chr04
ClCG04G009010	Aquaporin	-1.2862	0.00019007	0.0026941	CG_Chr04
ClCG04G009060	cyclic nucleotide-gated channel 15 LENGTH=678	-2.1629	1.3433e-09	1.0029e-07	CG_Chr04
ClCG04G009240	RNA polymerase sigma-70 factor	-0.96107	0.00088588	0.0090368	CG_Chr04
ClCG04G009280	Thylakoid lumen 15.0 kDa protein	-1.2034	0.00023733	0.003204	CG_Chr04
ClCG04G009370	Unknown protein	-1.2014	0.0011189	0.010888	CG_Chr04
ClCG04G009400	Histidine-tRNA ligase	-0.88875	0.00053155	0.0060692	CG_Chr04
ClCG04G009420	Pectate lyase, putative	4.159	2.9404e-36	4.63e-33	CG_Chr04
ClCG04G009530	Histone H2B	1.8427	4.4079e-07	1.7313e-05	CG_Chr04
ClCG04G009570	Cytochrome P450, putative	-0.9202	7.7227e-05	0.0013025	CG_Chr04
ClCG04G009600	Threonine dehydratase	2.0881	0.00010103	0.0016293	CG_Chr04
ClCG04G009620	GDSL esterase/lipase	2.6743	5.615e-07	2.1097e-05	CG_Chr04
ClCG04G009650	Sulfite exporter TauE/SafE family protein LENGTH=459	-1.0146	0.00049557	0.005734	CG_Chr04
ClCG04G009790	Fructose-bisphosphate aldolase	0.95912	0.00016757	0.0024528	CG_Chr04
ClCG04G009820	Unknown protein	1.4736	0.00028314	0.0036736	CG_Chr04
ClCG04G009860	Protein kinase-like protein	1.0056	0.0043326	0.030556	CG_Chr04
ClCG04G009870	Monodehydroascorbate reductase	-0.77368	0.0021587	0.018014	CG_Chr04
ClCG04G009910	GDSL esterase/lipase	3.9662	7.8533e-22	3.2387e-19	CG_Chr04
ClCG04G010040	Soft fertilization envelope protein	-1.4442	1.1915e-05	0.00028466	CG_Chr04
ClCG04G010140	Chaperone protein dnaJ-like protein	-0.75586	0.0011588	0.011213	CG_Chr04
ClCG04G010160	Unknown protein	-1.22	0.00038977	0.0047277	CG_Chr04
ClCG04G010240	LETM1-like protein	-0.92019	0.0040406	0.028992	CG_Chr04
ClCG04G010250	Protein trichome birefringence-like 8	-1.4733	0.00082336	0.0085222	CG_Chr04
ClCG04G010330	ovate family protein 15 LENGTH=261	-1.2833	0.00033524	0.0041998	CG_Chr04
ClCG04G010380	Zinc finger-homeodomain protein 1	2.3732	3.5866e-07	1.4617e-05	CG_Chr04
ClCG04G010500	Cell division cycle-associated 7-like protein	1.116	0.0033671	0.025379	CG_Chr04
ClCG04G010570	Unknown protein	1.5609	2.6386e-05	0.00055646	CG_Chr04
ClCG04G010630	Auxin efflux carrier	1.621	5.371e-08	2.7443e-06	CG_Chr04
ClCG04G010640	N-methyltransferase 1	1.43	4.5409e-05	0.00087088	CG_Chr04
ClCG04G010670	WUSCHEL-related homeobox	2.5004	0.00024081	0.0032339	CG_Chr04
ClCG04G010680	Thaumatin-like protein	2.6597	2.175e-10	1.932e-08	CG_Chr04
ClCG04G010700	Peptidyl-prolyl cis-trans isomerase	-1.4696	1.1269e-07	5.3623e-06	CG_Chr04
ClCG04G010720	Mitogen-activated protein kinase 16	-1.188	0.00081583	0.0084844	CG_Chr04
ClCG04G010770	5'-3' exonuclease family protein	1.4157	0.0044391	0.031129	CG_Chr04
ClCG04G010950	Kinesin-related protein 4	4.7895	5.5448e-25	3.2014e-22	CG_Chr04
ClCG04G011240	ATP-dependent Clp protease adapter protein clpS	-1.1373	0.00807	0.048602	CG_Chr04
ClCG04G011330	Peptidyl-prolyl cis-trans isomerase	-1.4837	2.1484e-05	0.00046809	CG_Chr04
ClCG04G011370	Plant-specific domain TIGR01570 family protein	2.3115	2.9642e-06	8.6581e-05	CG_Chr04
ClCG04G011410	Extracellular calcium sensing receptor	-1.2808	1.417e-05	0.00033032	CG_Chr04
ClCG04G011630	Alpha-1,4-glucan-protein synthase [UDP-forming], putative	1.1985	1.4505e-05	0.00033632	CG_Chr04
ClCG04G011740	DUF1118-domain-containing protein	-1.137	0.0015829	0.014228	CG_Chr04
ClCG04G011790	Exocyst subunit EXO70 family protein	1.0076	0.0049973	0.033891	CG_Chr04
ClCG04G011810	Emb|CAB62613.1	-1.5634	6.5727e-05	0.0011532	CG_Chr04
ClCG04G011830	Glucan endo-1,3-beta-glucosidase-like protein	2.2209	1.3923e-17	2.9773e-15	CG_Chr04
ClCG04G011850	tRNA pseudouridine synthase B	1.2745	0.00048024	0.0055842	CG_Chr04
ClCG04G011910	Diacylglycerol kinase 1 family protein	0.79014	0.0030332	0.023452	CG_Chr04
ClCG04G011980	Remorin family protein	-2.2502	1.6354e-06	5.3047e-05	CG_Chr04
ClCG04G012050	Protein kinase superfamily protein LENGTH=709	1.0092	0.0011595	0.011214	CG_Chr04
ClCG04G012060	Formin Homology 14 LENGTH=1230	2.1869	4.8864e-08	2.504e-06	CG_Chr04
ClCG04G012110	Ribulose-phosphate 3-epimerase	-1.5573	2.6426e-07	1.1219e-05	CG_Chr04
ClCG04G012120	Galactoside 2-alpha-L-fucosyltransferase, putative	1.291	0.0025819	0.020762	CG_Chr04
ClCG04G012180	Mads box protein, putative	-1.0603	0.0016438	0.014639	CG_Chr04
ClCG04G012210	Dof zinc finger protein	-0.98045	0.0045211	0.031525	CG_Chr04
ClCG04G012280	Alpha/beta-Hydrolases superfamily protein	-0.87583	0.0080356	0.048429	CG_Chr04
ClCG04G012380	TCP transcription factor 17	2.4843	1.9239e-08	1.0964e-06	CG_Chr04
ClCG04G012390	HVA22-like protein a	-1.1638	0.0010708	0.010508	CG_Chr04
ClCG04G012400	Microtubule-associated protein RP/EB family member	1.1255	0.00067325	0.0073066	CG_Chr04
ClCG04G012450	UPF0426 protein At1g28150, chloroplastic	-1.211	0.0012777	0.01206	CG_Chr04
ClCG04G012590	Kinase interacting (KIP1-like) family protein	1.6373	2.2733e-06	7.0363e-05	CG_Chr04
ClCG04G012630	Cotton fiber expressed protein	1.8575	0.0036591	0.027072	CG_Chr04
ClCG04G012660	Homeobox-leucine zipper family protein	2.3128	2.9051e-10	2.4788e-08	CG_Chr04
ClCG04G012670	Aldo/keto reductase	-0.93132	0.0035933	0.026678	CG_Chr04
ClCG04G012910	Unknown protein	2.4769	0.00024107	0.0032339	CG_Chr04
ClCG05G000110	Unknown protein	1.8887	6.9635e-09	4.3231e-07	CG_Chr05
ClCG05G000130	ELMO domain-containing protein A	-0.99372	6.4448e-05	0.0011356	CG_Chr05
ClCG05G000160	Gulonolactone oxidase, putative	-1.0357	0.0062984	0.040437	CG_Chr05
ClCG05G000340	Ethylene-responsive transcription factor 12	-1.6327	0.00091642	0.0093099	CG_Chr05
ClCG05G000410	Peptidyl-prolyl cis-trans isomerase	-0.98332	0.0026161	0.020978	CG_Chr05
ClCG05G000450	40S ribosomal protein S6	-0.91041	0.0065646	0.041727	CG_Chr05
ClCG05G000580	DNA-directed RNA polymerase II subunit RPB1	1.3589	0.0039191	0.028285	CG_Chr05
ClCG05G000610	WGS project CAID00000000 data, contig chromosome 01	-1.0126	0.00076778	0.0080893	CG_Chr05
ClCG05G000820	Cytochrome b561/ferric reductase transmembrane with DOMON related domain	-1.3622	0.0013355	0.012491	CG_Chr05
ClCG05G000840	Thioredoxin, putative	-0.84342	0.0010265	0.010143	CG_Chr05
ClCG05G000900	Oxygen-evolving enhancer protein 3-2	-1.5936	0.0001546	0.0022946	CG_Chr05
ClCG05G000910	Abscisic acid receptor PYR1	-0.78244	0.0044004	0.030937	CG_Chr05
ClCG05G000930	Hydroxyproline-rich glycoprotein	-1.0855	0.00011507	0.0018169	CG_Chr05
ClCG05G000950	Dihydroflavonol-4-reductase	-1.106	0.00031457	0.0040153	CG_Chr05
ClCG05G001020	Protein CURVATURE THYLAKOID 1A, chloroplastic	-1.2859	0.00031543	0.0040233	CG_Chr05
ClCG05G001080	Mitochondrial carrier protein	-0.96796	0.00079548	0.0083305	CG_Chr05
ClCG05G001090	Arabinogalactan-protein	-1.2748	5.8397e-05	0.001057	CG_Chr05
ClCG05G001200	Late embryogenesis abundant protein	1.989	0.0036764	0.027143	CG_Chr05
ClCG05G001290	C-terminal binding protein	0.84683	0.00063083	0.0069243	CG_Chr05
ClCG05G001360	Pectin lyase-like superfamily protein LENGTH=476	1.2529	0.00010198	0.0016402	CG_Chr05
ClCG05G001670	Cleavage and polyadenylation specificity factor subunit 5	1.0065	7.2069e-05	0.0012299	CG_Chr05
ClCG05G001690	LIM domain-containing protein	-1.4023	0.0029711	0.023113	CG_Chr05
ClCG05G001740	Digalactosyldiacylglycerol synthase	1.0067	0.0077922	0.047357	CG_Chr05
ClCG05G001750	Thioesterase family protein	-0.96228	0.0049441	0.033635	CG_Chr05
ClCG05G001760	Signal recognition particle protein	-0.80526	0.0025536	0.02062	CG_Chr05
ClCG05G001780	Calcium-dependent lipid-binding (CaLB domain) family protein LENGTH=250	3.0509	9.4932e-06	0.0002339	CG_Chr05
ClCG05G001880	Peroxisomal membrane protein 11-1	-1.0955	0.0027266	0.021704	CG_Chr05
ClCG05G001900	Ribosomal RNA small subunit methyltransferase A	-0.89195	0.0023443	0.019263	CG_Chr05
ClCG05G001910	Fructosamine kinase family protein	-1.405	2.6983e-05	0.00056446	CG_Chr05
ClCG05G001920	Unknown protein	2.2938	0.00031676	0.0040343	CG_Chr05
ClCG05G001950	Glyoxylate/hydroxypyruvate reductase B	-1.2744	0.00045716	0.0053794	CG_Chr05
ClCG05G002000	galacturonosyltransferase 1 LENGTH=673	2.2974	0.00029942	0.0038531	CG_Chr05
ClCG05G002020	Cytochrome P450 family protein, expressed	-1.0639	0.0013352	0.012491	CG_Chr05
ClCG05G002090	Growth-regulating factor 10	1.272	0.0011152	0.010864	CG_Chr05
ClCG05G002140	4-hydroxy-tetrahydrodipicolinate synthase	-0.64643	0.0015428	0.013998	CG_Chr05
ClCG05G002200	AT hook motif DNA-binding family protein	2.2937	1.7691e-10	1.6128e-08	CG_Chr05
ClCG05G002370	tRNA N6-adenosine threonylcarbamoyltransferase	-0.71522	0.0070705	0.043911	CG_Chr05
ClCG05G002440	Pectinesterase	1.4862	3.0143e-07	1.245e-05	CG_Chr05
ClCG05G002550	Glutathione s-transferase, putative	1.8387	2.7879e-06	8.3114e-05	CG_Chr05
ClCG05G002620	Cyclin family protein	-1.0003	0.0029931	0.023237	CG_Chr05
ClCG05G002710	Kinase family protein	0.99557	0.0019012	0.016351	CG_Chr05
ClCG05G002740	Histone-binding protein RBBP4	0.93326	0.00019918	0.002789	CG_Chr05
ClCG05G002830	Dynamin, putative	0.76112	0.00054785	0.0062265	CG_Chr05
ClCG05G002900	10 kDa chaperonin	-0.8522	0.0061295	0.039601	CG_Chr05
ClCG05G002950	Eukaryotic translation initiation factor 4G	1.4315	0.00011983	0.0018717	CG_Chr05
ClCG05G003360	Unknown protein	-1.3465	0.0015642	0.014126	CG_Chr05
ClCG05G003410	Peptidoglycan-binding domain-containing family protein	-0.96925	0.0020871	0.017561	CG_Chr05
ClCG05G003500	Vesicle-associated membrane protein, putative	1.0393	7.2626e-05	0.0012369	CG_Chr05
ClCG05G003650	GDT1-like protein 3	-1.1251	1.8685e-05	0.00041761	CG_Chr05
ClCG05G003790	Coenzyme F420 hydrogenase subunit beta, putative	-0.78533	0.0042974	0.030357	CG_Chr05
ClCG05G003860	Phosphoglycolate phosphatase, putative	-1.0701	0.0016236	0.01451	CG_Chr05
ClCG05G003980	RNA-binding protein	-0.83175	0.0046098	0.031941	CG_Chr05
ClCG05G004070	Actin-related protein 2/3 complex subunit	-1.0179	0.00016151	0.0023808	CG_Chr05
ClCG05G004110	Major facilitator superfamily protein LENGTH=586	1.5677	0.00039108	0.004737	CG_Chr05
ClCG05G004160	50S ribosomal protein L28	-1.3962	7.4928e-10	5.9261e-08	CG_Chr05
ClCG05G004200	Transducin/WD40 domain-containing protein-like protein	1.4544	0.0011295	0.010966	CG_Chr05
ClCG05G004210	Harpin binding protein 1	-1.2197	9.1535e-06	0.00022682	CG_Chr05
ClCG05G004320	Unknown protein	-0.93168	0.0047471	0.032733	CG_Chr05
ClCG05G004340	Calcium-dependent protein kinase, putative	-1.0779	0.0042185	0.02988	CG_Chr05
ClCG05G004360	Serine/threonine-protein phosphatase	-1.1893	0.00024039	0.0032339	CG_Chr05
ClCG05G004370	Ethylene-responsive transcription factor 1B, putative	1.9806	0.004165	0.029592	CG_Chr05
ClCG05G004400	1-aminocyclopropane-1-carboxylate oxidase-like protein	-1.1255	0.0079624	0.048088	CG_Chr05
ClCG05G004410	1-aminocyclopropane-1-carboxylate oxidase-like protein	-1.0876	8.7437e-05	0.0014342	CG_Chr05
ClCG05G004470	DNA repair helicase rad5,16, putative	1.8647	0.00086112	0.0088257	CG_Chr05
ClCG05G004710	Protein kinase	-1.4423	0.0012773	0.01206	CG_Chr05
ClCG05G004770	Calmodulin, putative	2.4474	7.487e-05	0.0012714	CG_Chr05
ClCG05G004800	Argonaute family protein	2.9649	5.4786e-22	2.4332e-19	CG_Chr05
ClCG05G004830	Aluminum induced protein with YGL and LRDR motifs	-0.94933	0.003693	0.027232	CG_Chr05
ClCG05G004850	Early light-induced protein, putative	-1.6213	3.9369e-07	1.5785e-05	CG_Chr05
ClCG05G004870	Heat Stress Transcription Factor family protein	-1.2133	0.0025274	0.020447	CG_Chr05
ClCG05G004940	Myosin-3	1.6795	0.0012727	0.012046	CG_Chr05
ClCG05G004950	TESMIN/TSO1-like CXC 2 LENGTH=674	2.6706	1.4212e-09	1.0475e-07	CG_Chr05
ClCG05G005000	ATP-dependent RNA helicase, mitochondrial, putative LENGTH=776	-0.7502	0.0047178	0.032572	CG_Chr05
ClCG05G005010	Inositol 1,4,5-trisphosphate 5-phosphatase	1.079	0.0053634	0.035744	CG_Chr05
ClCG05G005020	Unknown protein	1.2881	0.00078847	0.008267	CG_Chr05
ClCG05G005090	C-8 sterol isomerases LENGTH=384	2.021	6.6687e-05	0.0011656	CG_Chr05
ClCG05G005110	Unknown protein	-0.79452	0.0011434	0.011083	CG_Chr05
ClCG05G005160	Prefoldin subunit 2 family protein	-0.88667	0.0083383	0.0498	CG_Chr05
ClCG05G005270	BRI1 kinase inhibitor 1 LENGTH=337	2.1453	0.00017346	0.0025142	CG_Chr05
ClCG05G005290	RAN GTPASE ACTIVATING protein 2	1.5831	7.0949e-08	3.5828e-06	CG_Chr05
ClCG05G005320	Glucose-1-phosphate adenylyltransferase	-1.4553	8.2501e-05	0.0013701	CG_Chr05
ClCG05G005400	Eukaryotic aspartyl protease family protein LENGTH=433	1.5843	4.7645e-06	0.00012996	CG_Chr05
ClCG05G005470	Endo-1,3-1,4-beta-d-glucanase, putative	-1.3973	2.7957e-05	0.00057924	CG_Chr05
ClCG05G005500	Guanylate kinase, putative	-0.80808	0.0068095	0.042827	CG_Chr05
ClCG05G005520	Glutamine synthetase	-1.1936	0.00030914	0.0039572	CG_Chr05
ClCG05G005750	Protein kinase, putative	3.0802	4.3849e-07	1.7262e-05	CG_Chr05
ClCG05G005760	Serine/threonine protein kinase	3.5171	9.1657e-11	8.8199e-09	CG_Chr05
ClCG05G005990	Unknown protein	-1.3052	0.0045845	0.031852	CG_Chr05
ClCG05G006050	Heavy metal transport/detoxification superfamily protein LENGTH=352	3.0473	7.4567e-06	0.00019022	CG_Chr05
ClCG05G006060	Protein phosphatase-2c, putative	-1.0107	3.1893e-05	0.00064762	CG_Chr05
ClCG05G006170	Pollen Ole e 1 allergen and extensin family protein LENGTH=180	-1.5938	0.0028911	0.022598	CG_Chr05
ClCG05G006190	Bidirectional sugar transporter N3	1.6081	6.3734e-05	0.0011276	CG_Chr05
ClCG05G006220	Dihydrolipoyllysine-residue acetyltransferase component of pyruvate dehydrogenase complex	1.3942	0.00049742	0.0057516	CG_Chr05
ClCG05G006360	Protein COBRA, putative	1.4385	0.00024609	0.0032865	CG_Chr05
ClCG05G006690	Pop3 peptide	-1.5251	1.3663e-07	6.3448e-06	CG_Chr05
ClCG05G006760	Beta 1, 3 galactosyltransferase	1.1225	0.0063416	0.040653	CG_Chr05
ClCG05G006850	Mitochondrial pyruvate dehydrogenase kinase	-0.79058	0.0061276	0.039601	CG_Chr05
ClCG05G007000	50S ribosomal protein L18	-1.0834	1.3782e-06	4.573e-05	CG_Chr05
ClCG05G007080	Dentin sialophosphoprotein	1.0354	0.0049388	0.033613	CG_Chr05
ClCG05G007110	Kinesin related protein	2.8037	5.2618e-20	1.6878e-17	CG_Chr05
ClCG05G007180	ARM repeat superfamily protein LENGTH=1176	0.97094	0.0035552	0.026452	CG_Chr05
ClCG05G007340	Structural maintenance of chromosomes protein	2.1629	4.4755e-07	1.7539e-05	CG_Chr05
ClCG05G007380	laccase 11 LENGTH=557	1.1743	0.004469	0.031285	CG_Chr05
ClCG05G007480	AT hook motif DNA-binding family protein LENGTH=404	1.3323	0.00027388	0.0035776	CG_Chr05
ClCG05G007490	Microtubule-associated protein MAP65-1a	4.3335	2.2075e-22	1.0062e-19	CG_Chr05
ClCG05G007500	ATP-dependent Clp protease ATP-binding subunit ClpC	-0.7756	0.0048508	0.033236	CG_Chr05
ClCG05G007510	At5g51670-like protein	2.1416	0.0001172	0.0018438	CG_Chr05
ClCG05G007550	Leucine-rich repeat (LRR) family protein LENGTH=760	1.9845	3.1366e-05	0.00063767	CG_Chr05
ClCG05G007560	Embryo-specific family protein	1.2837	0.0007754	0.0081546	CG_Chr05
ClCG05G007760	L-threonine 3-dehydrogenase	-1.0457	0.0001409	0.0021259	CG_Chr05
ClCG05G007820	4-hydroxy-tetrahydrodipicolinate reductase	-1.2688	2.5778e-06	7.7789e-05	CG_Chr05
ClCG05G007830	Protein of unknown function (DUF2930) LENGTH=275	-0.83108	0.0082826	0.049602	CG_Chr05
ClCG05G007920	Receptor-like kinase	1.398	0.00094506	0.0095046	CG_Chr05
ClCG05G007960	methyl-CPG-binding domain 6 LENGTH=225	1.836	0.00019315	0.0027244	CG_Chr05
ClCG05G008030	Remorin	-1.5689	0.003102	0.023785	CG_Chr05
ClCG05G008050	Glycosyltransferase, CAZy family GT90	1.4241	0.0005921	0.0065954	CG_Chr05
ClCG05G008080	PAR-1a protein	2.436	2.9131e-06	8.5521e-05	CG_Chr05
ClCG05G008270	Unknown protein	3.7961	2.0134e-11	2.1395e-09	CG_Chr05
ClCG05G008310	WGS project CAID00000000 data, contig chromosome 04	-0.9091	0.0032449	0.024639	CG_Chr05
ClCG05G008430	ABC-type Co2+ transport system, permease component	-1.23	0.0072547	0.044766	CG_Chr05
ClCG05G008470	Pentatricopeptide repeat (PPR) superfamily protein LENGTH=494	-0.83466	0.0031906	0.024332	CG_Chr05
ClCG05G008520	ABC transporter family protein	4.6907	9.142e-16	1.6158e-13	CG_Chr05
ClCG05G008570	Pyruvate kinase	1.0043	0.0082599	0.049537	CG_Chr05
ClCG05G008650	Ethylene responsive transcription factor 1a	1.6399	0.0083013	0.049633	CG_Chr05
ClCG05G008690	arabinogalactan protein 22 LENGTH=63	-0.97711	0.0021885	0.018224	CG_Chr05
ClCG05G008710	Folylpolyglutamate synthase	-0.74458	0.0080347	0.048429	CG_Chr05
ClCG05G008730	RNA polymerase sigma factor rpoD, putative	-0.70875	0.0031917	0.024332	CG_Chr05
ClCG05G008820	Protein phosphatase 2c, putative	2.2817	3.6198e-05	0.00071985	CG_Chr05
ClCG05G008920	Calcineurin B-like protein 4-1	-0.86484	0.0027765	0.02199	CG_Chr05
ClCG05G008940	ATP-dependent clp protease ATP-binding subunit clpx	-0.62306	0.0040845	0.029259	CG_Chr05
ClCG05G009050	Plastid transcriptionally active7	-0.79478	0.00057197	0.0064249	CG_Chr05
ClCG05G009060	Protein phosphatase, putative	-0.99073	0.00073916	0.0078594	CG_Chr05
ClCG05G009090	Thylakoid lumenal 17.4 kDa protein, chloroplast, putative	-1.4089	0.00017738	0.0025624	CG_Chr05
ClCG05G009210	Genomic DNA, chromosome 3, BAC clone:F4B12	-0.59799	0.0053414	0.035666	CG_Chr05
ClCG05G009310	Enolase-phosphatase E1	-1.4645	2.5459e-07	1.0888e-05	CG_Chr05
ClCG05G009350	Anaphase promoting complex subunit 6/cell division cycle protein (IC)	-1.1913	0.0001196	0.0018696	CG_Chr05
ClCG05G009360	Receptor-like kinase	-1.5941	0.00015481	0.0022958	CG_Chr05
ClCG05G009500	MLO-like protein	1.5818	0.004743	0.032718	CG_Chr05
ClCG05G009530	ATP-dependent DNA helicase Q1	1.1592	0.00077402	0.0081451	CG_Chr05
ClCG05G009650	Glutelin type-A	2.4607	8.4064e-07	2.9993e-05	CG_Chr05
ClCG05G009820	At3G54630-like protein	1.267	0.00031653	0.0040343	CG_Chr05
ClCG05G009880	tubby like protein 10 LENGTH=445	0.718	0.0041412	0.029546	CG_Chr05
ClCG05G009960	Nitrite reductase	-1.0676	0.00029844	0.0038462	CG_Chr05
ClCG05G010050	Protein kinase superfamily protein LENGTH=663	1.3241	6.1683e-05	0.0011023	CG_Chr05
ClCG05G010160	Polyadenylate-binding protein, putative	0.96627	0.002466	0.020072	CG_Chr05
ClCG05G010220	Cyclin D3-1	3.8147	5.8494e-21	2.1557e-18	CG_Chr05
ClCG05G010230	Unknown protein	2.0744	0.0007695	0.0081025	CG_Chr05
ClCG05G010340	Gb|AAD25673.1	-1.5783	0.00010281	0.0016519	CG_Chr05
ClCG05G010370	Unknown protein	-1.8617	0.002067	0.017422	CG_Chr05
ClCG05G010400	GH3	2.8392	1.5243e-08	8.9195e-07	CG_Chr05
ClCG05G010460	High chlorophyll fluorescence phenotype 173 protein	-1.1428	7.6846e-05	0.0012973	CG_Chr05
ClCG05G010500	LEM3 (Ligand-effect modulator 3) family protein	-0.71478	0.0073115	0.045036	CG_Chr05
ClCG05G010960	Formin Homology 14 LENGTH=1230	-1.5068	0.00051729	0.0059377	CG_Chr05
ClCG05G011220	Unknown protein	-1.6453	0.00049542	0.005734	CG_Chr05
ClCG05G011250	5'-AMP-activated protein kinase-related LENGTH=273	-1.3393	0.0012305	0.01173	CG_Chr05
ClCG05G011350	UTP-glucose 1 phosphate uridylyltransferase	-1.2112	0.00026596	0.0035056	CG_Chr05
ClCG05G011500	Senescence-associated family protein	-0.87645	0.0002151	0.002957	CG_Chr05
ClCG05G011540	Dehydroascorbate reductase	-1.4083	2.4846e-06	7.594e-05	CG_Chr05
ClCG05G011650	HXXXD-type acyl-transferase family protein LENGTH=469	2.393	5.327e-09	3.4048e-07	CG_Chr05
ClCG05G011680	30S ribosomal protein	-1.4626	4.5124e-08	2.3193e-06	CG_Chr05
ClCG05G012070	LuxR family transcriptional regulator	-0.83046	0.0019772	0.016788	CG_Chr05
ClCG05G012270	Aldo/keto reductase	-1.0203	0.00047636	0.0055562	CG_Chr05
ClCG05G012420	WD40 repeat protein	0.87289	0.0052382	0.035167	CG_Chr05
ClCG05G012430	Glyceraldehyde-3-phosphate dehydrogenase A	-1.6611	6.3798e-06	0.00016718	CG_Chr05
ClCG05G012500	Unknown protein	1.2239	0.0056423	0.037174	CG_Chr05
ClCG05G012560	Chalcone synthase	1.9763	1.1275e-12	1.405e-10	CG_Chr05
ClCG05G012610	Histone-lysine N-methyltransferase, H3 lysine-9 specific SUVH4	1.0063	0.0026698	0.02134	CG_Chr05
ClCG05G012870	S-adenosyl-L-methionine-dependent methyltransferase	-1.7594	6.0663e-05	0.0010889	CG_Chr05
ClCG05G013190	myb domain protein 40 LENGTH=263	1.528	0.0074093	0.045461	CG_Chr05
ClCG05G013200	Tripartite motif-containing protein 65	2.1099	0.002131	0.017848	CG_Chr05
ClCG05G013420	30S ribosomal protein S21	-1.0781	5.6086e-05	0.0010291	CG_Chr05
ClCG05G013550	Genomic DNA, chromosome 3, P1 clone: MOJ10	-1.5874	0.00015384	0.0022853	CG_Chr05
ClCG05G013760	Endosomal targeting BRO1-like domain-containing protein	2.6954	1.7503e-07	7.8743e-06	CG_Chr05
ClCG05G013790	Pollen Ole e 1 allergen and extensin family protein	-1.0247	0.0062618	0.040303	CG_Chr05
ClCG05G013890	Glycerophosphodiester phosphodiesterase, putative	1.1734	2.4889e-06	7.594e-05	CG_Chr05
ClCG05G013920	V-type proton ATPase subunit E	-0.91406	0.00057937	0.0064911	CG_Chr05
ClCG05G013940	Shikimate kinase	-0.96901	0.0017294	0.015197	CG_Chr05
ClCG05G014300	Genomic DNA, chromosome 3, TAC clone: K10D20	1.1307	0.0069731	0.043494	CG_Chr05
ClCG05G014460	Chloroplast lipocalin	-1.0731	0.0051102	0.034495	CG_Chr05
ClCG05G014820	Oxygen evolving enhancer 3 family protein	-1.1002	0.0051288	0.034594	CG_Chr05
ClCG05G014880	Histone H2A	0.81433	0.0004669	0.0054681	CG_Chr05
ClCG05G015030	GH3	2.6677	1.4425e-12	1.7721e-10	CG_Chr05
ClCG05G015160	ATP-dependent zinc metalloprotease FtsH	-1.1278	2.1728e-05	0.0004722	CG_Chr05
ClCG05G015180	ATP-dependent zinc metalloprotease FtsH	-1.3953	7.8995e-05	0.0013271	CG_Chr05
ClCG05G015250	Laccase-like protein	2.6388	5.7497e-10	4.5895e-08	CG_Chr05
ClCG05G015400	24-sterol C-methyltransferase	2.3396	1.6262e-09	1.1737e-07	CG_Chr05
ClCG05G015470	Early tobacco anther	1.8627	0.006571	0.041752	CG_Chr05
ClCG05G015480	Ribonuclease P protein subunit p25	0.67916	0.0050257	0.034057	CG_Chr05
ClCG05G015630	Genomic DNA, chromosome 3, P1 clone: MDC16	2.1601	0.00011076	0.0017616	CG_Chr05
ClCG05G015710	DnaJ domain family	-1.3619	2.9723e-05	0.00061	CG_Chr05
ClCG05G015780	Leucine-rich receptor-like protein kinase family protein LENGTH=976	2.7165	2.7994e-11	2.8692e-09	CG_Chr05
ClCG05G015960	cDNA clone:002-117-F11, full insert sequence	-1.2616	0.0023372	0.019214	CG_Chr05
ClCG05G016030	glutamine dumper 5 LENGTH=131	1.7135	0.0041813	0.029658	CG_Chr05
ClCG05G016180	Glutathione peroxidase	-1.1191	0.0010561	0.010382	CG_Chr05
ClCG05G016300	DNA-directed RNA polymerase	1.304	0.0020278	0.01715	CG_Chr05
ClCG05G016310	Chorismate mutase	-0.86218	0.0080956	0.048739	CG_Chr05
ClCG05G016330	Myosin heavy chain-like protein	2.2628	5.8668e-06	0.00015634	CG_Chr05
ClCG05G016340	Formin 2B	1.1752	0.0038937	0.028206	CG_Chr05
ClCG05G016420	U-box domain-containing protein	1.7733	2.5028e-06	7.6189e-05	CG_Chr05
ClCG05G016430	Stromal cell-derived factor 2, putative	0.76631	0.0041185	0.029442	CG_Chr05
ClCG05G016660	Transmembrane protein	2.6184	7.7051e-17	1.4829e-14	CG_Chr05
ClCG05G016700	Cysteine-trna ligase	-0.9985	0.00039288	0.0047522	CG_Chr05
ClCG05G016810	Myosin-3	-0.88835	0.0051322	0.034603	CG_Chr05
ClCG05G016870	Genomic DNA, chromosome 3, P1 clone:MUJ8	1.6971	0.0005415	0.0061706	CG_Chr05
ClCG05G016890	TPX2 (targeting protein for Xklp2) protein family LENGTH=437	1.1481	0.00075344	0.0079575	CG_Chr05
ClCG05G016980	DnaJ/Hsp40 cysteine-rich domain-containing protein	-1.2495	0.0038129	0.027776	CG_Chr05
ClCG05G017000	Nucleotide-sugar transporter family protein LENGTH=349	1.6275	2.5732e-06	7.7783e-05	CG_Chr05
ClCG05G017180	Cyclin A, putative	2.6442	4.1813e-05	0.00081194	CG_Chr05
ClCG05G017290	Senescence-associated family protein	1.8744	0.00043011	0.0051449	CG_Chr05
ClCG05G017330	Aminoacyl-tRNA synthetase	1.9402	0.00020555	0.0028505	CG_Chr05
ClCG05G017380	Protein arginine N-methyltransferase 5	0.87436	0.00073847	0.0078569	CG_Chr05
ClCG05G017390	Ribosomal RNA small subunit methyltransferase H	-0.93987	0.003985	0.028652	CG_Chr05
ClCG05G017600	Pentatricopeptide repeat-containing protein, putative	-1.2942	9.7669e-07	3.4039e-05	CG_Chr05
ClCG05G017650	Homeobox-leucine zipper protein 9	1.9644	0.004302	0.030376	CG_Chr05
ClCG05G017680	Zinc finger CCCH domain-containing protein	2.2095	9.4098e-07	3.2998e-05	CG_Chr05
ClCG05G017780	Mitochondrial substrate carrier family protein R	1.4696	0.0017207	0.015144	CG_Chr05
ClCG05G017790	Abscisic acid receptor PYR1	-1.8103	3.5888e-06	0.00010225	CG_Chr05
ClCG05G017820	Conserved hypothetical plastid protein	-1.1507	0.00070934	0.0076314	CG_Chr05
ClCG05G017880	Late embryogenesis abundant (LEA) hydroxyproline-rich glycoprotein family LENGTH=264	1.6603	0.00092001	0.0093408	CG_Chr05
ClCG05G017970	IQ domain-containing protein	4.5504	3.2394e-20	1.079e-17	CG_Chr05
ClCG05G017980	Cytokinin riboside 5'-monophosphate phosphoribohydrolase-like	1.1875	0.002474	0.020112	CG_Chr05
ClCG05G018100	Cyclopropane fatty acid synthase	-1.3094	1.5595e-07	7.0898e-06	CG_Chr05
ClCG05G018180	Receptor protein kinase	1.171	0.00034337	0.0042749	CG_Chr05
ClCG05G018190	U-box domain-containing protein	2.3136	6.6185e-06	0.00017213	CG_Chr05
ClCG05G018340	Receptor expression-enhancing protein 3	1.0094	6.445e-05	0.0011356	CG_Chr05
ClCG05G018350	DnaJ/Hsp40 cysteine-rich domain superfamily protein LENGTH=154	-1.4789	1.5884e-05	0.00036297	CG_Chr05
ClCG05G018450	Sulfate adenylyltransferase, putative	-1.0049	0.0069034	0.043225	CG_Chr05
ClCG05G018470	SAUR-like auxin-responsive protein family LENGTH=154	2.753	2.2168e-09	1.5545e-07	CG_Chr05
ClCG05G018490	Auxin response factor, putative	2.8171	8.5024e-14	1.2272e-11	CG_Chr05
ClCG05G018630	nodulin MtN21 /EamA-like transporter family protein LENGTH=369	1.9751	4.9783e-07	1.9119e-05	CG_Chr05
ClCG05G018660	ATP-dependent protease La (LON) domain protein LENGTH=278	-1.2142	0.0004349	0.0051808	CG_Chr05
ClCG05G018690	GTPase obg	-0.864	0.0014431	0.013254	CG_Chr05
ClCG05G018730	BHLH transcription factor-like protein	1.1011	0.00058117	0.0065071	CG_Chr05
ClCG05G018790	50S ribosomal protein L31	-1.1324	3.2296e-06	9.3545e-05	CG_Chr05
ClCG05G018820	Ornithine carbamoyltransferase	-0.87335	0.0010757	0.010544	CG_Chr05
ClCG05G018830	Auxilin-like protein	1.2071	0.0044744	0.031288	CG_Chr05
ClCG05G018880	Cysteine/histidine-rich C1 domain-containing protein	-1.5297	0.0061263	0.039601	CG_Chr05
ClCG05G018910	Myb family transcription factor family protein	-1.8526	0.0004777	0.0055681	CG_Chr05
ClCG05G018920	DNA-3-methyladenine glycosylase, putative	0.94154	0.00016041	0.0023707	CG_Chr05
ClCG05G018940	Maf-like protein	-0.90082	0.0018758	0.016177	CG_Chr05
ClCG05G018970	Leucine-rich repeat receptor-like protein kinase family protein LENGTH=1124	0.83106	0.006815	0.042827	CG_Chr05
ClCG05G019120	Outer envelope pore protein 24, chloroplastic	-0.91652	0.00025357	0.0033631	CG_Chr05
ClCG05G019130	Nucleolin	1.1865	0.0080533	0.048519	CG_Chr05
ClCG05G019180	DNA-3-methyladenine glycosylase, putative	-1.0318	0.00046684	0.0054681	CG_Chr05
ClCG05G019210	Glycosyl transferase family 8 family protein	1.5719	0.00045544	0.0053664	CG_Chr05
ClCG05G019240	30S ribosomal protein S9	-0.95075	0.00049838	0.0057588	CG_Chr05
ClCG05G019350	Cytochrome P450	-1.2387	0.00063156	0.0069279	CG_Chr05
ClCG05G019480	Pyridoxal phosphate (PLP)-dependent transferases superfamily protein LENGTH=895	1.4641	0.00059207	0.0065954	CG_Chr05
ClCG05G019570	myb domain protein r1 LENGTH=305	2.4007	4.7181e-05	0.00089608	CG_Chr05
ClCG05G019610	Transcription factor, putative	-1.1349	3.6616e-05	0.00072648	CG_Chr05
ClCG05G019630	RNA-binding protein 47	-0.67332	0.0030729	0.023603	CG_Chr05
ClCG05G019780	BRI1 kinase inhibitor 1 LENGTH=337	-1.2025	0.0002506	0.0033365	CG_Chr05
ClCG05G019830	Tic22-like family protein LENGTH=268	-0.97893	3.5015e-05	0.00069872	CG_Chr05
ClCG05G019860	Protein CYPRO4, putative	2.4191	6.7908e-09	4.2463e-07	CG_Chr05
ClCG05G019920	THO complex, subunit 5	0.73808	0.0012654	0.011997	CG_Chr05
ClCG05G019940	Remorin-1 protein	2.1758	7.3184e-06	0.0001878	CG_Chr05
ClCG05G019950	alpha/beta-Hydrolases superfamily protein LENGTH=467	3.4026	1.6328e-17	3.449e-15	CG_Chr05
ClCG05G020010	Heat shock transcription factor	1.5422	0.00023481	0.0031799	CG_Chr05
ClCG05G020160	WRKY transcription factor, putative	0.94035	0.001535	0.013957	CG_Chr05
ClCG05G020210	F-box family protein	0.9481	0.00038835	0.0047138	CG_Chr05
ClCG05G020230	Cyclin D	3.1068	4.0838e-11	4.0652e-09	CG_Chr05
ClCG05G020260	myb domain protein r1 LENGTH=305	1.318	0.0028011	0.022134	CG_Chr05
ClCG05G020420	Glycine-rich cell wall structural protein 1	-0.79483	0.004659	0.032215	CG_Chr05
ClCG05G020480	Glycosyl hydrolase family 35 protein LENGTH=81	1.8627	0.0010969	0.010728	CG_Chr05
ClCG05G020580	Cyclin d, putative	1.4963	0.00044883	0.005303	CG_Chr05
ClCG05G020590	calcium-transporting ATPase, putative LENGTH=1049	1.6944	8.1777e-08	4.047e-06	CG_Chr05
ClCG05G020730	Early-responsive to dehydration family protein	-1.6691	0.00093397	0.0094127	CG_Chr05
ClCG05G020740	U-box domain-containing protein	-0.86746	0.0074365	0.04558	CG_Chr05
ClCG05G020950	Anthranilate synthase component II	-0.77701	0.00097262	0.0096988	CG_Chr05
ClCG05G021020	Aquaporin 2	2.4308	2.027e-09	1.4272e-07	CG_Chr05
ClCG05G021050	GATA transcription factor, putative	1.1403	0.003291	0.024914	CG_Chr05
ClCG05G021130	ATPase ASNA1-like protein	-0.85476	0.00015081	0.0022538	CG_Chr05
ClCG05G021180	Amino acid transporter family protein	1.5578	0.0011122	0.01085	CG_Chr05
ClCG05G021230	WGS project CAID00000000 data, contig chromosome 07	-1.132	0.00036438	0.0044762	CG_Chr05
ClCG05G021390	Malate dehydrogenase	-0.97926	5.0552e-05	0.00094866	CG_Chr05
ClCG05G021450	Non-symbiotic hemoglobin 2	-1.0255	0.00051725	0.0059377	CG_Chr05
ClCG05G021480	Phosphoprotein phosphatase, putative	-1.248	5.9355e-05	0.0010698	CG_Chr05
ClCG05G021490	Exostosin-2	1.8256	2.6744e-06	8.0421e-05	CG_Chr05
ClCG05G021680	Alkaline/neutral invertase	-0.62966	0.008021	0.048375	CG_Chr05
ClCG05G021710	DIPHOSPHOMEVALONATE DECARBOXYLASE-like protein	0.75027	0.0037552	0.027526	CG_Chr05
ClCG05G021810	At2g04039/	-1.2415	0.00048058	0.0055842	CG_Chr05
ClCG05G021850	Unknown protein	1.8433	0.0044485	0.03117	CG_Chr05
ClCG05G021980	Chaperone protein dnaJ, putative	0.77303	0.0038452	0.027937	CG_Chr05
ClCG05G022050	Octanoyltransferase putative	-0.68763	0.0048372	0.033176	CG_Chr05
ClCG05G022060	3-oxo-5-alpha-steroid 4-dehydrogenase	-1.2372	0.0006401	0.0070127	CG_Chr05
ClCG05G022100	Pectinesterase	3.7	3.7566e-08	1.9717e-06	CG_Chr05
ClCG05G022160	Heavy metal transport/detoxification superfamily protein LENGTH=152	-1.2473	0.0028165	0.0222	CG_Chr05
ClCG05G022170	Core-2/I-branching beta-1,6-N-acetylglucosaminyltransferase family protein LENGTH=447	1.1951	0.0063962	0.040897	CG_Chr05
ClCG05G022210	Ribose-5-phosphate isomerase-like protein	1.8351	4.8499e-05	0.00091709	CG_Chr05
ClCG05G022300	Na(+)-translocating NADH-quinone reductase subunit F	-1.0277	5.5135e-05	0.0010159	CG_Chr05
ClCG05G022340	Sec-independent protein translocase protein tatC, putative	-1.0768	0.00022713	0.0031002	CG_Chr05
ClCG05G022390	CONSTANS-like zinc finger protein	-0.97339	0.0024776	0.020126	CG_Chr05
ClCG05G022570	Unknown protein	4.4103	1.9316e-12	2.3074e-10	CG_Chr05
ClCG05G022660	50S ribosomal protein L15, putative	-0.85641	0.0083407	0.0498	CG_Chr05
ClCG05G022680	Ribulose bisphosphate carboxylase small chain	-1.2998	0.001255	0.011904	CG_Chr05
ClCG05G022830	Heavy metal transport/detoxification superfamily protein LENGTH=115	-1.3991	0.0011306	0.01097	CG_Chr05
ClCG05G022940	Eukaryotic aspartyl protease family protein LENGTH=483	2.0171	1.4296e-05	0.00033193	CG_Chr05
ClCG05G023000	Ethylene-responsive transcription factor 7	1.6967	0.00051418	0.0059098	CG_Chr05
ClCG05G023040	basic helix-loop-helix (bHLH) DNA-binding superfamily protein LENGTH=368	1.5238	0.0036184	0.02683	CG_Chr05
ClCG05G023090	LOCATED IN: mitochondrion, chloroplast thylakoid membrane, chloroplast, plastid, chloroplast envelope; EXPRESSED IN: 24 plant structures; EXPRESSED DURING: 14 growth stages;	-0.96751	1.7001e-05	0.00038439	CG_Chr05
ClCG05G023120	Leucine-rich repeat receptor-like protein kinase family protein LENGTH=1045	1.7154	1.0029e-05	0.00024537	CG_Chr05
ClCG05G023150	Plant-specific domain TIGR01570 family protein	1.8142	0.0076528	0.046692	CG_Chr05
ClCG05G023250	ATPase	1.2506	0.0068865	0.043171	CG_Chr05
ClCG05G023290	Acylamino-acid-releasing enzyme	1.98	2.499e-05	0.00053112	CG_Chr05
ClCG05G023380	Chaperonin 1 60 kDa, putative	-1.1561	2.7662e-06	8.2753e-05	CG_Chr05
ClCG05G023400	Unknown protein	1.7655	0.0014237	0.013117	CG_Chr05
ClCG05G023550	18S pre-ribosomal assembly protein gar2	0.83495	0.0053013	0.035494	CG_Chr05
ClCG05G023690	Ninja-family protein 2	0.98248	0.00599	0.038946	CG_Chr05
ClCG05G023710	Pentatricopeptide repeat-containing family protein	1.2691	0.0024192	0.019766	CG_Chr05
ClCG05G023870	UDP-glycosyltransferase-like protein	1.8826	1.2413e-05	0.00029573	CG_Chr05
ClCG05G023990	Protein argonaute	1.7878	7.5073e-05	0.0012736	CG_Chr05
ClCG05G024070	Galactoside 2-alpha-L-fucosyltransferase, putative	1.4695	0.00010798	0.0017238	CG_Chr05
ClCG05G024100	SET domain-containing family protein	4.3533	3.8425e-11	3.8472e-09	CG_Chr05
ClCG05G024130	Ubiquinone/menaquinone biosynthesis methyltransferase ubiE	-0.87053	0.0021043	0.017676	CG_Chr05
ClCG05G024210	RING/U-box superfamily protein LENGTH=204	-1.6026	2.7167e-05	0.00056763	CG_Chr05
ClCG05G024250	S-like ribonuclease	-1.8242	1.4198e-06	4.6934e-05	CG_Chr05
ClCG05G024330	CAAX amino terminal protease family protein	-0.8701	0.0019226	0.016469	CG_Chr05
ClCG05G024460	NAD(P)-linked oxidoreductase-like protein	-0.9977	0.0049255	0.033588	CG_Chr05
ClCG05G024550	Alpha-amylase, putative	-0.89231	0.00019551	0.002751	CG_Chr05
ClCG05G024680	Major facilitator superfamily protein LENGTH=555	-0.77948	0.0064688	0.041248	CG_Chr05
ClCG05G024690	glycine-rich RNA-binding protein 5 LENGTH=289	0.92524	0.00011614	0.0018304	CG_Chr05
ClCG05G024740	Pentatricopeptide repeat-containing family protein	-1.6422	1.1816e-09	8.8599e-08	CG_Chr05
ClCG05G024750	Kinase, putative	2.3956	2.9021e-10	2.4788e-08	CG_Chr05
ClCG05G024800	Leucine-rich repeat receptor-like protein kinase family protein LENGTH=1045	1.1853	0.0034885	0.02605	CG_Chr05
ClCG05G024880	cofactor assembly of complex C LENGTH=297	-0.91889	0.002272	0.018769	CG_Chr05
ClCG05G024910	Pyruvate dehydrogenase E1 component alpha subunit	-1.1145	0.00075267	0.0079543	CG_Chr05
ClCG05G024920	Transferase, transferring glycosyl groups, putative	1.2597	0.0018703	0.01615	CG_Chr05
ClCG05G025060	Cyclin-D1-1	1.1178	4.7962e-05	0.00090792	CG_Chr05
ClCG05G025090	nucleobase-ascorbate transporter 7 LENGTH=538	1.0495	0.0027876	0.022058	CG_Chr05
ClCG05G025150	Serine/threonine-protein kinase WNK (With No Lysine)-related LENGTH=386	2.0878	0.00010771	0.0017211	CG_Chr05
ClCG05G025190	Trehalose-6-phosphate synthase, putative	1.1533	0.0013565	0.012653	CG_Chr05
ClCG05G025310	Pre-mRNA-processing factor	0.85354	0.003213	0.024441	CG_Chr05
ClCG05G025330	Carbonic anhydrase	-1.3246	0.00035513	0.0043828	CG_Chr05
ClCG05G025360	BHLH transcription factor	-1.2194	0.0075342	0.046106	CG_Chr05
ClCG05G025370	Aspartate and glycine-rich protein	1.0039	0.0075345	0.046106	CG_Chr05
ClCG05G025540	High-affinity nitrate transporter family protein	3.7623	2.7527e-10	2.3721e-08	CG_Chr05
ClCG05G025620	Lipase	-0.95507	0.0075492	0.046124	CG_Chr05
ClCG05G025680	Alanine aminotransferase, putative	-1.1308	6.0634e-06	0.0001601	CG_Chr05
ClCG05G025710	Genomic DNA, chromosome 3, P1 clone:MFE16	-0.87923	0.00030708	0.0039423	CG_Chr05
ClCG05G025720	Lipid A export ATP-binding/permease protein MsbA	-1.2635	3.2993e-08	1.753e-06	CG_Chr05
ClCG05G025800	Beta-1,4-N-acetylglucosaminyltransferase family protein	1.616	7.259e-05	0.0012369	CG_Chr05
ClCG05G025840	chloroplast sensor kinase LENGTH=611	-0.80831	0.0015458	0.014019	CG_Chr05
ClCG05G026100	Terminal ear1-like 2 protein	3.0377	9.0956e-06	0.00022571	CG_Chr05
ClCG05G026110	Pyridoxal-5'-phosphate-dependent enzyme family protein LENGTH=433	-0.82011	0.005609	0.036996	CG_Chr05
ClCG05G026230	Heat shock protein, putative	-1.1814	0.00018192	0.0026046	CG_Chr05
ClCG05G026270	Mitotic spindle assembly checkpoint protein MAD2	5.0619	1.2159e-19	3.6311e-17	CG_Chr05
ClCG05G026280	Multidrug resistance protein ABC transporter family	-1.8892	0.0011997	0.011506	CG_Chr05
ClCG05G026350	sequence-specific DNA binding transcription factors LENGTH=294	1.6148	0.001239	0.011792	CG_Chr05
ClCG05G026370	Kinase family protein	-0.82576	0.0077788	0.047293	CG_Chr05
ClCG05G026500	Cellulose synthase-like protein	2.1946	1.6878e-09	1.2131e-07	CG_Chr05
ClCG05G026630	Serine carboxypeptidase, putative	2.637	7.6946e-07	2.7941e-05	CG_Chr05
ClCG05G026650	Proline-rich protein (Precursor)	2.9716	5.2742e-09	3.3875e-07	CG_Chr05
ClCG05G026670	Annexin	3.4482	3.6456e-17	7.5173e-15	CG_Chr05
ClCG05G026680	Annexin	1.621	1.2241e-08	7.2864e-07	CG_Chr05
ClCG05G026690	Annexin	1.7498	1.9078e-10	1.7301e-08	CG_Chr05
ClCG05G026760	Unknown protein	-0.91192	0.0063938	0.040896	CG_Chr05
ClCG05G026860	Eukaryotic aspartyl protease family protein LENGTH=455	1.8977	3.0869e-05	0.00062904	CG_Chr05
ClCG05G027000	Proline-rich family protein	-1.2083	0.0013194	0.012387	CG_Chr05
ClCG06G000110	Flap endonuclease 1	1.8527	4.5308e-07	1.7715e-05	CG_Chr06
ClCG06G000140	SPX domain-containing membrane protein	-2.0936	1.8526e-09	1.3151e-07	CG_Chr06
ClCG06G000280	DNA-directed RNA polymerase	-1.1167	0.0002813	0.003656	CG_Chr06
ClCG06G000310	Fasciclin-like arabinogalactan protein 13	2.1184	9.0342e-08	4.4329e-06	CG_Chr06
ClCG06G000400	Dihydroflavonol-4-reductase	-0.79932	0.0058744	0.038309	CG_Chr06
ClCG06G000460	Transketolase family protein	0.90326	0.0031981	0.02437	CG_Chr06
ClCG06G000570	50S ribosomal protein L3	-1.1414	9.7222e-05	0.0015738	CG_Chr06
ClCG06G000590	RNA polymerase sigma factor	-0.91331	0.0042247	0.029904	CG_Chr06
ClCG06G000620	alpha/beta-Hydrolases superfamily protein LENGTH=309	-1.695	2.624e-05	0.00055427	CG_Chr06
ClCG06G000790	Pyrophosphatase ppaX	-1.627	6.4258e-06	0.00016787	CG_Chr06
ClCG06G000860	10 kDa chaperonin	-0.87214	0.00032453	0.004103	CG_Chr06
ClCG06G000900	Hfr-2-like protein	-2.153	0.0018737	0.016171	CG_Chr06
ClCG06G001000	GRAS family transcription factor	1.7908	0.00087064	0.0089022	CG_Chr06
ClCG06G001050	Hfr-2-like protein	3.0718	4.0832e-15	6.7357e-13	CG_Chr06
ClCG06G001060	Hfr-2-like protein	1.96	6.1729e-05	0.0011023	CG_Chr06
ClCG06G001080	Unknown protein	-1.3515	9.5802e-06	0.00023571	CG_Chr06
ClCG06G001180	RNA-binding protein	1.1039	0.00016179	0.0023809	CG_Chr06
ClCG06G001290	Glutaredoxin family protein	-0.77653	0.0029119	0.022699	CG_Chr06
ClCG06G001400	Photosystem II reaction center Psb28 protein	-1.606	2.239e-05	0.00048538	CG_Chr06
ClCG06G001430	Tetratricopeptide repeat (TPR)-like superfamily protein LENGTH=274	-1.3113	0.0048948	0.033471	CG_Chr06
ClCG06G001460	Histone-lysine N-methyltransferase SUVR4	1.4505	1.2193e-06	4.1249e-05	CG_Chr06
ClCG06G001580	Cytochrome P450, putative	1.3011	0.0025379	0.020522	CG_Chr06
ClCG06G001600	Cycloartenol synthase	1.7517	0.0051424	0.034658	CG_Chr06
ClCG06G001700	Integral membrane protein	-1.2952	7.779e-06	0.00019642	CG_Chr06
ClCG06G001750	Receptor-like protein kinase	1.3591	0.0053363	0.035649	CG_Chr06
ClCG06G001800	jasmonate-zim-domain protein 10 LENGTH=197	1.1222	0.00095071	0.0095296	CG_Chr06
ClCG06G001900	Glutaredoxin	2.1608	0.0018083	0.0157	CG_Chr06
ClCG06G001910	leucine-rich repeat/extensin 1 LENGTH=744	1.6778	0.00043745	0.0052004	CG_Chr06
ClCG06G001940	Peptidyl-prolyl cis-trans isomerase	-1.1055	0.0010416	0.010268	CG_Chr06
ClCG06G001960	U-box domain-containing protein	-1.6519	4.8921e-06	0.0001324	CG_Chr06
ClCG06G002060	Unknown protein	1.6235	0.0036947	0.027232	CG_Chr06
ClCG06G002290	RNA-binding family protein	-1.1264	5.0886e-05	0.00095184	CG_Chr06
ClCG06G002350	Protein kinase superfamily protein LENGTH=633	3.1859	4.0142e-08	2.0943e-06	CG_Chr06
ClCG06G002370	Transcription factor, putative	1.4992	0.0024308	0.019823	CG_Chr06
ClCG06G002430	Glycine--tRNA ligase alpha subunit	-1.0146	0.0059842	0.038923	CG_Chr06
ClCG06G002450	Kinase family protein	1.7158	2.5135e-05	0.00053353	CG_Chr06
ClCG06G002580	Nucleolar protein	0.99106	0.0039136	0.028285	CG_Chr06
ClCG06G002630	Protein of unknown function (DUF688) LENGTH=291	2.8659	9.9007e-13	1.2427e-10	CG_Chr06
ClCG06G002650	Kinesin light chain	1.7364	0.0053278	0.035617	CG_Chr06
ClCG06G002670	Calcium-dependent protein kinase, putative	1.0691	0.00056472	0.0063764	CG_Chr06
ClCG06G002740	IQ-domain 17 LENGTH=534	3.7223	2.1547e-10	1.9238e-08	CG_Chr06
ClCG06G002770	Basic helix-loop-helix (BHLH) family transcription factor	2.5747	8.5926e-05	0.0014134	CG_Chr06
ClCG06G002880	Flavanone-3-hydroxylase	1.5604	1.9282e-07	8.5637e-06	CG_Chr06
ClCG06G002930	structural constituent of nuclear pore LENGTH=739	1.0022	0.0077509	0.047156	CG_Chr06
ClCG06G002970	BHLH transcription factor	-1.4662	0.00023575	0.0031877	CG_Chr06
ClCG06G003030	Squamosa promoter binding protein-like 8	2.9698	1.1737e-05	0.00028157	CG_Chr06
ClCG06G003180	UDP-Glycosyltransferase superfamily protein LENGTH=456	-1.2497	0.0004676	0.0054725	CG_Chr06
ClCG06G003190	UDP-Glycosyltransferase superfamily protein LENGTH=456	-1.3397	0.0043901	0.030911	CG_Chr06
ClCG06G003290	BTB/POZ domain-containing family protein	0.762	0.0066904	0.04234	CG_Chr06
ClCG06G003410	Potyviral helper component protease-interacting protein 1	0.96147	0.006635	0.042051	CG_Chr06
ClCG06G003440	Diacylglycerol kinase family protein	-1.1357	1.8014e-05	0.00040469	CG_Chr06
ClCG06G003610	WGS project CAID00000000 data, contig chromosome 13	-1.3179	1.4749e-05	0.00034153	CG_Chr06
ClCG06G003690	Rop guanine nucleotide exchange factor, putative	1.8662	1.5497e-05	0.00035639	CG_Chr06
ClCG06G003810	AT hook motif DNA-binding family protein	0.69998	0.0039837	0.028652	CG_Chr06
ClCG06G004140	Cytochrome P450 family protein	1.8514	0.00020428	0.002842	CG_Chr06
ClCG06G004150	5-nucleotidase	0.83037	0.00020734	0.0028708	CG_Chr06
ClCG06G004270	Kinesin, putative	3.7183	6.1627e-13	8.0259e-11	CG_Chr06
ClCG06G004280	ARM repeat superfamily protein	1.2217	0.0049475	0.033635	CG_Chr06
ClCG06G004380	Unknown protein	-0.84616	0.0042651	0.030153	CG_Chr06
ClCG06G004580	Succinyl-CoA ligase [ADP-forming] subunit alpha	0.88809	0.0073956	0.045393	CG_Chr06
ClCG06G004600	4Fe-4S ferredoxin iron-sulfur binding protein	-1.3028	2.5066e-08	1.3915e-06	CG_Chr06
ClCG06G004650	Mitochondrial import inner membrane translocase, subunit Tim17/22	2.0249	2.9366e-06	8.6064e-05	CG_Chr06
ClCG06G004760	Serine-rich adhesin for platelets	2.0572	7.1628e-13	9.2587e-11	CG_Chr06
ClCG06G004790	GATA transcription factor, putative	1.2803	0.0038188	0.027803	CG_Chr06
ClCG06G005040	OJ000315_02.19 protein	2.7785	6.0321e-06	0.00015951	CG_Chr06
ClCG06G005070	Condensin-2 complex subunit D3	2.6068	1.1654e-15	1.9986e-13	CG_Chr06
ClCG06G005090	Fatty acid oxidation complex subunit alpha	-1.315	0.0025108	0.020322	CG_Chr06
ClCG06G005340	chromatin-remodeling protein 11 LENGTH=1057	0.98229	0.001362	0.012684	CG_Chr06
ClCG06G005360	NAD(P)-binding Rossmann-fold superfamily protein LENGTH=351	-0.81723	7.3127e-05	0.0012442	CG_Chr06
ClCG06G005550	Solute carrier family 2, facilitated glucose transporter member 8	1.9925	0.0012442	0.011815	CG_Chr06
ClCG06G005600	Spindle assembly abnormal protein 6 homolog	-1.0998	0.0011232	0.010912	CG_Chr06
ClCG06G005870	Unknown protein	-1.1305	0.00060926	0.0067302	CG_Chr06
ClCG06G005900	Glucose-1-phosphate adenylyltransferase	-1.1944	1.1065e-05	0.00026844	CG_Chr06
ClCG06G005950	Protein kinase, putative	3.5548	1.7946e-14	2.7266e-12	CG_Chr06
ClCG06G005960	Protein FANTASTIC FOUR 3	-1.8043	0.00093201	0.0094127	CG_Chr06
ClCG06G006000	Emb|CAB62433.1|	2.2409	7.1902e-05	0.0012294	CG_Chr06
ClCG06G006220	Photosystem II lipoprotein Psb27	-1.0047	0.0066901	0.04234	CG_Chr06
ClCG06G006240	Protein FRIGIDA, putative	1.3174	2.5388e-07	1.0885e-05	CG_Chr06
ClCG06G006360	TESMIN/TSO1-like CXC 2 LENGTH=674	1.9672	4.6237e-07	1.8038e-05	CG_Chr06
ClCG06G006380	Inositol 1,4,5-trisphosphate 5-phosphatase	-1.1759	4.2619e-05	0.00082573	CG_Chr06
ClCG06G006480	Epidermal patterning factor-like protein 6	2.4959	6.9178e-05	0.0011982	CG_Chr06
ClCG06G006600	Acylamino acid-releasing enzyme	-0.78313	0.0056044	0.03698	CG_Chr06
ClCG06G006660	Sieve element occlusion protein 1	2.5514	0.00019728	0.0027692	CG_Chr06
ClCG06G006680	Sieve element occlusion protein 1	1.9045	0.00042942	0.0051403	CG_Chr06
ClCG06G006700	Acidic endochitinase	1.5229	0.0079102	0.047907	CG_Chr06
ClCG06G006710	Sieve element occlusion protein 1	2.9244	8.7895e-07	3.1134e-05	CG_Chr06
ClCG06G006800	Aminotransferase-like, plant mobile domain family protein LENGTH=509	-2.0949	0.0023321	0.019181	CG_Chr06
ClCG06G006860	Nicotiana lesion-inducing like	1.3	0.00034476	0.0042869	CG_Chr06
ClCG06G006880	Unknown protein	-1.9542	0.0037282	0.027444	CG_Chr06
ClCG06G007110	Kinesin like protein	5.8949	3.4607e-47	2.9971e-43	CG_Chr06
ClCG06G007200	F21M11.3 protein	2.7955	1.3039e-13	1.8512e-11	CG_Chr06
ClCG06G007490	At2g33250/F25I18.1	-1.0217	0.001964	0.016701	CG_Chr06
ClCG06G007500	C-terminal processing protease, putative	-1.1552	4.6846e-07	1.8193e-05	CG_Chr06
ClCG06G007620	Pectate lyase	1.4453	0.00033378	0.0041875	CG_Chr06
ClCG06G007660	Vesicle-associated membrane protein, putative	-1.2765	6.3755e-07	2.3546e-05	CG_Chr06
ClCG06G007700	Cytochrome b5	1.5612	0.00033068	0.0041657	CG_Chr06
ClCG06G007840	Glucan endo-1,3-beta-glucosidase-like protein	1.7131	0.00066031	0.0071958	CG_Chr06
ClCG06G007980	Transferase family protein	0.98754	6.4301e-05	0.0011356	CG_Chr06
ClCG06G008130	60 ribosomal protein L14	-1.4069	0.0012234	0.011669	CG_Chr06
ClCG06G008180	Mechanosensitive ion channel	0.81435	0.0037732	0.027623	CG_Chr06
ClCG06G008550	Monooxygenase, putative	1.9549	0.0016021	0.014356	CG_Chr06
ClCG06G008630	Pentatricopeptide repeat-containing protein, putative	-0.86118	0.0050654	0.03428	CG_Chr06
ClCG06G008780	Rac-like GTP-binding protein 4	2.2485	1.1369e-05	0.00027465	CG_Chr06
ClCG06G008840	Auxin-responsive protein	1.7638	9.6535e-10	7.3986e-08	CG_Chr06
ClCG06G009090	ATP synthase mitochondrial F1 complex assembly factor 2	-1.2131	0.0037433	0.027506	CG_Chr06
ClCG06G009140	Zeta-carotene desaturase 1	-0.79941	0.0020137	0.017039	CG_Chr06
ClCG06G009560	RNA-binding protein	-1.443	0.0051051	0.034474	CG_Chr06
ClCG06G009710	Pyrimidine-specific ribonucleoside hydrolase rihA	-0.89364	0.0059352	0.038633	CG_Chr06
ClCG06G009950	Rab GDP dissociation inhibitor	0.73998	0.0082082	0.049297	CG_Chr06
ClCG06G010320	leucine-rich repeat/extensin 2 LENGTH=826	2.5577	4.8656e-06	0.00013189	CG_Chr06
ClCG06G010380	Cytosolic Fe-S cluster assembly factor NUBP2 homolog	-1.1266	3.9083e-05	0.0007684	CG_Chr06
ClCG06G010400	Nudix hydrolase	-2.6286	0.00013919	0.0021074	CG_Chr06
ClCG06G010420	Genomic DNA, chromosome 3, P1 clone: MAG2	4.4193	1.6215e-30	1.4043e-27	CG_Chr06
ClCG06G010600	Soul heme-binding family protein	-1.5258	2.8453e-06	8.4246e-05	CG_Chr06
ClCG06G010700	3-ketoacyl-CoA synthase	1.0417	0.0037521	0.027526	CG_Chr06
ClCG06G010770	AT3g15630/MSJ11_3	1.758	0.0049479	0.033635	CG_Chr06
ClCG06G010840	Protein kinase superfamily protein LENGTH=452	1.1808	0.00452	0.031525	CG_Chr06
ClCG06G010920	NADH pyrophosphatase, putative	-1.03	0.0029158	0.022719	CG_Chr06
ClCG06G010940	Zinc finger CCCH domain-containing protein 34	0.93441	0.0030447	0.023501	CG_Chr06
ClCG06G011080	Zinc-binding dehydrogenase family protein	-1.6538	0.0010682	0.010494	CG_Chr06
ClCG06G011090	Heme oxygenase-1	-0.84221	0.0013554	0.012649	CG_Chr06
ClCG06G011130	Yellow stripe-like transporter 1	2.1481	5.5457e-09	3.5315e-07	CG_Chr06
ClCG06G011180	Ethylene-responsive transcription factor 1	2.073	0.002245	0.018579	CG_Chr06
ClCG06G011370	Transducin family protein / WD-40 repeat family protein LENGTH=1249	1.3095	0.0010372	0.010241	CG_Chr06
ClCG06G011420	Indole-3-acetic acid inducible 29	-1.2596	0.0044131	0.030985	CG_Chr06
ClCG06G011480	HAT-like transposase	0.82222	0.0080171	0.048368	CG_Chr06
ClCG06G011710	Solute carrier family 35, member F5	2.0727	0.00042653	0.0051128	CG_Chr06
ClCG06G011890	Sterile alpha motif (SAM) domain-containing protein LENGTH=202	0.99438	0.0035247	0.02627	CG_Chr06
ClCG06G011920	Transmembrane protein	1.2878	0.0010223	0.010107	CG_Chr06
ClCG06G011950	chlororespiratory reduction 6 LENGTH=246	-1.1202	3.6484e-05	0.00072471	CG_Chr06
ClCG06G011990	Unknown protein	4.6961	3.4401e-21	1.2953e-18	CG_Chr06
ClCG06G012040	Kinase family protein	1.2695	0.001362	0.012684	CG_Chr06
ClCG06G012100	Dicer-like protein 4	1.4728	6.9589e-05	0.0012041	CG_Chr06
ClCG06G012120	WD repeat-containing protein	0.91002	0.0017939	0.015614	CG_Chr06
ClCG06G012160	Chitinase 2	1.0977	0.0069987	0.043599	CG_Chr06
ClCG06G012180	Alpha/beta-hydrolase domain-containing protein	2.3737	6.027e-06	0.00015951	CG_Chr06
ClCG06G012270	BHLH transcription factor	1.843	3.5712e-06	0.00010208	CG_Chr06
ClCG06G012400	WRKY transcription factor	0.78154	0.0016834	0.014907	CG_Chr06
ClCG06G012440	APO protein	-0.78504	0.0078383	0.047554	CG_Chr06
ClCG06G012460	Complex interacting protein	-0.83141	0.0032325	0.024557	CG_Chr06
ClCG06G012650	50S ribosomal protein L35	-1.287	1.2297e-06	4.1521e-05	CG_Chr06
ClCG06G012720	Protein kinase superfamily protein LENGTH=720	2.1248	4.1933e-08	2.1746e-06	CG_Chr06
ClCG06G012750	Cinnamoyl-CoA reductase-related family protein	-1.2792	0.0069184	0.043261	CG_Chr06
ClCG06G012770	UDP-glucuronate 5-epimerase, putative	1.9908	1.8516e-07	8.266e-06	CG_Chr06
ClCG06G012780	Glycine-rich protein	-1.3526	0.00059579	0.0066194	CG_Chr06
ClCG06G012860	Fatty acid hydroxylase superfamily LENGTH=632	1.5513	5.219e-07	1.9824e-05	CG_Chr06
ClCG06G012890	sequence-specific DNA binding transcription factors LENGTH=180	-1.1319	0.0045945	0.031871	CG_Chr06
ClCG06G012900	Ice binding protein, putative	2.113	0.00059164	0.0065954	CG_Chr06
ClCG06G012910	Ankyrin repeat-containing protein, putative	1.2053	0.0032852	0.024886	CG_Chr06
ClCG06G012940	Protein translocase secy subunit, putative	-1.2189	5.5542e-07	2.0914e-05	CG_Chr06
ClCG06G013010	Glutamate receptor	1.4188	0.00013423	0.0020593	CG_Chr06
ClCG06G013090	1-deoxy-D-xylulose-5-phosphate synthase	1.2866	0.0056958	0.037412	CG_Chr06
ClCG06G013270	Unknown protein	2.5724	8.0092e-05	0.0013404	CG_Chr06
ClCG06G013300	P-loop containing nucleoside triphosphate hydrolases superfamily protein LENGTH=520	2.6246	6.992e-05	0.0012051	CG_Chr06
ClCG06G013400	AP2-like ethylene-responsive transcription factor	3.8586	7.979e-17	1.5187e-14	CG_Chr06
ClCG06G013510	U3 small nucleolar RNA-associated protein 25	0.78812	0.0030872	0.023692	CG_Chr06
ClCG06G013630	Macrophage migration inhibitory factor-like protein	-1.2442	0.00061656	0.0067936	CG_Chr06
ClCG06G013660	basic helix-loop-helix (bHLH) DNA-binding superfamily protein LENGTH=264	1.3589	0.0028172	0.0222	CG_Chr06
ClCG06G013680	Double Clp-N motif-containing P-loop nucleoside triphosphate hydrolases superfamily protein LENGTH=1017	2.4812	3.0575e-05	0.00062525	CG_Chr06
ClCG06G013860	Glutaredoxin	-1.4562	7.5079e-07	2.7493e-05	CG_Chr06
ClCG06G014080	Receptor-like protein kinase	1.8239	0.0021256	0.017821	CG_Chr06
ClCG06G014110	Cycloartenol synthase	-1.6433	0.0073085	0.045034	CG_Chr06
ClCG06G014130	Beta-1,3-glucanase 31	0.96819	0.001804	0.015678	CG_Chr06
ClCG06G014160	Thylakoid lumenal P17.1 family protein	-1.3162	0.00035187	0.0043503	CG_Chr06
ClCG06G014170	Kinesin-like protein	3.1682	5.1374e-11	5.0848e-09	CG_Chr06
ClCG06G014200	Genomic DNA, chromosome 3, P1 clone: MEB5	-0.86652	0.004917	0.033555	CG_Chr06
ClCG06G014310	Nuclear localized protein 1	1.9902	0.00028136	0.003656	CG_Chr06
ClCG06G014350	WUSCHEL related homeobox 1 LENGTH=350	2.9424	1.378e-06	4.573e-05	CG_Chr06
ClCG06G014450	Alpha-dioxygenase 1	-1.2202	3.348e-08	1.768e-06	CG_Chr06
ClCG06G014480	PAP fibrillin domain containing protein,expressed	-0.88726	0.0013467	0.012581	CG_Chr06
ClCG06G014560	MATE efflux family protein LENGTH=486	-0.75212	0.0063225	0.04056	CG_Chr06
ClCG06G014580	Peptidyl-prolyl cis-trans isomerase	-1.5741	0.00023327	0.0031698	CG_Chr06
ClCG06G014620	At1g03610/F21B7_13	-1.0155	0.0015604	0.014121	CG_Chr06
ClCG06G014680	Zinc finger protein, putative	-1.4933	0.0017218	0.015146	CG_Chr06
ClCG06G014800	Genomic DNA, chromosome 3, P1 clone: MQC12	1.5737	0.0033935	0.02548	CG_Chr06
ClCG06G014850	CONSTANS-like zinc finger protein	-1.3507	0.00020044	0.0028043	CG_Chr06
ClCG06G014880	Genomic DNA, chromosome 3, P1 clone: MPE11	-1.1429	5.1134e-05	0.00095442	CG_Chr06
ClCG06G014890	Unknown protein	-0.99263	0.0026851	0.021432	CG_Chr06
ClCG06G014950	Glucose-repressible alcohol dehydrogenase transcriptional effector	-1.463	1.4397e-09	1.0566e-07	CG_Chr06
ClCG06G015110	Kinesin-like protein	4.5399	6.8434e-22	2.8911e-19	CG_Chr06
ClCG06G015190	Cell growth defect factor-like	-0.68235	0.0034809	0.02601	CG_Chr06
ClCG06G015210	Enolase, putative	1.1872	9.4301e-07	3.2998e-05	CG_Chr06
ClCG06G015270	Uridine kinase	-0.9053	0.0013706	0.012743	CG_Chr06
ClCG06G015340	Signal peptide peptidase SppA (Protease IV)	-1.061	4.4283e-05	0.0008532	CG_Chr06
ClCG06G015490	Squamosa promoter-binding protein-like 6	2.9611	3.6237e-13	4.7914e-11	CG_Chr06
ClCG06G016010	Xyloglucan 6-xylosyltransferase, putative	0.70307	0.0019977	0.016929	CG_Chr06
ClCG06G016120	NDH dependent flow 6 protein	-1.6079	0.0004655	0.005459	CG_Chr06
ClCG06G016130	Expansin 3	2.2966	6.775e-05	0.0011777	CG_Chr06
ClCG06G016140	Chlorophyll A/B binding protein P4 chloroplastic-like protein	-1.0211	0.0033781	0.025429	CG_Chr06
ClCG06G016180	Geranylgeranyl reductase family protein	-1.043	0.0035609	0.026483	CG_Chr06
ClCG06G016190	Unknown protein	-0.94069	0.00071912	0.0076936	CG_Chr06
ClCG06G016220	Zinc finger family protein	2.7714	4.7945e-05	0.00090792	CG_Chr06
ClCG06G016250	TCP transcription factor 17	1.6953	0.0038354	0.02789	CG_Chr06
ClCG06G016340	Unknown protein	4.26	9.0295e-24	4.7394e-21	CG_Chr06
ClCG06G016360	Isochorismate synthase, putative	-0.8801	0.0025001	0.020245	CG_Chr06
ClCG06G016400	Receptor-like protein kinase	2.1937	2.9428e-09	2.0147e-07	CG_Chr06
ClCG06G016440	Pentatricopeptide repeat-containing protein, putative	1.1905	1.4361e-06	4.7289e-05	CG_Chr06
ClCG06G016450	Unknown protein	-1.4812	8.6733e-05	0.001424	CG_Chr06
ClCG06G016480	Nodulin-like / Major Facilitator Superfamily protein LENGTH=533	-0.96799	0.00024105	0.0032339	CG_Chr06
ClCG06G016620	Microtubule-associated protein TORTIFOLIA1, putative	1.3307	0.0018905	0.016283	CG_Chr06
ClCG06G016640	Enhanced disease susceptibility 1	1.1394	4.5318e-06	0.00012479	CG_Chr06
ClCG06G016660	Transcription factor family protein	1.4422	0.0077189	0.046994	CG_Chr06
ClCG06G016670	Mannose-1-phosphate guanyltransferase, putative	-0.79976	0.00032057	0.0040671	CG_Chr06
ClCG06G016690	Unknown protein	2.1942	0.00093395	0.0094127	CG_Chr06
ClCG06G016710	U-box domain-containing protein	0.95711	0.0013282	0.012435	CG_Chr06
ClCG06G016760	Putative thiol-disulphide oxidoreductase DCC LENGTH=214	-1.2493	0.0061122	0.039562	CG_Chr06
ClCG06G016790	T10O24.15	-1.0727	0.00079799	0.0083459	CG_Chr06
ClCG06G016860	RNA-dependent RNA polymerase 2	1.5275	4.3909e-05	0.00084694	CG_Chr06
ClCG06G016910	Aldehyde dehydrogenase, putative	-0.73948	0.0016356	0.014596	CG_Chr06
ClCG06G016930	Polygalacturonase-1 non-catalytic subunit beta, putative	2.5412	2.5743e-07	1.0983e-05	CG_Chr06
ClCG06G016950	Protein EXECUTER	-1.2309	3.2265e-05	0.00065287	CG_Chr06
ClCG06G017010	1-deoxy-D-xylulose-5-phosphate reductoisomerase	-0.87833	7.0544e-05	0.0012134	CG_Chr06
ClCG06G017090	Serine/threonine protein phosphatase 2A 55 kDa regulatory subunit B	-1.0144	2.2653e-05	0.00048924	CG_Chr06
ClCG06G017140	Sec14p-like phosphatidylinositol transfer family protein	-1.286	0.00013713	0.0020908	CG_Chr06
ClCG06G017150	Carboxyl-terminal proteinase	1.5003	7.6248e-06	0.00019365	CG_Chr06
ClCG06G017200	Kinetochore Spc25 domain-containing protein	1.1455	0.0024952	0.020215	CG_Chr06
ClCG06G017210	Short-chain dehydrogenase/reductase family protein	-1.4577	0.00081555	0.0084844	CG_Chr06
ClCG06G017230	D111/G-patch domain-containing family protein	-0.937	0.0044703	0.031285	CG_Chr06
ClCG06G017410	F21B7.33	-1.6231	0.0024021	0.019682	CG_Chr06
ClCG06G017470	Rhodanese-like family protein-like protein	-0.86956	0.00033381	0.0041875	CG_Chr06
ClCG06G017510	RNA-binding protein	-0.92413	0.00069463	0.0074828	CG_Chr06
ClCG06G017560	Alpha/beta-hydrolase domain-containing protein	0.75042	0.0032103	0.024438	CG_Chr06
ClCG06G017610	Haloacid dehalogenase-like hydrolase (HAD) superfamily protein LENGTH=319	-1.6879	9.4721e-06	0.00023371	CG_Chr06
ClCG06G017710	F-box/RNI-like superfamily protein LENGTH=416	1.5242	0.0044237	0.031034	CG_Chr06
ClCG06G017990	CBS domain containing protein	-0.77435	0.00044234	0.0052445	CG_Chr06
ClCG06G018000	Katanin p80 subunit-like protein	-1.2153	0.00013747	0.002091	CG_Chr06
ClCG06G018020	Squamosa promoter-binding protein	1.996	0.0010863	0.010642	CG_Chr06
ClCG06G018040	Heavy metal transport/detoxification superfamily protein LENGTH=290	2.3083	3.2573e-08	1.736e-06	CG_Chr06
ClCG06G018090	DEK domain-containing chromatin associated protein LENGTH=531	1.3285	0.00026751	0.0035182	CG_Chr06
ClCG06G018280	Acyl carrier protein	-0.92764	0.0068455	0.042976	CG_Chr06
ClCG06G018300	Rubredoxin	-1.6102	9.8832e-07	3.4375e-05	CG_Chr06
ClCG06G018340	Auxin response factor-like protein	0.8769	0.00059468	0.0066113	CG_Chr06
ClCG06G018350	Magnesium-protoporphyrin O-methyltransferase	-1.0787	2.9583e-05	0.00060856	CG_Chr06
ClCG06G018370	Ethylene-responsive transcription factor	1.0944	0.0016937	0.014976	CG_Chr06
ClCG06G018390	Pentatricopeptide repeat-containing protein	-0.72654	0.0041831	0.029659	CG_Chr06
ClCG07G000110	mRNA, clone: RTFL01-07-P23	-1.3295	3.7382e-05	0.00073999	CG_Chr07
ClCG07G000140	Solute carrier family 2, facilitated glucose transporter member 8	-1.1646	0.00034508	0.0042878	CG_Chr07
ClCG07G000260	At2g30530/T6B20.12	3.8285	1.1563e-13	1.6552e-11	CG_Chr07
ClCG07G000270	mRNA-binding family protein	-1.636	1.0902e-07	5.202e-06	CG_Chr07
ClCG07G000280	Mitochondrial GTPase 1	-1.3251	3.1981e-08	1.7097e-06	CG_Chr07
ClCG07G000300	Ribosome recycling factor	-1.223	1.9968e-05	0.0004406	CG_Chr07
ClCG07G000330	Unknown protein	-1.2464	5.2053e-05	0.00096636	CG_Chr07
ClCG07G000430	Myosin-9	1.7131	0.00077997	0.0081927	CG_Chr07
ClCG07G000440	Ice binding protein, putative	2.6874	2.6208e-09	1.8231e-07	CG_Chr07
ClCG07G000500	Heat Stress Transcription Factor family protein	-1.682	1.5719e-05	0.00036015	CG_Chr07
ClCG07G000520	Ubiquinone/menaquinone biosynthesis methyltransferase ubiE	-1.081	0.00089668	0.0091361	CG_Chr07
ClCG07G000540	longifolia1 LENGTH=927	1.3976	0.0011996	0.011506	CG_Chr07
ClCG07G000560	Histone H2A	1.63	0.00082218	0.0085173	CG_Chr07
ClCG07G000600	Auxin-responsive protein	-1.535	0.0070441	0.043794	CG_Chr07
ClCG07G000620	Magnesium transporter MRS2-I	-0.94021	0.00013833	0.0020981	CG_Chr07
ClCG07G000720	Cytochrome P450, putative	-0.94117	0.004125	0.029476	CG_Chr07
ClCG07G001080	Patellin-4, putative	-1.6409	6.4107e-09	4.0674e-07	CG_Chr07
ClCG07G001100	Protein of unknown function (DUF640) LENGTH=219	1.6073	0.0028718	0.022493	CG_Chr07
ClCG07G001110	Protein of unknown function (DUF640) LENGTH=219	3.2773	2.0504e-07	9.0137e-06	CG_Chr07
ClCG07G001200	Leucine-rich repeat receptor-like protein kinase family protein LENGTH=1141	3.0382	2.6879e-06	8.0688e-05	CG_Chr07
ClCG07G001310	Pheromone-processing carboxypeptidase KEX1	1.0566	2.0906e-05	0.0004578	CG_Chr07
ClCG07G001490	Cytochrome P450, putative	-1.0993	0.00027571	0.0035988	CG_Chr07
ClCG07G001520	Kinase family protein	1.0849	0.00034226	0.004265	CG_Chr07
ClCG07G001550	PfkB-like carbohydrate kinase family protein	-0.87475	0.00032036	0.0040671	CG_Chr07
ClCG07G001580	cDNA clone:J013060A10, full insert sequence	-1.4715	1.0271e-06	3.5511e-05	CG_Chr07
ClCG07G001710	Unknown protein	-1.1287	0.0016275	0.014531	CG_Chr07
ClCG07G001780	3-ketoacyl-CoA thiolase 1	1.7761	9.65e-08	4.682e-06	CG_Chr07
ClCG07G001920	Cyclin-dependent kinase inhibitor	1.7145	0.00027215	0.0035657	CG_Chr07
ClCG07G002030	B-cell receptor-associated protein 31-like protein	0.91211	0.0074993	0.045932	CG_Chr07
ClCG07G002110	Genomic DNA, chromosome 3, P1 clone: MJL12	2.3671	4.6571e-05	0.00088741	CG_Chr07
ClCG07G002220	Phosphoribulokinase	-1.1975	0.00014256	0.0021489	CG_Chr07
ClCG07G002270	Antiholin-like protein LrgB	-1.1762	3.6084e-05	0.0007184	CG_Chr07
ClCG07G002280	4-coumarate-CoA ligase	2.9917	1.1295e-16	2.1037e-14	CG_Chr07
ClCG07G002330	Isoflavone reductase, putative	-1.6866	2.2501e-06	6.9958e-05	CG_Chr07
ClCG07G002480	ADP,ATP carrier protein, mitochondrial	0.75562	0.0033634	0.025363	CG_Chr07
ClCG07G002490	Mitotic checkpoint serine/threonine-protein kinase BUB1	3.3411	4.3444e-10	3.5163e-08	CG_Chr07
ClCG07G002500	targeting protein for XKLP2 LENGTH=790	4.9035	1.2243e-31	1.1782e-28	CG_Chr07
ClCG07G002520	Phosphatase 2C family protein	1.7813	0.0017613	0.015408	CG_Chr07
ClCG07G002530	Zinc finger CCCH domain-containing protein	2.7409	1.6741e-07	7.5712e-06	CG_Chr07
ClCG07G002550	Ethylene-responsive transcription factor, putative	2.042	9.4985e-05	0.0015434	CG_Chr07
ClCG07G002570	ATP-dependent zinc metalloprotease FtsH	-1.3461	1.3071e-08	7.7272e-07	CG_Chr07
ClCG07G002600	Trehalose-6-phosphate synthase, putative	0.87086	0.0057646	0.037764	CG_Chr07
ClCG07G002640	Chaperone protein dnaJ	-1.8283	0.0002054	0.0028505	CG_Chr07
ClCG07G002710	Protein kinase superfamily protein LENGTH=400	2.0462	5.2097e-07	1.9824e-05	CG_Chr07
ClCG07G002810	Haloacid dehalogenase-like hydrolase domain-containing protein 1A	-1.1918	0.0063768	0.040843	CG_Chr07
ClCG07G003130	F-box family protein	-1.731	8.3578e-05	0.0013853	CG_Chr07
ClCG07G003250	Dual-specificity RNA methyltransferase RlmN	-0.74273	0.00075872	0.0079989	CG_Chr07
ClCG07G003400	XH/XS domain-containing family protein	0.77852	0.0056342	0.037135	CG_Chr07
ClCG07G003520	Ribulose-1,5-bisphosphate carboxylase/oxygenase activase 1	-1.4737	0.00032226	0.0040803	CG_Chr07
ClCG07G003610	Regulator of chromosome condensation (RCC1) family protein LENGTH=488	-1.3146	0.0078911	0.047807	CG_Chr07
ClCG07G003770	At2g39870/T5I7.17	1.4829	0.00064156	0.0070243	CG_Chr07
ClCG07G003780	UDP-glycosyltransferase 1	-0.84719	0.0071883	0.044435	CG_Chr07
ClCG07G003870	Proliferating cell nuclear antigen	1.5788	0.0012145	0.01161	CG_Chr07
ClCG07G003900	Acid phosphatase 1	-1.028	0.0015197	0.013836	CG_Chr07
ClCG07G003920	Fructose-1,6-bisphosphatase class 1	-1.3982	6.1336e-05	0.0010987	CG_Chr07
ClCG07G004030	Aquaporin	-0.73345	0.006381	0.040843	CG_Chr07
ClCG07G004270	Zinc finger CCCH domain-containing protein 29-like protein	1.5044	0.0019803	0.016806	CG_Chr07
ClCG07G004290	Omega-3 fatty acid desaturase	-1.2087	0.00052179	0.0059735	CG_Chr07
ClCG07G004320	Anaphase-promoting complex subunit	1.1071	0.006407	0.040935	CG_Chr07
ClCG07G004350	Unknown protein	-1.2302	5.7855e-05	0.0010503	CG_Chr07
ClCG07G004670	Leucine-rich receptor-like protein kinase family protein LENGTH=1136	2.1455	3.3311e-08	1.7645e-06	CG_Chr07
ClCG07G004680	Prenylated Rab acceptor protein, putative	0.8403	0.00041702	0.0050162	CG_Chr07
ClCG07G004720	Gb|AAD25673.1	-1.0874	0.00064238	0.0070288	CG_Chr07
ClCG07G004760	Unknown protein	-0.99566	0.0049028	0.033499	CG_Chr07
ClCG07G004780	Amino acid transporter family protein	2.0326	0.00072282	0.0077284	CG_Chr07
ClCG07G004870	Uroporphyrinogen decarboxylase	-0.75345	0.005912	0.03854	CG_Chr07
ClCG07G004890	Haloacid dehalogenase-like hydrolase	-1.0049	0.0045501	0.031664	CG_Chr07
ClCG07G004950	WGS project CAID00000000 data, contig chromosome 18	-2.2554	3.6728e-07	1.4899e-05	CG_Chr07
ClCG07G005100	Chalcone isomerase	1.2982	2.6747e-05	0.00056223	CG_Chr07
ClCG07G005110	Uncharacterised conserved protein (UCP030365) LENGTH=530	1.2448	9.9197e-07	3.4433e-05	CG_Chr07
ClCG07G005140	Leucine-rich receptor-like protein kinase family protein LENGTH=967	1.6057	6.9071e-06	0.00017856	CG_Chr07
ClCG07G005190	Glycerol-3-phosphate dehydrogenase [NAD(P)+]	-1.3531	3.0189e-07	1.245e-05	CG_Chr07
ClCG07G005420	Vacuolar iron transporter	1.7291	1.5762e-05	0.00036064	CG_Chr07
ClCG07G005520	NADH-ubiquinone oxidoreductase 75 kDa subunit, mitochondrial	-1.598	7.2284e-06	0.00018604	CG_Chr07
ClCG07G005600	microtubule-associated proteins 70-2 LENGTH=634	1.0141	0.0045238	0.031532	CG_Chr07
ClCG07G005820	Cysteine-rich repeat secretory protein	-1.5839	7.0772e-05	0.0012161	CG_Chr07
ClCG07G005870	Jasmonate ZIM-domain protein 2	1.7448	1.3318e-05	0.00031173	CG_Chr07
ClCG07G005910	Glucan endo-1,3-beta-glucosidase, putative	0.75582	0.0041429	0.029546	CG_Chr07
ClCG07G005970	Chlororespiratory reduction 3	-1.5334	0.00011758	0.0018481	CG_Chr07
ClCG07G005980	AT3g11880/F26K24_17	0.9075	0.0075715	0.046244	CG_Chr07
ClCG07G006060	Protein of unknown function, DUF538 LENGTH=166	1.292	0.00030474	0.0039187	CG_Chr07
ClCG07G006120	NDX1 homeobox protein	1.4624	0.0083775	0.049926	CG_Chr07
ClCG07G006250	Nicotinate-nucleotide pyrophosphorylase [carboxylating]	-0.80608	0.0028968	0.022612	CG_Chr07
ClCG07G006450	MLP	1.6063	0.0044934	0.031383	CG_Chr07
ClCG07G006720	BAG family molecular chaperone regulator 1	-2.7879	4.3267e-13	5.6775e-11	CG_Chr07
ClCG07G006800	Xyloglucan endotransglucosylase/hydrolase 10	2.3387	6.0261e-06	0.00015951	CG_Chr07
ClCG07G007090	Receptor-kinase, putative	1.3751	0.0049582	0.033692	CG_Chr07
ClCG07G007290	UDP-glucose 6-dehydrogenase	0.96915	0.00045073	0.0053182	CG_Chr07
ClCG07G007380	ATP synthase subunit alpha, chloroplastic	-1.7007	0.004461	0.031245	CG_Chr07
ClCG07G007760	Nucleolin-like protein	2.6125	1.5364e-06	5.013e-05	CG_Chr07
ClCG07G007900	1-aminocyclopropane-1-carboxylate synthase	2.5606	9.5502e-07	3.3351e-05	CG_Chr07
ClCG07G007980	Stress responsive alpha-beta barrel domain protein LENGTH=276	-1.6337	1.0277e-08	6.2243e-07	CG_Chr07
ClCG07G008040	glutathione S-transferase THETA 1 LENGTH=245	-1.0799	0.0066976	0.042356	CG_Chr07
ClCG07G008140	AP2/B3 transcription factor family protein LENGTH=352	-1.8573	0.00015261	0.0022729	CG_Chr07
ClCG07G008170	oxidoreductases, acting on NADH or NADPH LENGTH=513	0.9392	0.0070559	0.043852	CG_Chr07
ClCG07G008250	Polyketide cyclase/dehydrase and lipid transport superfamily protein LENGTH=385	-1.1026	0.0045309	0.031569	CG_Chr07
ClCG07G008390	Aldose 1-epimerase, putative	-1.3818	0.00021344	0.0029412	CG_Chr07
ClCG07G008410	Alpha/beta hydrolase, putative	-1.6047	1.0233e-05	0.00024999	CG_Chr07
ClCG07G008470	Regulator of chromosome condensation (RCC1) family protein LENGTH=455	0.8835	0.0067228	0.042433	CG_Chr07
ClCG07G008480	Laccase, putative	-2.1071	3.7671e-07	1.5245e-05	CG_Chr07
ClCG07G008580	GATA transcription factor, putative	3.2551	1.8942e-06	6.0423e-05	CG_Chr07
ClCG07G008640	GTPase Era	-0.87476	0.00029885	0.0038486	CG_Chr07
ClCG07G008740	Peroxidase 72, putative	2.2282	7.4021e-06	0.00018931	CG_Chr07
ClCG07G008780	Beta-galactosidase	2.591	1.6947e-10	1.5614e-08	CG_Chr07
ClCG07G008920	GATA transcription factor	1.2358	0.001283	0.012104	CG_Chr07
ClCG07G008930	Leucine-rich repeat receptor-like protein kinase family protein LENGTH=1141	0.99414	0.0016923	0.01497	CG_Chr07
ClCG07G009020	Zinc finger protein	1.0788	0.0040402	0.028992	CG_Chr07
ClCG07G009070	Ovate family protein	2.2989	0.00020723	0.0028708	CG_Chr07
ClCG07G009110	Chromodomain-helicase-DNA-binding protein 6	2.0984	9.0695e-08	4.4376e-06	CG_Chr07
ClCG07G009190	Unknown protein	-0.95676	0.0043171	0.030459	CG_Chr07
ClCG07G009250	UDP-glycosyltransferase 1	2.1127	7.6063e-09	4.6719e-07	CG_Chr07
ClCG07G009300	Receptor-like kinase	1.2126	0.003381	0.025429	CG_Chr07
ClCG07G009510	VQ motif-containing family protein	1.4831	0.00042824	0.0051297	CG_Chr07
ClCG07G009540	Trehalose-6-phosphate phosphatase family protein	-1.291	0.0083321	0.049783	CG_Chr07
ClCG07G009590	BZIP transcription factor	2.9189	1.6808e-13	2.3478e-11	CG_Chr07
ClCG07G009650	NAC domain-containing protein	1.2885	9.3058e-06	0.00023026	CG_Chr07
ClCG07G009820	Serine hydroxymethyltransferase	-1.4353	1.1578e-06	3.9477e-05	CG_Chr07
ClCG07G010100	Integral membrane family protein	-0.94049	0.00037334	0.004554	CG_Chr07
ClCG07G010150	Dtdp-glucose 4,6-dehydratase, putative	0.99264	0.0078093	0.047428	CG_Chr07
ClCG07G010210	UNE1-like protein	2.0396	3.2722e-06	9.4621e-05	CG_Chr07
ClCG07G010260	Pathogen-related protein	2.7975	4.9658e-05	0.00093492	CG_Chr07
ClCG07G010290	Uroporphyrinogen decarboxylase	-0.91597	0.00082138	0.0085154	CG_Chr07
ClCG07G010550	9-cis-epoxycarotenoid dioxygenase	1.6927	0.0054091	0.036007	CG_Chr07
ClCG07G010600	Glutathione S-transferase	-1.3468	0.00034937	0.0043255	CG_Chr07
ClCG07G010630	Kinesin-4	5.4922	1.1416e-39	2.197e-36	CG_Chr07
ClCG07G010650	Cement protein 3B variant 1	1.5653	0.0010499	0.010332	CG_Chr07
ClCG07G010660	Ribosomal silencing factor RsfS	-0.70566	0.0077348	0.047075	CG_Chr07
ClCG07G010750	Dentin sialophosphoprotein-like protein	3.5153	3.4514e-13	4.5986e-11	CG_Chr07
ClCG07G010800	Oxygen-evolving enhancer protein 2 chloroplastic-like protein	-1.2105	0.00068154	0.0073781	CG_Chr07
ClCG07G010810	Reticulon-like protein	-0.74656	0.0011867	0.011413	CG_Chr07
ClCG07G010920	Fortune-1	-0.80495	0.0043997	0.030937	CG_Chr07
ClCG07G010970	Cytochrome P450, putative	-0.95084	0.0046037	0.031922	CG_Chr07
ClCG07G011080	ABC transporter family protein	1.0741	0.0067248	0.042433	CG_Chr07
ClCG07G011110	Cytochrome P450 family protein	1.4496	0.0031715	0.024211	CG_Chr07
ClCG07G011120	embryo defective 3006 LENGTH=180	1.3249	5.1796e-05	0.00096262	CG_Chr07
ClCG07G011180	RING finger protein	0.66698	0.0062499	0.040258	CG_Chr07
ClCG07G011190	Pectinacetylesterase family protein	-1.2948	5.8965e-05	0.001065	CG_Chr07
ClCG07G011270	Zinc finger, C3HC4 type (RING finger) domain-containing protein	2.0462	2.1216e-05	0.00046282	CG_Chr07
ClCG07G011390	Cellulose synthase-like protein	-1.2569	2.4107e-05	0.00051423	CG_Chr07
ClCG07G011440	auxin response factor 15 LENGTH=598	3.0858	2.5965e-12	3.0595e-10	CG_Chr07
ClCG07G011490	Dbj|BAA92898.1	-1.1767	0.00098202	0.00977	CG_Chr07
ClCG07G011520	GDSL esterase/lipase 7	1.8341	0.0046101	0.031941	CG_Chr07
ClCG07G011530	Late embryogenesis abundant hydroxyproline-rich glycoprotein	2.2712	3.9778e-09	2.6374e-07	CG_Chr07
ClCG07G011550	UDP-glucose 4-epimerase family protein	-1.7594	0.00091094	0.0092596	CG_Chr07
ClCG07G011560	Pentatricopeptide repeat (PPR) superfamily protein LENGTH=559	-1.2817	6.2325e-06	0.00016406	CG_Chr07
ClCG07G011860	Serine carboxypeptidase, putative	1.9182	1.8082e-12	2.175e-10	CG_Chr07
ClCG07G011870	WGS project CAID00000000 data, contig chromosome 18	-1.4581	5.8585e-07	2.1823e-05	CG_Chr07
ClCG07G011880	Protein kinase superfamily protein LENGTH=401	1.4412	0.00026615	0.0035056	CG_Chr07
ClCG07G011900	ADP-ribosylation factor GTPase-activating protein	1.4211	0.0026333	0.021078	CG_Chr07
ClCG07G011920	Cytochrome p450 51 family protein	0.8618	0.0022723	0.018769	CG_Chr07
ClCG07G011930	Peptidyl-prolyl cis-trans isomerase	-1.2066	0.0028119	0.022179	CG_Chr07
ClCG07G012010	Major facilitator superfamily protein LENGTH=624	-0.86459	0.00027028	0.0035467	CG_Chr07
ClCG07G012090	50S ribosomal protein L1	0.76449	0.0043494	0.03065	CG_Chr07
ClCG07G012140	F23A5.5	-0.9951	0.0066614	0.042203	CG_Chr07
ClCG07G012170	U11/U12 small nuclear ribonucleoprotein 25 kDa protein	2.2112	0.00012398	0.0019278	CG_Chr07
ClCG07G012200	Unknown protein	-1.0177	0.0046304	0.032043	CG_Chr07
ClCG07G012270	Adenylate cyclase	-1.0669	0.00061382	0.0067676	CG_Chr07
ClCG07G012280	CobW-domain-containing protein	-0.74686	0.00046904	0.0054857	CG_Chr07
ClCG07G012290	WD-repeat protein, putative	0.80677	0.0018623	0.016096	CG_Chr07
ClCG07G012460	phosphatidic acid phosphatase-related / PAP2-related LENGTH=301	-0.86858	0.0056644	0.03725	CG_Chr07
ClCG07G012510	Delta 9 desaturase, putative	2.1917	0.0015425	0.013998	CG_Chr07
ClCG07G012610	Glucan endo-1,3-beta-glucosidase	1.1831	6.3233e-05	0.0011222	CG_Chr07
ClCG07G012800	Zinc finger family protein	1.8119	0.00011627	0.0018308	CG_Chr07
ClCG07G012870	Boron transporter	-1.8636	1.01e-09	7.6732e-08	CG_Chr07
ClCG07G012890	alpha/beta-Hydrolases superfamily protein LENGTH=324	0.98402	0.0040545	0.02908	CG_Chr07
ClCG07G012910	Genomic DNA, chromosome 3, P1 clone:MQD17	1.5884	1.9205e-05	0.00042592	CG_Chr07
ClCG07G013170	Solute carrier family 2 (Facilitated glucose transporter), member 8-like	-1.3167	0.0076982	0.046885	CG_Chr07
ClCG07G013180	basic helix-loop-helix (bHLH) DNA-binding superfamily protein LENGTH=407	-1.3667	0.0081878	0.049209	CG_Chr07
ClCG07G013290	ABC transporter family pleiotropic drug resistance protein	1.8484	0.0041695	0.029611	CG_Chr07
ClCG07G013320	cDNA, clone: J065196H20, full insert sequence	2.4154	7.6777e-05	0.0012973	CG_Chr07
ClCG07G013340	Auxin-responsive protein	1.671	4.7399e-06	0.0001297	CG_Chr07
ClCG07G013350	IQ-domain 26 LENGTH=389	1.9959	3.9967e-05	0.00078087	CG_Chr07
ClCG07G013360	Unknown protein	2.7046	1.0722e-14	1.6883e-12	CG_Chr07
ClCG07G013540	F-box/RNI-like superfamily protein LENGTH=457	-2.4149	1.1832e-07	5.5841e-06	CG_Chr07
ClCG07G013600	Tudor/PWWP/MBT superfamily protein LENGTH=563	0.9493	0.0041485	0.029546	CG_Chr07
ClCG07G013630	Glutamate receptor	1.1706	0.0030654	0.023567	CG_Chr07
ClCG07G013680	Phospholipase D	-1.0541	0.0058171	0.03805	CG_Chr07
ClCG07G013710	Mini-ribonuclease 3	-0.67683	0.0019528	0.016646	CG_Chr07
ClCG07G013730	Glucose-methanol-choline oxidoreductase	2.2542	5.3659e-20	1.6899e-17	CG_Chr07
ClCG07G013800	Metallo-beta-lactamase family protein	-0.95862	0.0060628	0.039316	CG_Chr07
ClCG07G013830	SMAD/FHA domain-containing protein	1.2763	0.0012436	0.011815	CG_Chr07
ClCG07G013860	Hydroxyproline-rich glycoprotein	-1.3365	0.0018058	0.015686	CG_Chr07
ClCG07G014050	AP2-like ethylene-responsive transcription factor	2.0034	9.0918e-07	3.2073e-05	CG_Chr07
ClCG07G014070	growth-regulating factor 5 LENGTH=397	1.927	0.00082539	0.0085352	CG_Chr07
ClCG07G014180	Glyoxylate/hydroxypyruvate reductase B	1.4891	1.8383e-06	5.8965e-05	CG_Chr07
ClCG07G014300	Remorin family protein LENGTH=442	3.4799	7.7116e-09	4.7199e-07	CG_Chr07
ClCG07G014350	GDSL esterase/lipase	2.3092	0.0007761	0.008157	CG_Chr07
ClCG07G014370	17.5 kDa class II heat shock protein	-1.2523	0.0028402	0.022321	CG_Chr07
ClCG07G014420	Vesicle-trafficking protein SEC22b	-1.4671	3.7438e-06	0.00010579	CG_Chr07
ClCG07G014490	Jasmonate ZIM-domain protein 3b	3.8539	8.2409e-10	6.4298e-08	CG_Chr07
ClCG07G014660	Plastid-lipid associated protein PAP / fibrillin family protein LENGTH=284	-1.4243	3.7981e-05	0.00074899	CG_Chr07
ClCG07G014680	Tetratricopeptide repeat-containing protein	-1.0231	0.0015799	0.014208	CG_Chr07
ClCG07G014830	Aldose 1-epimerase, putative	-0.84444	0.0028534	0.022398	CG_Chr07
ClCG07G014900	Extra-large G-protein-like	0.83427	0.00097517	0.0097186	CG_Chr07
ClCG07G014910	High mobility group family protein	4.7383	3.0677e-25	1.8777e-22	CG_Chr07
ClCG07G015100	Peptidyl-prolyl cis-trans isomerase	-1.2238	3.0844e-05	0.00062904	CG_Chr07
ClCG07G015120	Phage shock protein A	-1.1326	3.9338e-05	0.00077166	CG_Chr07
ClCG07G015130	Phytoene desaturase	-1.0522	0.00069059	0.0074625	CG_Chr07
ClCG07G015140	Unknown protein	1.1532	0.00032946	0.0041563	CG_Chr07
ClCG07G015370	MRNA, complete cds, clone: RAFL21-51-P12	-1.06	0.00036494	0.0044798	CG_Chr07
ClCG07G015380	[Protein-PII] uridylyltransferase	-0.82437	0.00058993	0.0065881	CG_Chr07
ClCG07G015400	F12F1.11	3.1009	2.8298e-07	1.1839e-05	CG_Chr07
ClCG07G015520	Polyribonucleotide nucleotidyltransferase	-1.3598	7.8749e-10	6.2001e-08	CG_Chr07
ClCG07G015530	Arabidopsis halleri subsp. halleri ORF1, ORF2, PDF1.2a, ORF3, ORF4, PDF1.2c and ORF5 genes, clone BAC clone 1N20	-0.97449	0.0020592	0.017374	CG_Chr07
ClCG07G015690	Calmodulin-like protein	2.7998	4.0782e-07	1.6276e-05	CG_Chr07
ClCG07G015730	15-cis-zeta-carotene isomerase, chloroplastic	-0.99571	0.00045576	0.0053666	CG_Chr07
ClCG07G015940	Unknown protein	-1.044	0.0030682	0.023578	CG_Chr07
ClCG07G016000	Unknown protein	-1.3243	0.0019887	0.016869	CG_Chr07
ClCG07G016030	MADS box transcription factor	2.0934	0.00086184	0.0088278	CG_Chr07
ClCG07G016080	O-fucosyltransferase family protein LENGTH=499	1.7439	3.4519e-06	9.9156e-05	CG_Chr07
ClCG07G016110	Histidinol-phosphate aminotransferase	-0.73142	0.0053546	0.035713	CG_Chr07
ClCG07G016220	Zinc finger protein CONSTANS-LIKE 2	-1.0591	0.0071035	0.044069	CG_Chr07
ClCG07G016270	GF14 protein	0.97519	6.6874e-05	0.0011677	CG_Chr07
ClCG07G016280	Rhomboid family protein	-1.8226	2.2623e-05	0.00048919	CG_Chr07
ClCG07G016300	receptor-like protein kinase 2 LENGTH=1151	1.0986	0.00032083	0.0040671	CG_Chr07
ClCG07G016310	Chlororespiratory reduction 7	-1.5072	0.00012095	0.0018874	CG_Chr07
ClCG07G016320	Hydroxyproline-rich glycoprotein-like protein	3.1241	1.9035e-09	1.3457e-07	CG_Chr07
ClCG07G016470	DNA ligase	1.1777	0.0024002	0.019675	CG_Chr07
ClCG07G016530	Unknown protein	-1.5316	3.4431e-05	0.00068945	CG_Chr07
ClCG07G016540	HXXXD-type acyl-transferase-like protein	-1.8181	0.0026042	0.020932	CG_Chr07
ClCG07G016680	Lipid binding protein, putative	1.2222	4.5982e-05	0.00087909	CG_Chr07
ClCG07G016830	Leucine-rich receptor-like protein kinase family protein LENGTH=1029	1.6036	0.0011881	0.01142	CG_Chr07
ClCG07G016930	Protein kinase family protein	1.0542	0.0029029	0.022649	CG_Chr07
ClCG07G016980	Ethylene-responsive transcription factor 3	-1.4308	0.0015144	0.013806	CG_Chr07
ClCG07G017000	TRAF-like family protein LENGTH=309	-2.6831	2.385e-10	2.1077e-08	CG_Chr07
ClCG07G017140	Peptide methionine sulfoxide reductase msrA 2	-0.77892	0.00022037	0.0030174	CG_Chr07
ClCG07G017220	Superoxide dismutase	-1.017	0.0001375	0.002091	CG_Chr07
ClCG07G017230	Metacaspase-2	2.0589	0.00020242	0.0028229	CG_Chr07
ClCG07G017410	LanC-like protein 2	1.7921	2.0992e-08	1.1767e-06	CG_Chr07
ClCG07G017490	HMG-box transcription factor, putative	2.6541	1.6903e-05	0.00038323	CG_Chr07
ClCG08G000190	ATP-dependent protease La (LON) domain-containing protein	-1.3454	1.0752e-06	3.6952e-05	CG_Chr08
ClCG08G000630	Unknown protein	-1.3236	0.0015718	0.014165	CG_Chr08
ClCG08G000640	Unknown protein	-1.2321	0.0010542	0.010369	CG_Chr08
ClCG08G000730	Rieske domain containing protein	-1.2954	4.3709e-05	0.00084402	CG_Chr08
ClCG08G000760	Unknown protein	-1.0376	0.0050665	0.03428	CG_Chr08
ClCG08G000820	Endoglucanase 1	2.6574	7.9644e-05	0.0013367	CG_Chr08
ClCG08G000880	Gag-pol polyprotein	-1.8318	0.0021717	0.018111	CG_Chr08
ClCG08G001100	SNARE associated Golgi protein family LENGTH=344	-1.1995	4.1255e-07	1.6389e-05	CG_Chr08
ClCG08G001350	disease resistance protein (TIR-NBS-LRR class), putative LENGTH=1294	1.3732	0.0027521	0.021806	CG_Chr08
ClCG08G001480	Nucleoredoxin, putative	0.77856	0.00066493	0.0072299	CG_Chr08
ClCG08G001630	Cleavage and polyadenylation-specificity factor subunit 4	1.035	0.0016712	0.014814	CG_Chr08
ClCG08G002000	Alpha/beta hydrolase, putative	-1.2557	1.693e-05	0.00038333	CG_Chr08
ClCG08G002010	Phosphatidylcholine-sterol acyltransferase	-0.83029	0.00082363	0.0085222	CG_Chr08
ClCG08G002020	Peroxiredoxin	-1.4559	2.073e-05	0.00045452	CG_Chr08
ClCG08G002220	Thioredoxin-like protein	-0.88289	0.00013057	0.0020104	CG_Chr08
ClCG08G002670	S-acyltransferase	1.0721	0.001206	0.011552	CG_Chr08
ClCG08G002770	F28K20.6 protein	1.815	0.0049783	0.033776	CG_Chr08
ClCG08G003000	Receptor kinase-like protein	0.75232	0.0082876	0.049602	CG_Chr08
ClCG08G003360	Unknown protein	-1.3965	0.00051941	0.0059541	CG_Chr08
ClCG08G003530	Trihelix transcription factor GT-2	-0.82322	0.0026071	0.020933	CG_Chr08
ClCG08G003550	Fructose-1,6-bisphosphatase class 1	-1.3739	0.00016786	0.0024528	CG_Chr08
ClCG08G003680	Voltage-gated hydrogen channel 1	-1.757	0.0034907	0.02605	CG_Chr08
ClCG08G004030	WW domain containing protein, expressed	1.5958	0.0059532	0.038736	CG_Chr08
ClCG08G004120	rRNA N-glycosidase	1.2463	0.0030617	0.023559	CG_Chr08
ClCG08G004480	Aleurone layer morphogenesis protein	1.1585	0.00026017	0.0034415	CG_Chr08
ClCG08G004690	RING zinc finger protein-like	-0.85934	0.0015232	0.013857	CG_Chr08
ClCG08G004790	Membrane protein	-0.76229	0.0068156	0.042827	CG_Chr08
ClCG08G005160	Genomic DNA, chromosome 3, TAC clone:K13N2	-1.2671	8.0586e-07	2.8959e-05	CG_Chr08
ClCG08G005190	Regulator of Vps4 activity in the MVB pathway protein LENGTH=409	1.7692	0.0016712	0.014814	CG_Chr08
ClCG08G005240	Major facilitator superfamily protein LENGTH=596	-1.085	0.00059316	0.0066029	CG_Chr08
ClCG08G005420	Phosphatidylinositol-4-phosphate 5-kinase	1.188	5.6682e-05	0.0010335	CG_Chr08
ClCG08G005610	LysM-domain GPI-anchored protein 1	2.1555	7.9939e-08	3.9674e-06	CG_Chr08
ClCG08G005640	Photosystem II 22 kDa protein	-1.2183	0.00035526	0.0043828	CG_Chr08
ClCG08G005670	TRAM, LAG1 and CLN8 (TLC) lipid-sensing domain containing protein LENGTH=288	-0.74216	0.0062126	0.040033	CG_Chr08
ClCG08G005810	Ascorbate peroxidase	-0.92174	0.0027438	0.021791	CG_Chr08
ClCG08G005840	Kinesin like protein	1.5802	0.0024237	0.019783	CG_Chr08
ClCG08G005900	Beta-galactosidase family protein	-1.4021	0.000311	0.0039726	CG_Chr08
ClCG08G005930	Cyclin A, putative	3.3136	1.7301e-20	5.9935e-18	CG_Chr08
ClCG08G006240	Class E vacuolar protein-sorting machinery protein HSE1	1.247	0.0038486	0.02795	CG_Chr08
ClCG08G006310	Chaperone protein dnaJ, putative	-1.5924	4.4568e-06	0.00012292	CG_Chr08
ClCG08G006340	Chemocyanin, putative, expressed	1.623	0.00013692	0.0020905	CG_Chr08
ClCG08G006360	Thioredoxin	-1.051	0.0078847	0.047786	CG_Chr08
ClCG08G006460	Ribosome maturation factor rimP	-0.79147	0.0068631	0.043071	CG_Chr08
ClCG08G006800	Leucine-rich repeat (LRR) family protein LENGTH=760	2.462	0.0002518	0.0033472	CG_Chr08
ClCG08G007050	early nodulin-like protein 14 LENGTH=182	2.6154	2.3027e-08	1.2866e-06	CG_Chr08
ClCG08G007070	Unknown protein	1.1117	0.00079889	0.0083459	CG_Chr08
ClCG08G007080	Methenyltetrahydrofolate synthase domain-containing protein	-1.4358	9.6906e-09	5.8895e-07	CG_Chr08
ClCG08G007190	T22J18.8 protein	-1.0348	0.0045568	0.031685	CG_Chr08
ClCG08G007210	Polyadenylate-binding protein 5	1.8957	1.3526e-06	4.5142e-05	CG_Chr08
ClCG08G007230	Hypoxanthine-guanine phosphoribosyltransferase, putative	-0.98952	0.0054265	0.036109	CG_Chr08
ClCG08G007270	Leucine-rich receptor-like protein kinase family protein LENGTH=1072	2.5024	1.0417e-07	4.9981e-06	CG_Chr08
ClCG08G007350	Mitochondrial carrier protein, putative	-1.0516	6.544e-05	0.0011496	CG_Chr08
ClCG08G007450	Chorismate synthase	-0.76815	0.0068729	0.043101	CG_Chr08
ClCG08G007550	Auxin response factor, putative	-0.74287	0.0065019	0.041404	CG_Chr08
ClCG08G007640	Amino acid transporter family protein	-0.83397	0.00074802	0.007919	CG_Chr08
ClCG08G007690	Ribosomal large subunit pseudouridine synthase B	-0.68986	0.0081835	0.0492	CG_Chr08
ClCG08G007710	Kinesin-1	1.3815	2.5498e-08	1.4072e-06	CG_Chr08
ClCG08G007800	P-loop containing nucleoside triphosphate hydrolases superfamily protein LENGTH=684	-1.2403	3.0178e-05	0.0006186	CG_Chr08
ClCG08G007860	Shugoshin-1, putative	4.3087	6.1099e-14	8.9686e-12	CG_Chr08
ClCG08G007920	(RAP Annotation release2) Galactose-binding like domain containing protein	-1.3846	1.6727e-08	9.69e-07	CG_Chr08
ClCG08G008180	RNA-binding protein	-0.8176	0.0036298	0.026903	CG_Chr08
ClCG08G008190	Hippocampus abundant transcript 1 protein, putative	-1.7282	0.0018502	0.016024	CG_Chr08
ClCG08G008200	NFU1 iron-sulfur cluster scaffold-like protein, mitochondrial	-0.78233	0.0050698	0.034284	CG_Chr08
ClCG08G008220	Alpha/beta-Hydrolases superfamily protein	-1.0503	0.00026987	0.0035466	CG_Chr08
ClCG08G008270	Ferredoxin I family protein	1.6713	6.6149e-05	0.0011573	CG_Chr08
ClCG08G008340	Myb family transcription factor	1.9707	0.0002837	0.0036755	CG_Chr08
ClCG08G008360	Pentatricopeptide repeat protein 79	-0.87706	0.0069714	0.043494	CG_Chr08
ClCG08G008410	Double Clp-N motif-containing P-loop nucleoside triphosphate hydrolases superfamily protein LENGTH=815	3.633	2.1356e-22	9.9975e-20	CG_Chr08
ClCG08G008430	Glutaredoxin family protein	4.1404	3.7384e-10	3.0982e-08	CG_Chr08
ClCG08G008460	HSP20-like chaperones superfamily protein LENGTH=249	-1.7645	0.0017812	0.01555	CG_Chr08
ClCG08G008470	MICAL C-terminal-like protein	-1.5953	0.0017043	0.015048	CG_Chr08
ClCG08G008480	Short-chain dehydrogenase/reductase family protein	-0.86142	0.0030204	0.023378	CG_Chr08
ClCG08G008490	Leucine-rich repeat protein kinase family protein LENGTH=802	1.3953	0.00034355	0.0042749	CG_Chr08
ClCG08G008510	Phospholipid-transporting atpase, putative	1.0552	0.0063816	0.040843	CG_Chr08
ClCG08G008590	Type I inositol-1,4,5-trisphosphate 5-phosphatase	-1.2433	0.00013008	0.0020063	CG_Chr08
ClCG08G008660	Adenylate kinase	-1.1039	0.00014955	0.002237	CG_Chr08
ClCG08G008690	Alpha-(1,4)-fucosyltransferase, putative	0.81902	0.0049382	0.033613	CG_Chr08
ClCG08G008830	Protein kinase superfamily protein LENGTH=359	1.4249	0.008356	0.049874	CG_Chr08
ClCG08G008840	ONE-HELIX protein 2	-1.356	3.748e-05	0.00074109	CG_Chr08
ClCG08G008880	Single-stranded DNA-binding protein WHY1, chloroplastic	-0.67556	0.0041797	0.029658	CG_Chr08
ClCG08G008940	U4/U6 small nuclear ribonucleoprotein Prp4, putative	0.87209	0.0029082	0.02268	CG_Chr08
ClCG08G009030	Wall-associated receptor kinase-like protein	-1.4559	0.00021059	0.0029064	CG_Chr08
ClCG08G009090	Clavata3/esr-related 25 family protein	2.6506	2.3039e-05	0.00049572	CG_Chr08
ClCG08G009110	Microtubule-associated protein TORTIFOLIA1, putative	1.734	0.0002414	0.0032339	CG_Chr08
ClCG08G009120	Protein FAM135B	1.1409	0.0020006	0.016945	CG_Chr08
ClCG08G009180	PsbP domain-containing protein	-1.8678	2.551e-08	1.4072e-06	CG_Chr08
ClCG08G009220	NAC domain-containing protein	1.1928	0.0020317	0.017175	CG_Chr08
ClCG08G009310	UPF0392 protein RCOM_0530710	1.6394	0.0067708	0.042635	CG_Chr08
ClCG08G009350	Protein kinase superfamily protein LENGTH=484	2.4457	4.2836e-07	1.694e-05	CG_Chr08
ClCG08G009390	Unknown protein	1.1586	0.0062608	0.040303	CG_Chr08
ClCG08G009410	SH3-containing GRB2-like protein 3-interacting protein 1	5.1136	7.374e-18	1.6806e-15	CG_Chr08
ClCG08G009470	Seed maturation protein PM23	-0.71528	0.00095501	0.0095617	CG_Chr08
ClCG08G009620	Neutral ceramidase	-1.125	0.0034102	0.02556	CG_Chr08
ClCG08G009780	MTD1 family protein	1.394	0.00043232	0.0051643	CG_Chr08
ClCG08G009790	myosin 2 LENGTH=1565	0.86743	0.006199	0.039975	CG_Chr08
ClCG08G009870	Spermine synthase	-0.9797	0.00040464	0.0048842	CG_Chr08
ClCG08G009880	Unknown protein	-1.0404	0.001007	0.0099727	CG_Chr08
ClCG08G009920	PHD finger protein ALFIN-LIKE 4	0.80733	0.0039126	0.028285	CG_Chr08
ClCG08G009950	Embryogenesis transmembrane protein-like	1.4514	1.3798e-07	6.3901e-06	CG_Chr08
ClCG08G010020	Separin	2.5346	3.9867e-05	0.00078026	CG_Chr08
ClCG08G010240	F-box only protein	-1.2134	1.4982e-08	8.7966e-07	CG_Chr08
ClCG08G010370	Alpha/beta-Hydrolases superfamily protein	-1.2662	3.2822e-05	0.00066028	CG_Chr08
ClCG08G010380	Glucan endo-1,3-beta-glucosidase-like protein	-1.1843	7.1833e-05	0.0012294	CG_Chr08
ClCG08G010710	RING/U-box superfamily protein LENGTH=159	2.1893	0.0014237	0.013117	CG_Chr08
ClCG08G010960	2,3-bisphosphoglycerate-dependent phosphoglycerate mutase	0.88906	0.0060122	0.039056	CG_Chr08
ClCG08G011050	mRNA, clone: RTFL01-43-H20	0.90633	0.0010921	0.010694	CG_Chr08
ClCG08G011110	Alpha/beta-Hydrolases superfamily protein	-1.634	8.4687e-05	0.001401	CG_Chr08
ClCG08G011190	Phi-1-like phosphate-induced protein	1.6444	0.0019124	0.016398	CG_Chr08
ClCG08G011210	2-dehydro-3-deoxyphosphoheptonate aldolase (3-deoxy-d-arabino-heptulosonate 7-phosphate synthase)	1.0158	0.000448	0.0052967	CG_Chr08
ClCG08G011530	Rhamnogalacturonate lyase	-1.0512	0.00071157	0.0076458	CG_Chr08
ClCG08G011560	CHCH domain containing protein, expressed	-0.73236	0.0082357	0.049411	CG_Chr08
ClCG08G011670	Kinesin-like protein	2.5468	2.4506e-11	2.5417e-09	CG_Chr08
ClCG08G011700	basic helix-loop-helix (bHLH) DNA-binding superfamily protein LENGTH=368	1.5991	0.0032989	0.024961	CG_Chr08
ClCG08G011750	Eukaryotic aspartyl protease family protein LENGTH=449	1.8575	0.0010479	0.010318	CG_Chr08
ClCG08G011770	Mitochondrial carrier family	1.6396	0.0014192	0.01309	CG_Chr08
ClCG08G011870	Octicosapeptide/Phox/Bem1p domain-containing protein kinase	0.90023	0.001564	0.014126	CG_Chr08
ClCG08G011880	Transcription factor bHLH	2.4609	2.0355e-08	1.1447e-06	CG_Chr08
ClCG08G012010	EPIDERMAL PATTERNING FACTOR-like protein	1.7343	0.0082623	0.049537	CG_Chr08
[truncated: 909 more rows]

## Sheet: HZ_F_R_11dptvsStnr_11dpt_DEG
Gene_ID	Biological function	log2FoldChange	pvalue	padj	gene_chr
ClCG08G011380	MATE efflux family protein LENGTH=486	1.9957	4.6766e-11	8.9356e-07	CG_Chr08

## Sheet: LZ_11dptvsStnr_11dpt_DEG_all
Gene_ID	Biological function	log2FoldChange	pvalue	padj	gene_chr
ClCG00G002600	40S ribosomal protein S21	1.3872	3.3145e-08	0.00010388	CG_Chr00
ClCG00G003370	Silk fibroin	1.677	6.3655e-12	4.9877e-08	CG_Chr00
ClCG02G023550	Lipoxygenase	0.76499	1.8444e-05	0.024086	CG_Chr02
ClCG04G007020	Vacuolar cation/proton exchanger 1a, putative	1.8666	4.6477e-18	7.2834e-14	CG_Chr04
ClCG04G009910	GDSL esterase/lipase	0.97992	3.5239e-05	0.039445	CG_Chr04
ClCG05G026630	Serine carboxypeptidase, putative	1.2133	1.2645e-06	0.002831	CG_Chr05
ClCG06G017750	Aspartyl aminopeptidase family protein	0.72437	1.6035e-05	0.024086	CG_Chr06
ClCG07G002280	4-coumarate-CoA ligase	1.3695	5.0212e-08	0.00013114	CG_Chr07
ClCG07G009250	UDP-glycosyltransferase 1	1.0085	3.0704e-05	0.037013	CG_Chr07
ClCG09G008730	Pectinesterase	1.0508	1.7203e-05	0.024086	CG_Chr09
ClCG10G002950	Glycine-rich protein	1.3725	1.496e-08	5.8608e-05	CG_Chr10
ClCG10G007050	Sodium-bile acid cotransporter, putative	1.1642	1.5375e-06	0.0030117	CG_Chr10
ClCG10G015020	Unknown protein	-0.82029	2.5583e-06	0.0044546	CG_Chr10
ClCG11G012310	Oxygen-dependent choline dehydrogenase	1.5158	1.5136e-09	7.9064e-06	CG_Chr11

## Sheet: LZ_F_11dptvsStnr_11dpt_DEG
Gene_ID	Biological function	log2FoldChange	pvalue	padj	gene_chr
ClCG00G003370	Silk fibroin	2.2402	4.377e-10	7.2299e-06	CG_Chr00
ClCG00G003540	Rab GDP dissociation inhibitor	1.8615	8.3092e-06	0.0057188	CG_Chr00
ClCG00G005040	Isoleucine--tRNA ligase	-1.5333	9.7674e-08	0.00040335	CG_Chr00
ClCG01G001090	Cell division cycle, putative	1.5936	0.00011304	0.030117	CG_Chr01
ClCG01G016200	Geranylgeranyl diphosphate synthase	1.7676	1.2343e-05	0.0072813	CG_Chr01
ClCG01G016870	Protein kinase-like protein	1.535	0.00023145	0.04425	CG_Chr01
ClCG01G025460	Charged multivesicular body protein 2b-B, putative	1.6062	0.00013545	0.031962	CG_Chr01
ClCG02G002710	Fasciclin-like arabinogalactan family protein	-1.5443	0.00010236	0.029371	CG_Chr02
ClCG02G003460	Kinase family protein	1.0513	0.00022085	0.04395	CG_Chr02
ClCG02G004300	Extensin-like protein	-1.3169	0.00018134	0.038902	CG_Chr02
ClCG02G007390	Mature parasite-infected erythrocyte surface antigen (MESA) or PfEMP2	1.4879	0.00023763	0.04425	CG_Chr02
ClCG02G008430	Cyclin family protein	-0.9602	5.5026e-05	0.018936	CG_Chr02
ClCG02G010600	AT5g65440/MNA5_17	1.6171	0.00011203	0.030117	CG_Chr02
ClCG02G010740	Cysteine/Histidine-rich C1 domain family protein	-1.6852	2.6677e-08	0.00014689	CG_Chr02
ClCG02G016690	Wound-induced protein WIN1	1.3454	7.153e-05	0.02278	CG_Chr02
ClCG02G017440	Cell wall protein	1.1249	7.1713e-05	0.02278	CG_Chr02
ClCG02G019150	Peroxidase family protein	1.5516	0.00012677	0.031533	CG_Chr02
ClCG02G019460	Asparagine synthetase	1.5324	0.00027117	0.04538	CG_Chr02
ClCG02G020060	Expansin	1.7409	4.7503e-06	0.004225	CG_Chr02
ClCG02G020200	Actin	-1.2052	0.00016568	0.03649	CG_Chr02
ClCG02G020640	3-ketoacyl-CoA synthase	-0.96517	4.0779e-05	0.015469	CG_Chr02
ClCG02G023030	Ubiquitin-conjugating enzyme 19 family protein	1.606	9.9224e-05	0.029268	CG_Chr02
ClCG02G023550	Lipoxygenase	1.0704	4.1205e-05	0.015469	CG_Chr02
ClCG02G023580	Lipoxygenase	1.8412	6.9581e-06	0.0052242	CG_Chr02
ClCG03G000610	Kinase family protein	1.5922	0.00012272	0.031533	CG_Chr03
ClCG03G005830	Polyphenol oxidase	1.7021	4.9169e-05	0.017656	CG_Chr03
ClCG03G008940	Heavy metal transport/detoxification superfamily protein LENGTH=150	-1.7489	2.1631e-05	0.0097639	CG_Chr03
ClCG03G012850	Cytochrome P450, putative	1.5193	0.00021028	0.043418	CG_Chr03
ClCG03G014520	arabinogalactan protein 21 LENGTH=58	-1.033	0.00023974	0.04425	CG_Chr03
ClCG03G015390	PIF / Ping-Pong family of plant transposases LENGTH=406	1.5207	0.00025929	0.04538	CG_Chr03
ClCG04G002740	4,5-DOPA dioxygenase extradiol-like protein	-1.1401	0.0001996	0.041735	CG_Chr04
ClCG04G007020	Vacuolar cation/proton exchanger 1a, putative	1.6088	1.0092e-05	0.0066681	CG_Chr04
ClCG04G008470	Kinesin-related protein-like	1.5772	0.00017833	0.038759	CG_Chr04
ClCG04G009060	cyclic nucleotide-gated channel 15 LENGTH=678	-1.5736	2.9142e-07	0.00068767	CG_Chr04
ClCG04G009590	Threonine dehydratase biosynthetic	1.9396	7.7947e-07	0.0014306	CG_Chr04
ClCG04G009600	Threonine dehydratase	1.5867	0.00015192	0.033912	CG_Chr04
ClCG04G010950	Kinesin-related protein 4	1.5834	0.00013528	0.031962	CG_Chr04
ClCG05G004110	Major facilitator superfamily protein LENGTH=586	1.5683	2.4808e-05	0.010784	CG_Chr05
ClCG05G004850	Early light-induced protein, putative	-1.1118	1.7295e-06	0.0019998	CG_Chr05
ClCG05G008270	Unknown protein	1.6132	0.00012474	0.031533	CG_Chr05
ClCG05G013760	Endosomal targeting BRO1-like domain-containing protein	1.5057	0.00021501	0.043845	CG_Chr05
ClCG05G015030	GH3	1.389	0.00027162	0.04538	CG_Chr05
ClCG05G026270	Mitotic spindle assembly checkpoint protein MAD2	1.4759	0.00027198	0.04538	CG_Chr05
ClCG05G026670	Annexin	1.608	0.00011285	0.030117	CG_Chr05
ClCG06G000770	Protein WAX2	-1.1572	3.761e-06	0.0036544	CG_Chr06
ClCG06G001050	Hfr-2-like protein	1.6208	7.5952e-05	0.023671	CG_Chr06
ClCG06G005070	Condensin-2 complex subunit D3	1.4991	1.509e-05	0.0081073	CG_Chr06
ClCG06G007110	Kinesin like protein	2.0131	1.6127e-06	0.0019998	CG_Chr06
ClCG06G008630	Pentatricopeptide repeat-containing protein, putative	-0.94967	3.7433e-05	0.014722	CG_Chr06
ClCG06G010420	Genomic DNA, chromosome 3, P1 clone: MAG2	1.7462	3.0251e-05	0.012475	CG_Chr06
ClCG06G011990	Unknown protein	1.6103	0.00010491	0.029371	CG_Chr06
ClCG06G014850	CONSTANS-like zinc finger protein	-0.98402	2.76e-05	0.01169	CG_Chr06
ClCG06G014880	Genomic DNA, chromosome 3, P1 clone: MPE11	-1.2418	5.1044e-05	0.017939	CG_Chr06
ClCG06G016340	Unknown protein	1.5468	0.0002235	0.04395	CG_Chr06
ClCG07G000260	At2g30530/T6B20.12	1.5248	0.00028858	0.046734	CG_Chr07
ClCG07G001110	Protein of unknown function (DUF640) LENGTH=219	1.8515	1.086e-05	0.0068997	CG_Chr07
ClCG07G002500	targeting protein for XKLP2 LENGTH=790	1.9185	5.1156e-06	0.004225	CG_Chr07
ClCG07G002830	Plant-specific domain TIGR01615 family protein	1.5384	0.00024353	0.04425	CG_Chr07
ClCG07G004290	Omega-3 fatty acid desaturase	-0.7421	0.00027895	0.045621	CG_Chr07
ClCG07G005870	Jasmonate ZIM-domain protein 2	1.5802	1.8475e-05	0.0089757	CG_Chr07
ClCG07G006720	BAG family molecular chaperone regulator 1	-1.4209	1.5215e-05	0.0081073	CG_Chr07
ClCG07G008780	Beta-galactosidase	2.0003	1.8906e-09	1.5614e-05	CG_Chr07
ClCG07G010630	Kinesin-4	1.6197	9.0675e-05	0.027232	CG_Chr07
ClCG07G011390	Cellulose synthase-like protein	-1.048	0.00014082	0.032761	CG_Chr07
ClCG07G014490	Jasmonate ZIM-domain protein 3b	1.9189	5.0187e-06	0.004225	CG_Chr07
ClCG08G000220	Hfr-2-like protein	1.0307	1.8161e-06	0.0019998	CG_Chr08
ClCG08G000820	Endoglucanase 1	1.7932	1.8333e-05	0.0089757	CG_Chr08
ClCG08G001450	Tryparedoxin	-1.23	0.0001439	0.033014	CG_Chr08
ClCG08G005930	Cyclin A, putative	1.4296	0.00029678	0.047407	CG_Chr08
ClCG08G007860	Shugoshin-1, putative	1.587	0.00012775	0.031533	CG_Chr08
ClCG08G009950	Embryogenesis transmembrane protein-like	1.1898	0.00027681	0.045621	CG_Chr08
ClCG08G012370	Myb, putative	1.5292	0.00026794	0.04538	CG_Chr08
ClCG08G013730	Early nodulin-like protein	1.7689	1.785e-05	0.0089757	CG_Chr08
ClCG08G014190	Unknown protein	1.7653	2.1997e-06	0.0022709	CG_Chr08
ClCG08G015460	Allene oxide synthase	1.8642	1.2866e-06	0.0019319	CG_Chr08
ClCG08G016720	AP2-like ethylene-responsive transcription factor	1.7846	2.1871e-05	0.0097639	CG_Chr08
ClCG08G018070	Genomic DNA, chromosome 3, P1 clone: MAG2	1.5622	0.00012962	0.031533	CG_Chr08
ClCG09G000770	IQ-domain 7 LENGTH=371	1.5272	0.00023615	0.04425	CG_Chr09
ClCG09G004200	CCP-like protein	1.5329	0.00027021	0.04538	CG_Chr09
ClCG09G004620	Protein kinase superfamily protein LENGTH=361	1.8828	1.5935e-06	0.0019998	CG_Chr09
ClCG09G004970	Stachyose synthase	-1.505	6.756e-05	0.022774	CG_Chr09
ClCG09G007390	Heat shock transcription factor A2	-1.1472	3.8418e-07	0.00079323	CG_Chr09
ClCG09G018950	GDSL esterase/lipase	1.3025	0.00029848	0.047407	CG_Chr09
ClCG10G000750	Chalcone-flavanone isomerase family protein LENGTH=329	1.4967	0.00024646	0.04425	CG_Chr10
ClCG10G001590	Transcription factor MYC2-like protein	1.7156	8.1897e-06	0.0057188	CG_Chr10
ClCG10G002950	Glycine-rich protein	1.8767	1.2464e-07	0.00041176	CG_Chr10
ClCG10G004290	arabinogalactan protein 19 LENGTH=248	1.5937	0.00012981	0.031533	CG_Chr10
ClCG10G006460	Unknown protein	1.6864	3.0964e-05	0.012475	CG_Chr10
ClCG10G007050	Sodium-bile acid cotransporter, putative	1.5516	0.00018834	0.039884	CG_Chr10
ClCG10G010390	Trypsin inhibitor 5	1.8054	9.0505e-07	0.001495	CG_Chr10
ClCG10G010570	nuclear matrix constituent protein-related LENGTH=1128	1.508	0.00024518	0.04425	CG_Chr10
ClCG10G012740	P-loop containing nucleoside triphosphate hydrolases superfamily protein LENGTH=506	1.4163	7.0203e-05	0.02278	CG_Chr10
ClCG10G020770	Unknown protein	1.6182	4.7576e-05	0.017464	CG_Chr10
ClCG10G021450	Gamma-glutamyl phosphate reductase	-1.0276	5.8032e-06	0.0045646	CG_Chr10
ClCG11G004680	TPX2 (Targeting protein for Xklp2) family protein	1.4924	0.00027033	0.04538	CG_Chr11
ClCG11G010020	AT5g16250/T21H19_170	1.8152	1.2236e-05	0.0072813	CG_Chr11
ClCG11G011070	Endo-1,4-beta-glucanase, putative	1.449	1.9554e-05	0.0092283	CG_Chr11
ClCG11G015020	Auroralike protein kinase putative	1.6215	0.00010476	0.029371	CG_Chr11
ClCG11G016800	Aminotransferase	1.5634	1.8956e-07	0.00052187	CG_Chr11
ClCG11G017060	Protein kinase superfamily protein LENGTH=355	-1.1834	0.00014851	0.033604	CG_Chr11
ClCG11G017830	Ethylene-responsive transcription factor 6	1.5469	7.8864e-05	0.024124	CG_Chr11
ClCG11G017960	Squamosa promoter-binding protein, putative	-1.8217	1.433e-05	0.0081073	CG_Chr11
ClCG11G018710	Cyclin B	1.5474	0.00021969	0.04395	CG_Chr11
ClCG11G019050	Cyclin dependent kinase B2	1.5299	0.00022943	0.04425	CG_Chr11

## Sheet: LZ_R_11dptvsStnr_11dpt_DEG
Gene_ID	Biological function	log2FoldChange	pvalue	padj	gene_chr
ClCG04G007020	Vacuolar cation/proton exchanger 1a, putative	1.6316	9.1294e-14	1.7484e-09	CG_Chr04
ClCG10G006450	Cyclic nucleotide gated channel 2	1.0916	2.0634e-06	0.019758	CG_Chr10

## Sheet: LZ_F_R_11dptvsStnr_11dpt_DEG
Gene_ID	Biological function	log2FoldChange	pvalue	padj	gene_chr
ClCG00G002120	Isocitrate dehydrogenase [NADP]	-1.0871	0.00039752	0.020232	CG_Chr00
ClCG00G002460	Lon protease homolog	1.763	0.00042042	0.020739	CG_Chr00
ClCG00G003370	Silk fibroin	2.6222	9.4275e-06	0.0014572	CG_Chr00
ClCG00G005300	4-coumarate:CoA ligase	2.0019	0.00068364	0.029876	CG_Chr00
ClCG00G005960	Glutamine synthetase	-1.7364	0.00022005	0.01381	CG_Chr00
ClCG00G006000	Glutamine synthetase I	-1.6623	0.0002325	0.014229	CG_Chr00
ClCG01G000200	GTPase-activating protein	0.83069	0.00040418	0.020323	CG_Chr01
ClCG01G000920	Pectin lyase-like superfamily protein LENGTH=469	-1.4682	6.0716e-06	0.0011389	CG_Chr01
ClCG01G001090	Cell division cycle, putative	2.6169	2.161e-05	0.0027539	CG_Chr01
ClCG01G001450	Alcohol dehydrogenase, putative	1.8172	1.1214e-07	5.5063e-05	CG_Chr01
ClCG01G001770	Unknown protein	1.2498	0.00016973	0.011565	CG_Chr01
ClCG01G003470	1-aminocyclopropane-1-carboxylate synthase family protein	-0.98529	0.0013768	0.048095	CG_Chr01
ClCG01G003970	L-lactate dehydrogenase	1.2854	0.00019483	0.012629	CG_Chr01
ClCG01G004270	At1g68340/T22E19_3	0.91219	0.00081366	0.0332	CG_Chr01
ClCG01G004510	Kinesin-like protein	2.6108	1.7491e-05	0.0023548	CG_Chr01
ClCG01G004520	UPF0496 protein	-1.967	1.9726e-05	0.0025331	CG_Chr01
ClCG01G004810	Origin recognition complex subunit, putative	1.1083	0.00061238	0.027621	CG_Chr01
ClCG01G005040	Chromosome undetermined scaffold_175, whole genome shotgun sequence	2.8179	4.5723e-06	0.00094495	CG_Chr01
ClCG01G005070	Protein kinase, putative	2.5803	7.1157e-06	0.0012504	CG_Chr01
ClCG01G005860	50S ribosomal protein-related LENGTH=163	-1.3836	8.84e-06	0.0013922	CG_Chr01
ClCG01G007730	E3 ubiquitin ligase-like protein	1.2033	0.00012082	0.0091317	CG_Chr01
ClCG01G008200	RING/U-box superfamily protein LENGTH=328	-1.0351	3.4622e-06	0.00076049	CG_Chr01
ClCG01G008640	Universal stress protein family protein	-2.202	0.0001642	0.011327	CG_Chr01
ClCG01G009930	EH-domain-containing protein	1.1538	3.9025e-05	0.0039918	CG_Chr01
ClCG01G010740	Flavin containing monooxygenase 3-like	-1.7288	6.6341e-12	1.5821e-08	CG_Chr01
ClCG01G013240	Genomic DNA, chromosome 3, P1 clone: MGD8	1.6366	0.00040151	0.020313	CG_Chr01
ClCG01G013290	embryo defective 2759 LENGTH=345	-0.78653	2.5814e-05	0.0031467	CG_Chr01
ClCG01G013880	Cyclin-dependent kinases regulatory subunit, putative	1.7885	0.00023536	0.014317	CG_Chr01
ClCG01G014450	WRKY transcription factor 36	-2.0504	0.00018368	0.012217	CG_Chr01
ClCG01G014570	NAD(P)-binding Rossmann-fold superfamily protein LENGTH=285	-2.1815	0.00031653	0.017148	CG_Chr01
ClCG01G014640	mRNA, clone: RTFL01-16-D09	1.4613	0.00011211	0.0086754	CG_Chr01
ClCG01G015120	DNA excision repair protein ERCC-6-like protein	2.1012	0.00022242	0.013855	CG_Chr01
ClCG01G015580	U-box domain-containing protein	0.89052	0.0012001	0.043364	CG_Chr01
ClCG01G016200	Geranylgeranyl diphosphate synthase	2.0283	0.00039644	0.020232	CG_Chr01
ClCG01G016300	BTB/POZ domain-containing protein LENGTH=548	1.3945	0.001255	0.044863	CG_Chr01
ClCG01G016630	Cc-nbs-lrr resistance protein	-1.6692	6.7353e-06	0.001209	CG_Chr01
ClCG01G017410	GRAS family transcription factor	2.0006	0.0006614	0.02921	CG_Chr01
ClCG01G018360	Myosin-3	3.5757	2.3395e-09	2.4409e-06	CG_Chr01
ClCG01G019660	Pentatricopeptide repeat-containing protein	-1.0512	0.00015815	0.011218	CG_Chr01
ClCG01G020410	Proteasome subunit alpha type	0.99985	0.0011402	0.041743	CG_Chr01
ClCG01G020720	Regulator of Vps4 activity in the MVB pathway protein	2.1303	0.00044609	0.021648	CG_Chr01
ClCG01G021970	AT3g15040/K15M2_18	-1.276	0.00041873	0.020739	CG_Chr01
ClCG01G022120	Homeobox-leucine zipper family protein	2.9214	1.6539e-06	0.00046796	CG_Chr01
ClCG01G023990	CTD small phosphatase-like protein	2.4007	9.1993e-05	0.007439	CG_Chr01
ClCG01G024020	Aquaporin	-1.6017	0.00030138	0.016771	CG_Chr01
ClCG01G024110	GDSL esterase/lipase	-1.2482	0.00046757	0.02256	CG_Chr01
ClCG01G024180	Nuclear localization sequence-binding protein	-0.83266	0.00094834	0.037076	CG_Chr01
ClCG01G024470	Unknown protein	-2.7724	4.6627e-06	0.00094495	CG_Chr01
ClCG01G025460	Charged multivesicular body protein 2b-B, putative	2.3852	8.5879e-05	0.0071326	CG_Chr01
ClCG01G025870	Peptidyl-prolyl cis-trans isomerase	-1.0508	0.00075428	0.031798	CG_Chr01
ClCG02G000130	Defensin-like family protein	2.1583	0.00018167	0.012131	CG_Chr02
ClCG02G000960	Ras-related protein Rab-7a	-1.5322	7.0811e-07	0.00022304	CG_Chr02
ClCG02G001070	GDSL esterase/lipase	1.5406	0.0014509	0.049531	CG_Chr02
ClCG02G001330	Wound-responsive family protein LENGTH=83	-2.6692	7.4685e-06	0.0012596	CG_Chr02
ClCG02G002150	Lycopene beta/epsilon cyclase protein	-0.80927	0.00055854	0.025687	CG_Chr02
ClCG02G002460	Glycine-rich protein	1.4298	0.00053824	0.025029	CG_Chr02
ClCG02G003060	Unknown protein	2.2633	2.8705e-05	0.0033278	CG_Chr02
ClCG02G003090	Subtilisin-like serine protease	-1.499	1.2936e-08	9.3895e-06	CG_Chr02
ClCG02G003300	Cysteine proteinase	-1.2289	0.00021806	0.013789	CG_Chr02
ClCG02G003460	Kinase family protein	1.1077	0.00047831	0.022945	CG_Chr02
ClCG02G003620	Expansin-like family protein	-1.5305	0.00032015	0.017185	CG_Chr02
ClCG02G003680	Late embryogenesis abundant hydroxyproline-rich glycoprotein	2.0364	0.00032483	0.017381	CG_Chr02
ClCG02G004080	SBP (S-ribonuclease binding protein) family protein	-1.5697	0.0005111	0.024171	CG_Chr02
ClCG02G004100	Histone-binding protein RBBP4	0.93217	0.0011164	0.041324	CG_Chr02
ClCG02G004540	Epimerase family protein	-1.1408	2.5824e-05	0.0031467	CG_Chr02
ClCG02G005880	Calmodulin-related family protein	-1.813	4.4638e-08	2.76e-05	CG_Chr02
ClCG02G006300	Receptor protein kinase-like protein	1.6679	8.1159e-05	0.006948	CG_Chr02
ClCG02G006350	UDP-Glycosyltransferase superfamily protein LENGTH=490	2.2993	8.3948e-05	0.0070899	CG_Chr02
ClCG02G007140	Tubulin alpha chain, putative	2.5804	5.3257e-06	0.0010103	CG_Chr02
ClCG02G008150	p-type ATPase superfamily	2.0752	8.0222e-05	0.0069032	CG_Chr02
ClCG02G008430	Cyclin family protein	-1.0975	0.00069376	0.030072	CG_Chr02
ClCG02G008890	DNA repair helicase, putative	1.4584	0.00064728	0.028739	CG_Chr02
ClCG02G009060	Condensin complex subunit 2	2.0055	0.00038126	0.019705	CG_Chr02
ClCG02G010080	Early-responsive to dehydration stress-related protein	2.0818	0.00015655	0.011216	CG_Chr02
ClCG02G010600	AT5g65440/MNA5_17	2.632	9.7745e-06	0.0014884	CG_Chr02
ClCG02G010740	Cysteine/Histidine-rich C1 domain family protein	-2.6418	1.3882e-10	2.8968e-07	CG_Chr02
ClCG02G011230	Anthocyanin 5-aromatic acyltransferase, putative	2.2357	0.00025969	0.015211	CG_Chr02
ClCG02G011970	Heparan-alpha-glucosaminide N-acetyltransferase	-1.5826	0.00037321	0.019349	CG_Chr02
ClCG02G012270	Cyclin delta-3	-1.1885	0.00053127	0.024804	CG_Chr02
ClCG02G012400	Conserved hypothetical plastid protein	-1.614	0.00029786	0.016686	CG_Chr02
ClCG02G012660	Mitochondrial outer membrane protein porin	-0.77704	0.00029964	0.01673	CG_Chr02
ClCG02G014550	Ubiquitin carboxyl-terminal hydrolase	0.82306	0.00044079	0.021516	CG_Chr02
ClCG02G016890	GRF1-INTERACTING FACTOR 1 family protein	2.1553	7.9948e-06	0.0013062	CG_Chr02
ClCG02G017440	Cell wall protein	1.4661	9.0081e-05	0.007408	CG_Chr02
ClCG02G018470	S-ribonuclease binding protein 1 LENGTH=325	1.2672	0.00075033	0.031738	CG_Chr02
ClCG02G018560	T6H22.12 protein	1.5145	2.9721e-05	0.0034218	CG_Chr02
ClCG02G018740	Myb family transcription factor-related protein	-1.7275	8.0593e-06	0.0013062	CG_Chr02
ClCG02G020200	Actin	-2.1209	1.4752e-09	1.6418e-06	CG_Chr02
ClCG02G020740	Dentin sialophosphoprotein	1.8839	0.0002139	0.013629	CG_Chr02
ClCG02G020990	Elongation factor 1-alpha	2.0291	0.00013065	0.0096273	CG_Chr02
ClCG02G021040	Unknown protein	2.11	0.00024444	0.014626	CG_Chr02
ClCG02G021620	Superoxide dismutase [Cu-Zn]	-1.9928	1.5994e-06	0.00046036	CG_Chr02
ClCG02G022270	Pollen Ole e 1 allergen and extensin family protein	2.0423	0.00090996	0.036048	CG_Chr02
ClCG02G023030	Ubiquitin-conjugating enzyme 19 family protein	3.1042	3.2801e-07	0.00012445	CG_Chr02
ClCG02G023050	Saccharopine dehydrogenase-like protein	-0.79424	0.0014036	0.048414	CG_Chr02
ClCG02G023150	Photosystem II 5 kD family protein	-0.84437	0.0007052	0.030109	CG_Chr02
ClCG02G023550	Lipoxygenase	1.6893	4.803e-08	2.8636e-05	CG_Chr02
ClCG02G023580	Lipoxygenase	2.4744	1.9282e-05	0.0024953	CG_Chr02
ClCG02G023860	Oxidoreductase/ transition metal ion binding protein	-2.5233	3.5933e-06	0.00077904	CG_Chr02
ClCG02G024400	Lysine--tRNA ligase	-0.69695	0.00012089	0.0091317	CG_Chr02
ClCG03G000190	Major facilitator protein	-1.5501	0.00042114	0.020739	CG_Chr03
ClCG03G000620	Protein phosphatase 2C family protein LENGTH=396	1.7453	9.5386e-05	0.0076557	CG_Chr03
ClCG03G001400	Oxysterol-binding family protein	0.86297	1.3017e-05	0.0018261	CG_Chr03
ClCG03G001650	Membrane protein insertase YidC	-0.87669	0.00016057	0.011218	CG_Chr03
ClCG03G001660	Thaumatin-like protein	2.764	6.8229e-06	0.0012117	CG_Chr03
ClCG03G002080	Mitogen-activated protein kinase	1.542	0.00031537	0.017148	CG_Chr03
ClCG03G002410	Senescence-associated family protein	-1.619	7.3079e-05	0.0063873	CG_Chr03
ClCG03G002610	Shugoshin-1, putative	2.0358	0.00087965	0.035131	CG_Chr03
ClCG03G002740	Iron-sulfur cluster insertion protein ErpA	-1.0778	4.0337e-05	0.0040566	CG_Chr03
ClCG03G003320	Pectate lyase	-0.98872	9.2241e-05	0.007439	CG_Chr03
ClCG03G003390	UDP-N-acetylglucosamine-peptide N-acetylglucosaminyltransferase 110 kDa subunit	0.94939	0.00044362	0.021591	CG_Chr03
ClCG03G003830	Thylakoid lumenal 17.9 kDa protein	-1.0514	0.0002211	0.013824	CG_Chr03
ClCG03G005120	kinesin 1 LENGTH=793	2.54	2.791e-05	0.0032812	CG_Chr03
ClCG03G005610	Lysine ketoglutarate reductase trans-splicing-like protein	-1.0075	5.7172e-07	0.00018921	CG_Chr03
ClCG03G005800	Polyphenol oxidase V	2.2329	0.00029331	0.016542	CG_Chr03
ClCG03G006900	purine permease 10 LENGTH=390	-1.6656	7.2353e-05	0.0063644	CG_Chr03
ClCG03G007000	Avr9/Cf-9 rapidly elicited protein 180	-1.9884	0.00031694	0.017148	CG_Chr03
ClCG03G007070	Potassium channel	-1.1083	0.00036207	0.018889	CG_Chr03
ClCG03G007280	Trehalose-6-phosphate synthase, putative	-1.1984	0.00069958	0.030072	CG_Chr03
ClCG03G008880	Potassium channel	-1.5957	4.7012e-07	0.0001635	CG_Chr03
ClCG03G009470	Pathogenesis-related thaumatin superfamily protein	-1.5957	0.00063026	0.028132	CG_Chr03
ClCG03G011840	Microtubule-associated protein TORTIFOLIA1, putative	2.0075	0.00035309	0.018536	CG_Chr03
ClCG03G012150	Aluminum-activated malate transporter	2.2474	0.00026789	0.015474	CG_Chr03
ClCG03G012580	Unknown protein	2.2069	0.00030726	0.016928	CG_Chr03
ClCG03G012770	Cytochrome P450, putative	-1.4309	0.0009917	0.037908	CG_Chr03
ClCG03G012850	Cytochrome P450, putative	2.9204	1.7304e-06	0.00048147	CG_Chr03
ClCG03G013200	Calcium-dependent protein kinase, putative	0.82108	0.00025693	0.015152	CG_Chr03
ClCG03G014410	Translation initiation factor IF-2	-1.3392	0.0013477	0.047367	CG_Chr03
ClCG03G016160	Senescence/dehydration-associated protein-related LENGTH=381	-1.2065	0.00069726	0.030072	CG_Chr03
ClCG03G016270	Late embryogenesis abundant protein D-34, putative	-2.2092	1.1193e-05	0.0016535	CG_Chr03
ClCG04G002740	4,5-DOPA dioxygenase extradiol-like protein	-1.5884	0.00035876	0.018775	CG_Chr04
ClCG04G002760	Peroxidase 47, putative	-1.7337	6.1542e-06	0.0011415	CG_Chr04
ClCG04G003660	Unknown protein	2.6471	9.2188e-06	0.0014383	CG_Chr04
ClCG04G004080	Kinesin-like protein	1.9814	0.00076424	0.032137	CG_Chr04
ClCG04G004490	Phosphatidylinositol-4-phosphate 5-kinase, putative	-1.6036	0.00089067	0.035463	CG_Chr04
ClCG04G005020	Unknown protein	2.0807	0.00052798	0.024759	CG_Chr04
ClCG04G005030	Metacaspase-6	-0.99943	0.0007727	0.032296	CG_Chr04
ClCG04G006070	Cyclin-dependent kinase B1-1	1.907	0.0013977	0.048332	CG_Chr04
ClCG04G006330	HMG1/2-like protein	2.6193	1.9161e-05	0.0024953	CG_Chr04
ClCG04G006650	SEC14 cytosolic factor family protein	1.9724	3.5001e-05	0.0037068	CG_Chr04
ClCG04G006830	Myb family transcription factor	-1.8882	0.00055149	0.025498	CG_Chr04
ClCG04G007020	Vacuolar cation/proton exchanger 1a, putative	3.1323	9.9726e-26	1.6648e-21	CG_Chr04
ClCG04G007940	Regulator of chromosome condensation (RCC1) family protein LENGTH=488	-0.9624	2.8181e-05	0.0032899	CG_Chr04
ClCG04G008470	Kinesin-related protein-like	2.6184	9.8072e-06	0.0014884	CG_Chr04
ClCG04G008870	Arabidopsis thaliana genomic DNA, chromosome 5, P1 clone:MOK16	-1.488	3.6611e-07	0.00013287	CG_Chr04
ClCG04G009010	Aquaporin	-1.2266	0.00095434	0.037224	CG_Chr04
ClCG04G009060	cyclic nucleotide-gated channel 15 LENGTH=678	-2.0564	1.4448e-05	0.0019934	CG_Chr04
ClCG04G009420	Pectate lyase, putative	2.4818	3.5082e-05	0.0037068	CG_Chr04
ClCG04G009510	Glutamine synthetase	-2.0404	3.1239e-09	3.0677e-06	CG_Chr04
ClCG04G009590	Threonine dehydratase biosynthetic	2.0022	0.00026101	0.015235	CG_Chr04
ClCG04G010670	WUSCHEL-related homeobox	2.3249	0.00016194	0.011218	CG_Chr04
ClCG04G010950	Kinesin-related protein 4	2.4252	8.409e-05	0.0070899	CG_Chr04
ClCG04G011190	Agenet domain-containing protein / bromo-adjacent homology (BAH) domain-containing protein-like	-1.9154	0.00016587	0.011396	CG_Chr04
ClCG04G011330	Peptidyl-prolyl cis-trans isomerase	-1.4169	9.4728e-07	0.00028753	CG_Chr04
ClCG04G011370	Plant-specific domain TIGR01570 family protein	1.9433	0.00023269	0.014229	CG_Chr04
ClCG05G002000	galacturonosyltransferase 1 LENGTH=673	1.9797	0.00069765	0.030072	CG_Chr05
ClCG05G002550	Glutathione s-transferase, putative	1.9021	7.2992e-06	0.0012596	CG_Chr05
ClCG05G002620	Cyclin family protein	-1.6927	1.5845e-08	1.1021e-05	CG_Chr05
ClCG05G003350	basic helix-loop-helix (bHLH) DNA-binding superfamily protein LENGTH=414	-1.2559	4.0699e-06	0.00086159	CG_Chr05
ClCG05G004110	Major facilitator superfamily protein LENGTH=586	1.9859	3.0225e-05	0.0034287	CG_Chr05
ClCG05G004670	Auxin-responsive protein	-1.4502	1.2978e-05	0.0018261	CG_Chr05
ClCG05G004720	3-ketoacyl-CoA synthase	-0.94769	0.00067118	0.029564	CG_Chr05
ClCG05G004770	Calmodulin, putative	2.1639	0.0002481	0.014792	CG_Chr05
ClCG05G004800	Argonaute family protein	2.0267	0.00020442	0.013125	CG_Chr05
ClCG05G004950	TESMIN/TSO1-like CXC 2 LENGTH=674	1.9519	0.00078832	0.032426	CG_Chr05
ClCG05G005400	Eukaryotic aspartyl protease family protein LENGTH=433	0.9966	0.00093582	0.036933	CG_Chr05
ClCG05G005630	DUF679 domain membrane protein 2 LENGTH=184	-2.3	2.921e-10	5.4182e-07	CG_Chr05
ClCG05G005750	Protein kinase, putative	2.3402	9.9834e-05	0.0078988	CG_Chr05
ClCG05G005760	Serine/threonine protein kinase	2.142	0.00045303	0.021921	CG_Chr05
ClCG05G006190	Bidirectional sugar transporter N3	1.4559	0.00098567	0.037875	CG_Chr05
ClCG05G006690	Pop3 peptide	-1.7878	1.2357e-08	9.3768e-06	CG_Chr05
ClCG05G006890	Diacylglycerol acyltransferase	-1.4367	0.00025419	0.015047	CG_Chr05
ClCG05G007110	Kinesin related protein	1.9625	0.0003174	0.017148	CG_Chr05
ClCG05G007820	4-hydroxy-tetrahydrodipicolinate reductase	-0.92583	2.2201e-05	0.0027836	CG_Chr05
ClCG05G008270	Unknown protein	3.2774	7.3903e-09	5.875e-06	CG_Chr05
ClCG05G008520	ABC transporter family protein	2.937	1.8099e-06	0.00048498	CG_Chr05
ClCG05G008690	arabinogalactan protein 22 LENGTH=63	-1.2411	7.9485e-06	0.0013062	CG_Chr05
ClCG05G008870	OBP3-responsive gene 1	-2.6299	4.936e-06	0.00096197	CG_Chr05
ClCG05G008970	IQ-domain 21 LENGTH=472	-0.98733	4.5919e-06	0.00094495	CG_Chr05
ClCG05G009500	MLO-like protein	1.741	0.0004806	0.022949	CG_Chr05
ClCG05G009820	At3G54630-like protein	1.2415	0.00081888	0.0332	CG_Chr05
ClCG05G010220	Cyclin D3-1	2.3229	0.0001369	0.0099796	CG_Chr05
ClCG05G010400	GH3	1.4416	6.0047e-05	0.0054778	CG_Chr05
ClCG05G010960	Formin Homology 14 LENGTH=1230	-1.5385	4.5895e-05	0.0044545	CG_Chr05
ClCG05G011220	Unknown protein	-1.5803	1.0683e-05	0.0015924	CG_Chr05
ClCG05G012420	WD40 repeat protein	0.93591	0.00041363	0.020631	CG_Chr05
ClCG05G013550	Genomic DNA, chromosome 3, P1 clone: MOJ10	-1.2414	0.0010606	0.039673	CG_Chr05
ClCG05G013760	Endosomal targeting BRO1-like domain-containing protein	2.4503	5.2387e-06	0.0010052	CG_Chr05
ClCG05G015030	GH3	1.9852	0.00034653	0.018249	CG_Chr05
ClCG05G015270	Prolyl endopeptidase	2.1668	3.1992e-05	0.0035369	CG_Chr05
ClCG05G016350	WRKY transcription factor	-1.441	4.5855e-05	0.0044545	CG_Chr05
ClCG05G016950	SPX domain-containing protein 3	1.1414	0.00084521	0.034082	CG_Chr05
ClCG05G017160	V-type proton ATPase 21 kDa proteolipid subunit	-1.7329	2.5864e-06	0.00059969	CG_Chr05
ClCG05G017270	RING finger and CHY zinc finger domain-containing protein	1.8761	0.00031701	0.017148	CG_Chr05
ClCG05G017600	Pentatricopeptide repeat-containing protein, putative	-0.89427	0.00068616	0.029908	CG_Chr05
ClCG05G017980	Cytokinin riboside 5'-monophosphate phosphoribohydrolase-like	1.3224	0.0010972	0.040872	CG_Chr05
ClCG05G018350	DnaJ/Hsp40 cysteine-rich domain superfamily protein LENGTH=154	-0.9464	0.00015915	0.011218	CG_Chr05
ClCG05G019390	Cytochrome P450	1.0526	3.7279e-05	0.0038654	CG_Chr05
ClCG05G019610	Transcription factor, putative	-0.8532	0.0010239	0.03867	CG_Chr05
ClCG05G020210	F-box family protein	0.79992	0.00023599	0.014317	CG_Chr05
ClCG05G020230	Cyclin D	2.6506	4.8346e-06	0.00096082	CG_Chr05
ClCG05G021490	Exostosin-2	1.3114	0.000232	0.014229	CG_Chr05
ClCG05G022100	Pectinesterase	1.9641	0.0013545	0.047504	CG_Chr05
ClCG05G022390	CONSTANS-like zinc finger protein	-0.84052	0.0011365	0.041698	CG_Chr05
ClCG05G023730	Glucan endo-1,3-beta-glucosidase-like protein	1.9595	0.0014436	0.049383	CG_Chr05
ClCG05G023850	Remorin family protein	-1.29	0.00048947	0.02328	CG_Chr05
ClCG05G024210	RING/U-box superfamily protein LENGTH=204	-2.1786	5.5206e-09	4.8506e-06	CG_Chr05
ClCG05G024250	S-like ribonuclease	-1.3175	0.00086514	0.034635	CG_Chr05
ClCG05G026630	Serine carboxypeptidase, putative	2.1686	0.0001616	0.011218	CG_Chr05
ClCG05G026670	Annexin	2.6572	2.2853e-07	9.7822e-05	CG_Chr05
ClCG05G026690	Annexin	1.4495	0.0010597	0.039673	CG_Chr05
ClCG06G000370	WGS project CAID00000000 data, contig chromosome 14	-0.93155	0.0010488	0.039433	CG_Chr06
ClCG06G000620	alpha/beta-Hydrolases superfamily protein LENGTH=309	-1.2465	2.2343e-05	0.0027836	CG_Chr06
ClCG06G000790	Pyrophosphatase ppaX	-1.0461	0.00070072	0.030072	CG_Chr06
ClCG06G001050	Hfr-2-like protein	2.0681	0.00031965	0.017185	CG_Chr06
ClCG06G002290	RNA-binding family protein	-0.85476	0.00081935	0.0332	CG_Chr06
ClCG06G004150	5-nucleotidase	0.90838	0.00033785	0.01789	CG_Chr06
ClCG06G004270	Kinesin, putative	2.2521	0.00021275	0.013608	CG_Chr06
ClCG06G004720	Negatively light-regulated protein	-1.1344	0.00019691	0.012692	CG_Chr06
ClCG06G005070	Condensin-2 complex subunit D3	2.3012	3.4046e-09	3.1575e-06	CG_Chr06
ClCG06G005950	Protein kinase, putative	2.3003	0.0001264	0.00942	CG_Chr06
ClCG06G006380	Inositol 1,4,5-trisphosphate 5-phosphatase	-0.88339	0.00062027	0.027835	CG_Chr06
ClCG06G007200	F21M11.3 protein	2.1445	0.00011225	0.0086754	CG_Chr06
ClCG06G008830	basic helix-loop-helix (bHLH) DNA-binding superfamily protein LENGTH=407	-0.71172	0.001387	0.048332	CG_Chr06
ClCG06G009560	RNA-binding protein	-1.1516	0.00041524	0.020631	CG_Chr06
ClCG06G010420	Genomic DNA, chromosome 3, P1 clone: MAG2	2.834	2.0144e-06	0.00050952	CG_Chr06
ClCG06G011130	Yellow stripe-like transporter 1	1.7851	0.0013102	0.046438	CG_Chr06
ClCG06G011710	Solute carrier family 35, member F5	1.8899	0.00056854	0.026003	CG_Chr06
ClCG06G012100	Dicer-like protein 4	1.5527	1.8593e-06	0.00048498	CG_Chr06
ClCG06G012180	Alpha/beta-hydrolase domain-containing protein	2.3455	1.0591e-06	0.0003102	CG_Chr06
ClCG06G013010	Glutamate receptor	1.4934	3.9288e-05	0.0039918	CG_Chr06
ClCG06G013390	Replication protein A 30 kDa subunit, putative	0.91072	0.00033416	0.017778	CG_Chr06
ClCG06G013680	Double Clp-N motif-containing P-loop nucleoside triphosphate hydrolases superfamily protein LENGTH=1017	1.7659	0.00096727	0.037601	CG_Chr06
ClCG06G013990	Glycogen debranching enzyme	-0.8068	0.00077228	0.032296	CG_Chr06
ClCG06G014170	Kinesin-like protein	2.2192	0.00016144	0.011218	CG_Chr06
ClCG06G015110	Kinesin-like protein	2.3049	0.00018056	0.012131	CG_Chr06
ClCG06G016190	Unknown protein	-0.9513	0.00015942	0.011218	CG_Chr06
ClCG06G016270	BHLH transcription factor	-1.8673	0.00021906	0.0138	CG_Chr06
ClCG06G016340	Unknown protein	2.4233	7.0828e-05	0.0062893	CG_Chr06
ClCG06G016640	Enhanced disease susceptibility 1	1.1544	1.7924e-05	0.0023938	CG_Chr06
ClCG06G016660	Transcription factor family protein	1.6885	0.00013884	0.010078	CG_Chr06
ClCG06G016710	U-box domain-containing protein	0.83316	0.00067859	0.029733	CG_Chr06
ClCG06G016860	RNA-dependent RNA polymerase 2	1.3425	0.00049577	0.023512	CG_Chr06
ClCG06G017140	Sec14p-like phosphatidylinositol transfer family protein	-0.89059	0.00030864	0.016949	CG_Chr06
ClCG06G018170	VID27-like protein	-1.829	5.6657e-05	0.0051969	CG_Chr06
ClCG06G018300	Rubredoxin	-1.1059	2.7047e-06	0.00061853	CG_Chr06
ClCG06G018340	Auxin response factor-like protein	0.85073	0.00089219	0.035463	CG_Chr06
ClCG06G018350	Magnesium-protoporphyrin O-methyltransferase	-0.67915	0.00075095	0.031738	CG_Chr06
ClCG06G018370	Ethylene-responsive transcription factor	1.1378	0.0012321	0.04433	CG_Chr06
ClCG07G000260	At2g30530/T6B20.12	2.6108	1.4804e-05	0.0020257	CG_Chr07
ClCG07G001110	Protein of unknown function (DUF640) LENGTH=219	1.9921	0.0012199	0.043984	CG_Chr07
ClCG07G001780	3-ketoacyl-CoA thiolase 1	1.3553	0.0011233	0.041395	CG_Chr07
ClCG07G002310	Myb family transcription factor-related protein	-1.5295	0.00016718	0.011438	CG_Chr07
ClCG07G002320	Isoflavone reductase-like protein	-1.1378	2.081e-06	0.00051088	CG_Chr07
ClCG07G002330	Isoflavone reductase, putative	-1.5196	9.0114e-07	0.00027859	CG_Chr07
ClCG07G002500	targeting protein for XKLP2 LENGTH=790	3.1583	1.2853e-07	6.1307e-05	CG_Chr07
ClCG07G002830	Plant-specific domain TIGR01615 family protein	2.9104	5.6903e-10	9.4995e-07	CG_Chr07
ClCG07G003610	Regulator of chromosome condensation (RCC1) family protein LENGTH=488	-1.9883	1.7452e-07	8.0692e-05	CG_Chr07
ClCG07G003770	At2g39870/T5I7.17	1.5537	7.2436e-05	0.0063644	CG_Chr07
ClCG07G004290	Omega-3 fatty acid desaturase	-0.94776	0.00039698	0.020232	CG_Chr07
ClCG07G004480	S-adenosyl-L-methionine-dependent methyltransferases superfamily protein LENGTH=589	-0.83166	0.00078802	0.032426	CG_Chr07
ClCG07G005820	Cysteine-rich repeat secretory protein	-2.0157	6.0676e-09	5.0646e-06	CG_Chr07
ClCG07G005870	Jasmonate ZIM-domain protein 2	1.7035	2.0612e-06	0.00051088	CG_Chr07
ClCG07G006550	Subtilisin-like serine protease	-0.69067	0.0012673	0.045108	CG_Chr07
ClCG07G006720	BAG family molecular chaperone regulator 1	-3.0621	1.5366e-17	1.2826e-13	CG_Chr07
ClCG07G007760	Nucleolin-like protein	1.999	0.00074069	0.031463	CG_Chr07
ClCG07G007980	Stress responsive alpha-beta barrel domain protein LENGTH=276	-0.98793	0.00094163	0.036954	CG_Chr07
ClCG07G008480	Laccase, putative	-1.6483	7.4697e-06	0.0012596	CG_Chr07
ClCG07G008780	Beta-galactosidase	1.7518	0.0011602	0.042196	CG_Chr07
ClCG07G009020	Zinc finger protein	1.2766	3.6263e-05	0.0037836	CG_Chr07
ClCG07G009250	UDP-glycosyltransferase 1	1.9788	6.8511e-05	0.0061162	CG_Chr07
ClCG07G009510	VQ motif-containing family protein	1.6006	5.6544e-05	0.0051969	CG_Chr07
ClCG07G009590	BZIP transcription factor	1.8441	0.00057747	0.02634	CG_Chr07
ClCG07G010630	Kinesin-4	2.7461	7.8783e-06	0.0013062	CG_Chr07
ClCG07G010750	Dentin sialophosphoprotein-like protein	1.9627	0.0013916	0.048332	CG_Chr07
ClCG07G011270	Zinc finger, C3HC4 type (RING finger) domain-containing protein	2.2361	7.0648e-08	3.6856e-05	CG_Chr07
ClCG07G011390	Cellulose synthase-like protein	-1.6388	2.8141e-08	1.8068e-05	CG_Chr07
ClCG07G011530	Late embryogenesis abundant hydroxyproline-rich glycoprotein	1.7605	0.0012538	0.044863	CG_Chr07
ClCG07G011590	Nucleoside diphosphate kinase	-0.96588	4.0772e-06	0.00086159	CG_Chr07
ClCG07G012040	Auxin-responsive GH3 family protein	-1.1949	9.1956e-05	0.007439	CG_Chr07
ClCG07G012860	Cytochrome c oxidase subunit Vb	-1.0795	0.00053192	0.024804	CG_Chr07
ClCG07G013180	basic helix-loop-helix (bHLH) DNA-binding superfamily protein LENGTH=407	-1.7882	4.3224e-05	0.0042446	CG_Chr07
ClCG07G013320	cDNA, clone: J065196H20, full insert sequence	2.0788	0.00041224	0.020631	CG_Chr07
ClCG07G013350	IQ-domain 26 LENGTH=389	1.5105	0.00047367	0.022788	CG_Chr07
ClCG07G013470	GDSL esterase/lipase	-1.7968	2.9752e-07	0.00011826	CG_Chr07
ClCG07G013540	F-box/RNI-like superfamily protein LENGTH=457	-1.7732	0.0001756	0.011868	CG_Chr07
ClCG07G014040	myb domain protein 66 LENGTH=203	2.0717	0.00027083	0.015591	CG_Chr07
ClCG07G014050	AP2-like ethylene-responsive transcription factor	1.6147	0.0008552	0.034319	CG_Chr07
ClCG07G014300	Remorin family protein LENGTH=442	1.9784	0.0010993	0.040872	CG_Chr07
ClCG07G015120	Phage shock protein A	-0.81417	0.0009977	0.03794	CG_Chr07
ClCG07G016220	Zinc finger protein CONSTANS-LIKE 2	-1.7223	6.6275e-06	0.0012026	CG_Chr07
ClCG07G016320	Hydroxyproline-rich glycoprotein-like protein	2.3774	5.43e-05	0.0050641	CG_Chr07
ClCG07G016500	TB1-like TCP family transcription factor	-1.0179	8.2252e-05	0.0070057	CG_Chr07
ClCG07G017000	TRAF-like family protein LENGTH=309	-2.1693	4.1292e-05	0.0041277	CG_Chr07
ClCG08G000630	Unknown protein	-1.0737	1.8821e-05	0.002474	CG_Chr08
ClCG08G001450	Tryparedoxin	-1.7458	4.791e-05	0.0045966	CG_Chr08
ClCG08G002020	Peroxiredoxin	-0.94705	0.00019517	0.012629	CG_Chr08
ClCG08G003360	Unknown protein	-1.7278	8.818e-06	0.0013922	CG_Chr08
ClCG08G004640	Tetrapyrrole-binding family protein	-0.80704	0.00019298	0.012584	CG_Chr08
ClCG08G005680	Chlorophyllide a oxygenase	-0.90676	6.4399e-05	0.0058112	CG_Chr08
ClCG08G005930	Cyclin A, putative	2.8253	2.0514e-08	1.3699e-05	CG_Chr08
ClCG08G006310	Chaperone protein dnaJ, putative	-1.3736	5.7805e-07	0.00018921	CG_Chr08
ClCG08G006800	Leucine-rich repeat (LRR) family protein LENGTH=760	2.5126	2.223e-05	0.0027836	CG_Chr08
ClCG08G007500	Mannan endo-1,4-beta-mannosidase	-0.95849	0.00060809	0.027511	CG_Chr08
ClCG08G007860	Shugoshin-1, putative	2.585	2.6907e-05	0.0032084	CG_Chr08
ClCG08G008190	Hippocampus abundant transcript 1 protein, putative	-2.1361	5.1138e-05	0.0048506	CG_Chr08
ClCG08G008470	MICAL C-terminal-like protein	-1.9851	6.5584e-05	0.0058863	CG_Chr08
ClCG08G008690	Alpha-(1,4)-fucosyltransferase, putative	0.79552	0.00054725	0.025377	CG_Chr08
ClCG08G009030	Wall-associated receptor kinase-like protein	-1.8916	3.0505e-07	0.00011843	CG_Chr08
ClCG08G009180	PsbP domain-containing protein	-1.2377	7.3589e-06	0.0012596	CG_Chr08
ClCG08G009950	Embryogenesis transmembrane protein-like	1.2207	5.6008e-05	0.0051945	CG_Chr08
ClCG08G010380	Glucan endo-1,3-beta-glucosidase-like protein	-1.2712	6.1959e-07	0.00019891	CG_Chr08
ClCG08G011010	Trehalose-6-phosphate phosphatase family protein	-1.352	0.00097078	0.037601	CG_Chr08
ClCG08G012370	Myb, putative	2.5323	1.1651e-05	0.0016895	CG_Chr08
ClCG08G012480	Basic-leucine zipper (bZIP) transcription factor family protein LENGTH=168	1.5016	0.00023871	0.014385	CG_Chr08
ClCG08G012700	H+-ATPase family protein	-1.7365	6.3338e-05	0.0057465	CG_Chr08
ClCG08G013330	Phospholipase D	-1.5121	0.0005529	0.025498	CG_Chr08
ClCG08G013390	Genomic DNA, chromosome 3, P1 clone:MUJ8	1.7536	0.00097001	0.037601	CG_Chr08
ClCG08G013440	Adenine phosphoribosyltransferase 2 family protein	-1.2096	0.0013984	0.048332	CG_Chr08
ClCG08G013780	Membrane steroid-binding protein 1	-1.6732	0.00062749	0.028084	CG_Chr08
ClCG08G013990	Ornithine decarboxylase	1.8507	0.00067821	0.029733	CG_Chr08
ClCG08G014190	Unknown protein	2.4276	3.9036e-05	0.0039918	CG_Chr08
ClCG08G014220	Kinesin family member 22	2.0325	0.00029756	0.016686	CG_Chr08
ClCG08G014700	Cytokinin dehydrogenase 4	-1.9224	0.0012592	0.044917	CG_Chr08
ClCG08G015460	Allene oxide synthase	1.583	0.0010623	0.039673	CG_Chr08
ClCG08G016390	Family of unknown function (DUF566) LENGTH=659	1.9577	0.0014347	0.049232	CG_Chr08
ClCG08G016440	U-box domain-containing protein	1.1504	0.0011766	0.042701	CG_Chr08
ClCG08G016700	Growth-regulating factor 1	2.1026	1.1302e-05	0.001655	CG_Chr08
ClCG08G016720	AP2-like ethylene-responsive transcription factor	2.7341	8.7052e-06	0.0013922	CG_Chr08
ClCG08G016810	Homeobox protein	-2.1532	3.5746e-07	0.00013261	CG_Chr08
ClCG08G017080	Heat stress transcription factor A-2	-2.1959	1.7884e-07	8.0692e-05	CG_Chr08
ClCG08G017190	Acyl-[acyl-carrier-protein] desaturase	-0.84613	9.2224e-05	0.007439	CG_Chr08
ClCG08G017360	Restriction endonuclease, type II-like protein	-0.83036	0.00099535	0.037937	CG_Chr08
ClCG08G017900	Plant-specific domain TIGR01589 family protein	-1.2679	0.00021502	0.013648	CG_Chr08
ClCG09G000070	Unknown protein	-1.595	0.00081029	0.033154	CG_Chr09
ClCG09G000460	basic helix-loop-helix (bHLH) DNA-binding superfamily protein LENGTH=373	-1.5851	0.00037012	0.019249	CG_Chr09
ClCG09G000770	IQ-domain 7 LENGTH=371	2.0901	0.00070273	0.03008	CG_Chr09
ClCG09G000950	Transcription initiation factor TFIID subunit A LENGTH=683	-1.4706	2.5737e-06	0.00059969	CG_Chr09
ClCG09G001200	Transcription factor	0.79114	0.00027626	0.015848	CG_Chr09
ClCG09G001930	Homeobox-leucine zipper family protein	2.2384	1.9525e-07	8.5776e-05	CG_Chr09
ClCG09G003340	NDH-dependent cyclic electron flow 1 LENGTH=461	-0.93366	0.00015947	0.011218	CG_Chr09
ClCG09G003660	Bifunctional inhibitor/lipid-transfer protein/seed storage 2S albumin superfamily protein LENGTH=204	-0.98912	4.8711e-05	0.0046467	CG_Chr09
ClCG09G003800	Homeobox-leucine zipper protein 14	1.9021	0.00073764	0.031414	CG_Chr09
ClCG09G004200	CCP-like protein	2.5898	1.174e-05	0.0016895	CG_Chr09
ClCG09G004390	structural maintenance of chromosomes 5 LENGTH=1053	1.2531	0.00097717	0.037757	CG_Chr09
ClCG09G004620	Protein kinase superfamily protein LENGTH=361	2.9516	8.413e-10	1.1704e-06	CG_Chr09
ClCG09G004840	Pectinesterase	-1.6402	1.8508e-06	0.00048498	CG_Chr09
ClCG09G005480	Chaperone protein dnaJ	-1.7749	0.00041523	0.020631	CG_Chr09
ClCG09G005870	Plant invertase/pectin methylesterase inhibitor superfamily protein	-1.7302	2.7898e-07	0.00011643	CG_Chr09
ClCG09G005950	Multidrug resistance protein ABC transporter family	2.3761	2.6315e-05	0.0031604	CG_Chr09
ClCG09G006590	Rho GTPase-activating protein	2.0543	0.0007886	0.032426	CG_Chr09
ClCG09G007390	Heat shock transcription factor A2	-1.928	1.0326e-06	0.00030782	CG_Chr09
ClCG09G007610	galacturonosyltransferase 6 LENGTH=602	1.0707	0.0005684	0.026003	CG_Chr09
ClCG09G008200	Fimbrin, putative	1.246	3.5021e-05	0.0037068	CG_Chr09
ClCG09G008580	Vacuolar iron transporter (VIT) family protein LENGTH=761	2.8132	4.6981e-06	0.00094495	CG_Chr09
ClCG09G008790	Acyl-ACP thioesterase	-0.8418	0.00039312	0.020193	CG_Chr09
ClCG09G009100	Unknown protein	-0.87992	3.4056e-05	0.0037068	CG_Chr09
ClCG09G009530	Histone H3	1.6928	0.00061383	0.027621	CG_Chr09
ClCG09G010400	Forkhead-associated domain-containing family protein	1.9449	0.00017311	0.011747	CG_Chr09
ClCG09G010500	Glutelin type-A	-2.4145	6.5567e-08	3.5309e-05	CG_Chr09
ClCG09G011180	Tyrosine specific protein phosphatase family protein	-1.6465	0.00043669	0.021379	CG_Chr09
ClCG09G011190	1-aminocyclopropane-1-carboxylate oxidase	-1.6545	0.0013771	0.048095	CG_Chr09
ClCG09G012080	Ferredoxin family protein	-0.80481	0.001021	0.038649	CG_Chr09
ClCG09G012120	aluminum-activated, malate transporter 12 LENGTH=560	-1.8003	4.2411e-07	0.00015064	CG_Chr09
ClCG09G013700	Protein kinase-like protein	0.87717	0.00025777	0.015152	CG_Chr09
ClCG09G013900	UDP-glycosyltransferase 1	-1.323	0.0011029	0.040916	CG_Chr09
ClCG09G014700	Phloem filament protein	-2.3399	3.2822e-15	1.8264e-11	CG_Chr09
ClCG09G014710	Phloem filament protein	-2.0829	1.053e-05	0.0015837	CG_Chr09
ClCG09G014750	Phloem filament protein	-1.6638	4.1982e-05	0.0041717	CG_Chr09
ClCG09G014870	Peroxidase	-1.3257	3.4724e-05	0.0037068	CG_Chr09
ClCG09G015150	IQ calmodulin-binding motif family protein	1.8835	0.00018748	0.01236	CG_Chr09
ClCG09G016050	Chaperone DnaJ-domain containing protein	1.0571	0.00011813	0.0090047	CG_Chr09
ClCG09G017090	Inositol-tetrakisphosphate 1-kinase, putative	-2.0213	5.6682e-13	1.8925e-09	CG_Chr09
ClCG09G017440	RNA-binding protein 47	0.91489	1.8515e-05	0.0024531	CG_Chr09
ClCG09G017600	Kinesin, putative	2.1551	0.00014882	0.010709	CG_Chr09
ClCG09G017820	UPF0496 protein	-1.7467	0.00078533	0.032426	CG_Chr09
ClCG09G018950	GDSL esterase/lipase	2.1333	4.2462e-05	0.0041944	CG_Chr09
ClCG09G019080	myb domain protein 24 LENGTH=214	-1.1962	0.00023671	0.014317	CG_Chr09
ClCG09G019340	NAC domain-containing protein 8	2.0146	3.1494e-05	0.0035051	CG_Chr09
ClCG09G019580	TPX2 (Targeting protein for Xklp2) protein family	2.1631	0.00033865	0.01789	CG_Chr09
ClCG09G019620	Fizzy/cell division cycle 20 related 1	2.5939	2.6118e-05	0.0031595	CG_Chr09
ClCG09G019670	Genomic DNA, chromosome 3, BAC clone: T16H11	-1.2043	3.4269e-05	0.0037068	CG_Chr09
ClCG09G020210	Sulfate transporter	-1.0967	3.005e-05	0.0034287	CG_Chr09
ClCG09G021380	Stress response protein NST1	2.2986	3.1065e-05	0.0034806	CG_Chr09
ClCG09G022620	Dbj|BAA81760.1	2.5679	2.7369e-05	0.0032404	CG_Chr09
ClCG09G022810	cyclin b3;1 LENGTH=648	2.0213	0.00099232	0.037908	CG_Chr09
ClCG09G022820	Zinc transporter protein	1.9899	0.00065642	0.029067	CG_Chr09
ClCG09G022870	Lipase, putative, expressed	1.9299	0.0011963	0.043321	CG_Chr09
ClCG10G000780	Endoglucanase 4	2.3888	8.9097e-05	0.0073633	CG_Chr10
ClCG10G001560	Glycine-rich cell wall structural protein 1.0	-1.5889	0.00019215	0.012579	CG_Chr10
ClCG10G001590	Transcription factor MYC2-like protein	1.8151	6.3962e-06	0.0011734	CG_Chr10
ClCG10G002950	Glycine-rich protein	2.5868	3.331e-06	0.00074144	CG_Chr10
ClCG10G003170	Dehydrogenase/reductase SDR family member 7B	2.4091	8.4683e-05	0.007104	CG_Chr10
ClCG10G003380	Cu/Zn-superoxide dismutase copper chaperone	-1.683	0.00012152	0.0091382	CG_Chr10
ClCG10G003860	WRKY transcription factor 11	0.98575	0.00040155	0.020313	CG_Chr10
ClCG10G004650	Kinesin related protein	2.2759	0.00022415	0.01391	CG_Chr10
ClCG10G005700	21.7 kDa class VI heat shock protein	-1.6222	0.0002676	0.015474	CG_Chr10
ClCG10G006450	Cyclic nucleotide gated channel 2	2.1102	2.8023e-13	1.1695e-09	CG_Chr10
ClCG10G006460	Unknown protein	2.768	5.5471e-12	1.5434e-08	CG_Chr10
ClCG10G006680	Peptidyl-prolyl cis-trans isomerase, putative	-0.95188	0.00085329	0.034319	CG_Chr10
ClCG10G007050	Sodium-bile acid cotransporter, putative	2.2636	0.00023955	0.014385	CG_Chr10
ClCG10G009980	Singapore isolate B (sub-type 7) whole genome shotgun sequence assembly, scaffold_11	2.8682	2.4408e-06	0.00058209	CG_Chr10
ClCG10G010000	Unknown protein	-1.208	0.00094218	0.036954	CG_Chr10
ClCG10G010370	Unknown protein	2.2722	1.9624e-06	0.00050401	CG_Chr10
ClCG10G010470	Vacuolar-sorting receptor	0.69498	0.0007866	0.032426	CG_Chr10
ClCG10G010490	Mitotic checkpoint protein bub3, putative	1.2927	0.00060486	0.027439	CG_Chr10
ClCG10G010570	nuclear matrix constituent protein-related LENGTH=1128	2.365	0.00012617	0.00942	CG_Chr10
ClCG10G010770	Unknown protein	-2.2967	0.00018806	0.01236	CG_Chr10
ClCG10G011170	Cellulose synthase-like protein	2.3059	0.00013388	0.0098023	CG_Chr10
ClCG10G012270	DNA topoisomerase 2	2.2994	0.0001859	0.012315	CG_Chr10
ClCG10G012600	Cell division cycle, putative	2.6643	1.5605e-05	0.0021179	CG_Chr10
ClCG10G012740	P-loop containing nucleoside triphosphate hydrolases superfamily protein LENGTH=506	2.5063	2.9156e-07	0.00011826	CG_Chr10
ClCG10G013290	Myb family transcription factor family protein	-1.85	0.00077383	0.032296	CG_Chr10
ClCG10G014260	Peptidyl-prolyl cis-trans isomerase, putative	-0.74374	0.00030572	0.016899	CG_Chr10
ClCG10G015730	NBS-LRR disease resistance protein	-1.7561	0.00026735	0.015474	CG_Chr10
ClCG10G016370	nodulin MtN21 /EamA-like transporter family protein LENGTH=402	2.055	0.00082643	0.033405	CG_Chr10
ClCG10G016450	Single-stranded nucleic acid binding R3H protein	0.93694	3.5843e-05	0.0037633	CG_Chr10
ClCG10G016460	BZIP transcription factor family protein 9	0.89155	0.00025064	0.01489	CG_Chr10
ClCG10G016560	Aquaporin SIP1-2	-1.0446	0.00081598	0.0332	CG_Chr10
ClCG10G016920	ABC transporter family protein	1.445	0.00064391	0.028665	CG_Chr10
ClCG10G018830	Transposon protein Mutator sub-class	1.207	1.828e-06	0.00048498	CG_Chr10
ClCG10G018910	Glutaredoxin family protein	2.0195	0.00094299	0.036954	CG_Chr10
ClCG10G019540	Homeobox-leucine zipper family protein	2.2218	9.6737e-05	0.0077269	CG_Chr10
ClCG10G019580	Protein kinase family protein LENGTH=657	-0.89222	0.00042441	0.020839	CG_Chr10
ClCG10G020380	Zinc finger protein	1.2308	0.0010089	0.038278	CG_Chr10
ClCG10G020770	Unknown protein	1.8786	0.00078535	0.032426	CG_Chr10
ClCG10G020850	Chloroplast-targeted copper chaperone, putative	-0.99469	0.00013994	0.010113	CG_Chr10
ClCG10G020870	Tetratricopeptide repeat (TPR)-like superfamily protein LENGTH=340	1.5741	0.0013133	0.046449	CG_Chr10
ClCG10G021130	Kinesin-like protein	2.0555	0.00052479	0.024679	CG_Chr10
ClCG10G021450	Gamma-glutamyl phosphate reductase	-1.1861	3.2748e-05	0.0035966	CG_Chr10
ClCG10G021580	Adenine nucleotide alpha hydrolases-like superfamily protein LENGTH=160	0.90169	0.00033438	0.017778	CG_Chr10
ClCG10G021720	O-fucosyltransferase family protein	1.3817	0.00039134	0.020163	CG_Chr10
ClCG10G021840	Glycine-rich family protein	1.944	0.00040332	0.020323	CG_Chr10
ClCG10G022230	Aig1, putative	-2.4693	8.7597e-08	4.4314e-05	CG_Chr10
ClCG10G022240	GTPase IMAP family member 7	-1.8103	5.2534e-08	2.9234e-05	CG_Chr10
ClCG10G022440	Leucine-rich receptor-like protein kinase family protein LENGTH=1136	2.2365	3.9454e-05	0.0039918	CG_Chr10
ClCG10G022610	Protein WEAK CHLOROPLAST MOVEMENT UNDER BLUE LIGHT-like 1	2.3116	0.00011806	0.0090047	CG_Chr10
ClCG11G000600	Phytase	-1.9675	0.0012475	0.044786	CG_Chr11
ClCG11G000650	Myb family transcription factor-like	2.3672	4.7847e-05	0.0045966	CG_Chr11
ClCG11G001650	Protein kinase	1.5157	4.9556e-06	0.00096197	CG_Chr11
ClCG11G001740	Cytokinin dehydrogenase 3 family protein	-1.7154	9.7264e-05	0.007732	CG_Chr11
ClCG11G001920	Zinc finger CCCH domain-containing protein	2.0825	0.00058903	0.026793	CG_Chr11
ClCG11G002510	multiprotein bridging factor 1C LENGTH=148	-1.6598	0.00029181	0.016523	CG_Chr11
ClCG11G002750	Unknown protein	-3.3252	5.1178e-08	2.9234e-05	CG_Chr11
ClCG11G002760	Unknown protein	-2.7359	5.658e-07	0.00018921	CG_Chr11
ClCG11G003160	Thylakoid lumenal 16.5 kDa protein	-1.0449	0.00091124	0.036048	CG_Chr11
ClCG11G003200	Blue copper protein	-1.5601	0.00010316	0.008085	CG_Chr11
ClCG11G003830	Arginine decarboxylase	0.73765	0.0011332	0.04167	CG_Chr11
ClCG11G004490	Organ-specific protein P4	-1.8935	8.5124e-05	0.0071053	CG_Chr11
ClCG11G005370	Allene oxide cyclase	1.3699	0.00030545	0.016899	CG_Chr11
ClCG11G005670	Sorghum bicolor protein targeted either to mitochondria or chloroplast proteins T50848	-2.167	7.5331e-05	0.006516	CG_Chr11
ClCG11G006470	At2g39870/T5I7.17	1.9137	0.00048114	0.022949	CG_Chr11
ClCG11G007280	Expansin	2.4416	7.4112e-05	0.0064439	CG_Chr11
ClCG11G008040	Acidic leucine-rich nuclear phosphoprotein 32 family member B	-0.9925	0.0013974	0.048332	CG_Chr11
ClCG11G009530	50S ribosomal protein L33, chloroplastic	-1.5067	0.0011222	0.041395	CG_Chr11
ClCG11G010020	AT5g16250/T21H19_170	2.8645	3.2992e-06	0.00074144	CG_Chr11
ClCG11G010520	F21M11.3 protein	2.4929	3.0397e-05	0.0034287	CG_Chr11
ClCG11G011070	Endo-1,4-beta-glucanase, putative	1.6395	5.3488e-05	0.0050165	CG_Chr11
ClCG11G011650	Double Clp-N motif-containing P-loop nucleoside triphosphate hydrolases superfamily protein LENGTH=990	2.0566	0.0007964	0.032666	CG_Chr11
ClCG11G011960	NifU-like protein	-0.67947	0.0014362	0.049232	CG_Chr11
ClCG11G012180	Syntaxin/t-SNARE family protein LENGTH=300	-0.99203	0.00029198	0.016523	CG_Chr11
ClCG11G012310	Oxygen-dependent choline dehydrogenase	3.3329	9.1399e-10	1.1737e-06	CG_Chr11
ClCG11G012580	Ring finger protein, putative	-0.92396	0.00018152	0.012131	CG_Chr11
ClCG11G012920	Protein kinase superfamily protein LENGTH=509	2.01	0.0010436	0.039326	CG_Chr11
ClCG11G013250	C2 domain-containing family protein	-0.79014	0.00097932	0.037757	CG_Chr11
ClCG11G013530	NAD(P)-binding Rossmann-fold superfamily protein LENGTH=302	1.0593	0.00098692	0.037875	CG_Chr11
ClCG11G013840	OTU domain-containing protein 6B, putative	-1.3591	0.0014294	0.049202	CG_Chr11
ClCG11G014040	Sulfite exporter TauE/SafE family protein LENGTH=476	2.1576	0.0002868	0.016365	CG_Chr11
ClCG11G014060	myb domain protein 3r-4 LENGTH=961	1.744	0.00010097	0.0079509	CG_Chr11
ClCG11G014110	Alpha/beta-Hydrolases superfamily protein	-1.1308	0.0011484	0.041924	CG_Chr11
ClCG11G014260	L-ascorbate peroxidase family protein	-0.88508	0.00022685	0.014026	CG_Chr11
ClCG11G014540	AT hook motif DNA-binding family protein LENGTH=378	1.7623	0.00011458	0.0088147	CG_Chr11
ClCG11G014560	Kinesin-like protein	2.3102	0.00012764	0.0094701	CG_Chr11
ClCG11G014630	Protein kinase family protein	-1.6747	2.3183e-05	0.0028668	CG_Chr11
ClCG11G014830	Transcription factor bHLH	1.8637	0.0013337	0.047072	CG_Chr11
ClCG11G015020	Auroralike protein kinase putative	2.4105	5.2092e-05	0.0049131	CG_Chr11
ClCG11G015410	WD-repeat protein, putative	-2.0839	1.3716e-09	1.6355e-06	CG_Chr11
ClCG11G016320	PH01B019A14.22 protein	2.0049	0.0011502	0.041924	CG_Chr11
ClCG11G016400	Obg-like ATPase 1	-0.98841	2.3831e-06	0.00057656	CG_Chr11
ClCG11G016610	Aldo/keto reductase family protein	-1.0256	0.0013406	0.047215	CG_Chr11
ClCG11G016800	Aminotransferase	1.5931	0.00013091	0.0096273	CG_Chr11
ClCG11G016840	Zinc transporter protein	2.6878	8.1066e-10	1.1704e-06	CG_Chr11
ClCG11G016910	AT4g15140/dl3615c	2.1212	0.00051491	0.024282	CG_Chr11
ClCG11G017060	Protein kinase superfamily protein LENGTH=355	-1.2951	0.00028723	0.016365	CG_Chr11
ClCG11G017960	Squamosa promoter-binding protein, putative	-2.6568	1.1932e-05	0.0017024	CG_Chr11
ClCG11G018040	Dynamin family protein	1.9842	0.0001067	0.0083236	CG_Chr11
ClCG11G018460	Cotton fiber expressed protein 1	1.9259	0.001308	0.046438	CG_Chr11
ClCG11G018710	Cyclin B	2.4965	1.4356e-05	0.0019934	CG_Chr11
ClCG11G019040	AT hook motif DNA-binding family protein	1.1589	0.0006971	0.030072	CG_Chr11

[truncated: 2 more sheets: Stnr_F_11dptvsStnr_11dpt_DEG, Stnr_F_R_11dptvsStnr_11dpt_DEG]
