# Supplementary material for: The Transcriptomic Profile of Watermelon Is Affected by Zinc in the Presence of Fusarium oxysporum f. sp. niveum and Meloidogyne incognita
Source: Pathogens. 2021 Jun 23;10(7):796. doi: 10.3390/pathogens10070796 (PMC8308719; doi:10.3390/pathogens10070796)
Supplement: Supplementary file 1 [file pathogens-10-00796-s001.zip › Table S2.xlsx]

## Sheet: HZ_11dptvsStnr_11dpt_GOenrich
GOID	description	Category	Up_geneID	Up_Count	DowngeneID	DownCount	padj	geneID	HZTotal_Count
GO:0009523	photosystem II	CC		.	ClCG01G008280/ClCG01G016370/ClCG03G015240/ClCG08G009180	4	0.0477475	ClCG01G008280/ClCG01G016370/ClCG03G015240/ClCG08G009180	4
GO:0009579	thylakoid	CC		.	ClCG01G008280/ClCG01G016370/ClCG02G005540/ClCG03G015240/ClCG08G009180	5	0.0477475	ClCG01G008280/ClCG01G016370/ClCG02G005540/ClCG03G015240/ClCG08G009180	5
GO:0044436	thylakoid part	CC		.	ClCG01G008280/ClCG01G016370/ClCG02G005540/ClCG03G015240/ClCG08G009180	5	0.0477475	ClCG01G008280/ClCG01G016370/ClCG02G005540/ClCG03G015240/ClCG08G009180	5
GO:0009654	photosystem II oxygen evolving complex	CC		.	ClCG01G008280/ClCG01G016370/ClCG08G009180	3	0.0911234	ClCG01G008280/ClCG01G016370/ClCG08G009180	3
GO:0042651	thylakoid membrane	CC		.	ClCG01G008280/ClCG01G016370/ClCG08G009180	3	0.0911234	ClCG01G008280/ClCG01G016370/ClCG08G009180	3
GO:1990204	oxidoreductase complex	CC		.	ClCG01G008280/ClCG01G016370/ClCG08G009180	3	0.0990502	ClCG01G008280/ClCG01G016370/ClCG08G009180	3
GO:0034357	photosynthetic membrane	CC		.	ClCG01G008280/ClCG01G016370/ClCG03G015240/ClCG08G009180	4	0.0990502	ClCG01G008280/ClCG01G016370/ClCG03G015240/ClCG08G009180	4
GO:0009521	photosystem	CC		.	ClCG01G008280/ClCG01G016370/ClCG03G015240/ClCG08G009180	4	0.0990502	ClCG01G008280/ClCG01G016370/ClCG03G015240/ClCG08G009180	4
GO:0015267	channel activity	MF	ClCG10G006450	1	ClCG01G024020/ClCG04G009010/ClCG04G009060/ClCG07G004030/ClCG10G016560	5	0.124863	ClCG01G024020/ClCG04G009010/ClCG04G009060/ClCG07G004030/ClCG10G006450/ClCG10G016560	6
GO:0016817	hydrolase activity, acting on acid anhydrides	MF	ClCG02G007140/ClCG02G022520/ClCG04G008470/ClCG05G007110/ClCG06G007110/ClCG09G005950/ClCG10G012270/ClCG10G016920	8	ClCG01G003760/ClCG01G010800/ClCG02G019840/ClCG05G004240/ClCG05G013920/ClCG09G016330	6	0.124863	ClCG01G003760/ClCG01G010800/ClCG02G007140/ClCG02G019840/ClCG02G022520/ClCG04G008470/ClCG05G004240/ClCG05G007110/ClCG05G013920/ClCG06G007110/ClCG09G005950/ClCG09G016330/ClCG10G012270/ClCG10G016920	14
GO:0016818	hydrolase activity, acting on acid anhydrides, in phosphorus-containing anhydrides	MF	ClCG02G007140/ClCG02G022520/ClCG04G008470/ClCG05G007110/ClCG06G007110/ClCG09G005950/ClCG10G012270/ClCG10G016920	8	ClCG01G003760/ClCG01G010800/ClCG02G019840/ClCG05G004240/ClCG05G013920/ClCG09G016330	6	0.124863	ClCG01G003760/ClCG01G010800/ClCG02G007140/ClCG02G019840/ClCG02G022520/ClCG04G008470/ClCG05G004240/ClCG05G007110/ClCG05G013920/ClCG06G007110/ClCG09G005950/ClCG09G016330/ClCG10G012270/ClCG10G016920	14
GO:0016860	intramolecular oxidoreductase activity	MF	ClCG11G005370	1	ClCG02G011400/ClCG02G016530	2	0.124863	ClCG02G011400/ClCG02G016530/ClCG11G005370	3
GO:0022803	passive transmembrane transporter activity	MF	ClCG10G006450	1	ClCG01G024020/ClCG04G009010/ClCG04G009060/ClCG07G004030/ClCG10G016560	5	0.124863	ClCG01G024020/ClCG04G009010/ClCG04G009060/ClCG07G004030/ClCG10G006450/ClCG10G016560	6
GO:0016462	pyrophosphatase activity	MF	ClCG02G007140/ClCG02G022520/ClCG04G008470/ClCG05G007110/ClCG06G007110/ClCG09G005950/ClCG10G012270/ClCG10G016920	8	ClCG01G003760/ClCG01G010800/ClCG02G019840/ClCG05G004240/ClCG05G013920/ClCG09G016330	6	0.124863	ClCG01G003760/ClCG01G010800/ClCG02G007140/ClCG02G019840/ClCG02G022520/ClCG04G008470/ClCG05G004240/ClCG05G007110/ClCG05G013920/ClCG06G007110/ClCG09G005950/ClCG09G016330/ClCG10G012270/ClCG10G016920	14
GO:0005667	transcription factor complex	CC	ClCG06G016660	1	ClCG09G000950	1	0.193908	ClCG06G016660/ClCG09G000950	2
GO:0019898	extrinsic component of membrane	CC		.	ClCG01G008280/ClCG08G009180	2	0.203084	ClCG01G008280/ClCG08G009180	2
GO:0048046	apoplast	CC	ClCG03G002820	1	ClCG05G025240	1	0.20391	ClCG03G002820/ClCG05G025240	2
GO:0005618	cell wall	CC	ClCG03G002820	1	ClCG05G025240	1	0.20391	ClCG03G002820/ClCG05G025240	2
GO:0030312	external encapsulating structure	CC	ClCG03G002820	1	ClCG05G025240	1	0.20391	ClCG03G002820/ClCG05G025240	2
GO:0016853	isomerase activity	MF	ClCG10G012270/ClCG11G005370	2	ClCG01G006380/ClCG02G011400/ClCG02G016530/ClCG07G008390	4	0.214285	ClCG01G006380/ClCG02G011400/ClCG02G016530/ClCG07G008390/ClCG10G012270/ClCG11G005370	6
GO:0005576	extracellular region	CC	ClCG03G002820	1	ClCG05G025240	1	0.237826	ClCG03G002820/ClCG05G025240	2
GO:0005092	GDP-dissociation inhibitor activity	MF		.	ClCG01G021490/ClCG07G015500	2	0.264829	ClCG01G021490/ClCG07G015500	2
GO:0016861	intramolecular oxidoreductase activity, interconverting aldoses and ketoses	MF		.	ClCG02G011400/ClCG02G016530	2	0.265362	ClCG02G011400/ClCG02G016530	2
GO:0017111	nucleoside-triphosphatase activity	MF	ClCG02G007140/ClCG02G022520/ClCG04G008470/ClCG05G007110/ClCG06G007110/ClCG09G005950/ClCG10G012270/ClCG10G016920	8	ClCG01G003760/ClCG01G010800/ClCG02G019840/ClCG05G013920	4	0.265362	ClCG01G003760/ClCG01G010800/ClCG02G007140/ClCG02G019840/ClCG02G022520/ClCG04G008470/ClCG05G007110/ClCG05G013920/ClCG06G007110/ClCG09G005950/ClCG10G012270/ClCG10G016920	12
GO:0098796	membrane protein complex	CC		.	ClCG01G008280/ClCG01G016370/ClCG03G015240/ClCG05G013920/ClCG05G017160/ClCG08G009180	6	0.290317	ClCG01G008280/ClCG01G016370/ClCG03G015240/ClCG05G013920/ClCG05G017160/ClCG08G009180	6
GO:0015991	ATP hydrolysis coupled proton transport	BP		.	ClCG05G013920/ClCG05G017160	2	0.309253	ClCG05G013920/ClCG05G017160	2
GO:0006261	DNA-dependent DNA replication	BP	ClCG09G015670/ClCG10G013030	2		.	0.309253	ClCG09G015670/ClCG10G013030	2
GO:0046394	carboxylic acid biosynthetic process	BP	ClCG11G005370	1	ClCG01G007890/ClCG02G020640/ClCG05G005520/ClCG09G008790	4	0.309253	ClCG01G007890/ClCG02G020640/ClCG05G005520/ClCG09G008790/ClCG11G005370	5
GO:0007049	cell cycle	BP	ClCG05G009820/ClCG08G007860	2	ClCG02G008430	1	0.309253	ClCG02G008430/ClCG05G009820/ClCG08G007860	3
GO:0006073	cellular glucan metabolic process	BP	ClCG03G002820/ClCG10G011170	2	ClCG05G025240/ClCG07G011390	2	0.309253	ClCG03G002820/ClCG05G025240/ClCG07G011390/ClCG10G011170	4
GO:0044264	cellular polysaccharide metabolic process	BP	ClCG03G002820/ClCG10G011170	2	ClCG05G025240/ClCG07G011390	2	0.309253	ClCG03G002820/ClCG05G025240/ClCG07G011390/ClCG10G011170	4
GO:0015988	energy coupled proton transmembrane transport, against electrochemical gradient	BP		.	ClCG05G013920/ClCG05G017160	2	0.309253	ClCG05G013920/ClCG05G017160	2
GO:0006091	generation of precursor metabolites and energy	BP		.	ClCG01G016370/ClCG02G001140/ClCG02G024460/ClCG11G003870	4	0.309253	ClCG01G016370/ClCG02G001140/ClCG02G024460/ClCG11G003870	4
GO:0044042	glucan metabolic process	BP	ClCG03G002820/ClCG10G011170	2	ClCG05G025240/ClCG07G011390	2	0.309253	ClCG03G002820/ClCG05G025240/ClCG07G011390/ClCG10G011170	4
GO:0072330	monocarboxylic acid biosynthetic process	BP	ClCG11G005370	1	ClCG02G020640/ClCG09G008790	2	0.309253	ClCG02G020640/ClCG09G008790/ClCG11G005370	3
GO:0032787	monocarboxylic acid metabolic process	BP	ClCG11G005370	1	ClCG02G020640/ClCG02G024460/ClCG08G017190/ClCG09G008790/ClCG11G003870	5	0.309253	ClCG02G020640/ClCG02G024460/ClCG08G017190/ClCG09G008790/ClCG11G003870/ClCG11G005370	6
GO:0048285	organelle fission	BP	ClCG05G009820/ClCG08G007860	2		.	0.309253	ClCG05G009820/ClCG08G007860	2
GO:0016053	organic acid biosynthetic process	BP	ClCG11G005370	1	ClCG01G007890/ClCG02G020640/ClCG05G005520/ClCG09G008790	4	0.309253	ClCG01G007890/ClCG02G020640/ClCG05G005520/ClCG09G008790/ClCG11G005370	5
GO:0015979	photosynthesis	BP		.	ClCG01G008280/ClCG01G016370/ClCG02G001140/ClCG03G015240/ClCG08G009180	5	0.309253	ClCG01G008280/ClCG01G016370/ClCG02G001140/ClCG03G015240/ClCG08G009180	5
GO:1902589	single-organism organelle organization	BP	ClCG05G009820/ClCG05G019560/ClCG08G007860	3		.	0.309253	ClCG05G009820/ClCG05G019560/ClCG08G007860	3
GO:0044283	small molecule biosynthetic process	BP	ClCG11G005370	1	ClCG01G007890/ClCG02G020640/ClCG05G005520/ClCG09G008790/ClCG09G019170	5	0.309253	ClCG01G007890/ClCG02G020640/ClCG05G005520/ClCG09G008790/ClCG09G019170/ClCG11G005370	6
GO:0008094	DNA-dependent ATPase activity	MF	ClCG02G022520/ClCG10G012270	2		.	0.321369	ClCG02G022520/ClCG10G012270	2
GO:0016887	ATPase activity	MF	ClCG02G022520/ClCG09G005950/ClCG10G012270/ClCG10G016920	4	ClCG01G010800/ClCG05G013920	2	0.326285	ClCG01G010800/ClCG02G022520/ClCG05G013920/ClCG09G005950/ClCG10G012270/ClCG10G016920	6
GO:0042623	ATPase activity, coupled	MF	ClCG02G022520/ClCG09G005950/ClCG10G012270	3	ClCG05G013920	1	0.327267	ClCG02G022520/ClCG05G013920/ClCG09G005950/ClCG10G012270	4
GO:0004499	N,N-dimethylaniline monooxygenase activity	MF		.	ClCG01G010740/ClCG04G000420	2	0.327267	ClCG01G010740/ClCG04G000420	2
GO:0005509	calcium ion binding	MF	ClCG01G009930/ClCG05G026670	2	ClCG01G008280/ClCG02G005880/ClCG08G009180/ClCG11G015540	4	0.327267	ClCG01G008280/ClCG01G009930/ClCG02G005880/ClCG05G026670/ClCG08G009180/ClCG11G015540	6
GO:0016762	xyloglucan:xyloglucosyl transferase activity	MF	ClCG03G002820	1	ClCG05G025240	1	0.327267	ClCG03G002820/ClCG05G025240	2
GO:0005975	carbohydrate metabolic process	BP	ClCG03G002820/ClCG10G011170/ClCG11G011070	3	ClCG01G006380/ClCG02G024460/ClCG05G018810/ClCG05G025240/ClCG06G008030/ClCG06G016190/ClCG07G008390/ClCG07G011390/ClCG09G006860/ClCG10G013330/ClCG11G003870	11	0.33017	ClCG01G006380/ClCG02G024460/ClCG03G002820/ClCG05G018810/ClCG05G025240/ClCG06G008030/ClCG06G016190/ClCG07G008390/ClCG07G011390/ClCG09G006860/ClCG10G011170/ClCG10G013330/ClCG11G003870/ClCG11G011070	14
GO:0044262	cellular carbohydrate metabolic process	BP	ClCG03G002820/ClCG10G011170	2	ClCG05G025240/ClCG06G008030/ClCG07G011390	3	0.33017	ClCG03G002820/ClCG05G025240/ClCG06G008030/ClCG07G011390/ClCG10G011170	5
GO:0006631	fatty acid metabolic process	BP		.	ClCG02G020640/ClCG08G017190/ClCG09G008790	3	0.33017	ClCG02G020640/ClCG08G017190/ClCG09G008790	3
GO:0007017	microtubule-based process	BP	ClCG04G008470/ClCG05G007110/ClCG05G009820/ClCG06G007110	4		.	0.33017	ClCG04G008470/ClCG05G007110/ClCG05G009820/ClCG06G007110	4
GO:0046496	nicotinamide nucleotide metabolic process	BP		.	ClCG02G016530/ClCG02G024460/ClCG11G003870	3	0.33017	ClCG02G016530/ClCG02G024460/ClCG11G003870	3
GO:0006996	organelle organization	BP	ClCG05G009820/ClCG05G019560/ClCG08G007860/ClCG10G012270	4	ClCG02G000260	1	0.33017	ClCG02G000260/ClCG05G009820/ClCG05G019560/ClCG08G007860/ClCG10G012270	5
GO:0006733	oxidoreduction coenzyme metabolic process	BP		.	ClCG02G016530/ClCG02G024460/ClCG11G003870	3	0.33017	ClCG02G016530/ClCG02G024460/ClCG11G003870	3
GO:0005976	polysaccharide metabolic process	BP	ClCG03G002820/ClCG10G011170	2	ClCG05G025240/ClCG07G011390	2	0.33017	ClCG03G002820/ClCG05G025240/ClCG07G011390/ClCG10G011170	4
GO:0019362	pyridine nucleotide metabolic process	BP		.	ClCG02G016530/ClCG02G024460/ClCG11G003870	3	0.33017	ClCG02G016530/ClCG02G024460/ClCG11G003870	3
GO:0072524	pyridine-containing compound metabolic process	BP		.	ClCG02G016530/ClCG02G024460/ClCG11G003870	3	0.33017	ClCG02G016530/ClCG02G024460/ClCG11G003870	3
GO:0055085	transmembrane transport	BP	ClCG04G007020/ClCG05G004110/ClCG09G005950/ClCG10G006450	4	ClCG01G009160/ClCG01G024020/ClCG02G012660/ClCG02G023250/ClCG04G009010/ClCG04G009060/ClCG05G005680/ClCG05G013920/ClCG05G017160/ClCG07G004030/ClCG10G014820/ClCG10G016560	12	0.33017	ClCG01G009160/ClCG01G024020/ClCG02G012660/ClCG02G023250/ClCG04G007020/ClCG04G009010/ClCG04G009060/ClCG05G004110/ClCG05G005680/ClCG05G013920/ClCG05G017160/ClCG07G004030/ClCG09G005950/ClCG10G006450/ClCG10G014820/ClCG10G016560	16
GO:0044427	chromosomal part	CC	ClCG02G022520/ClCG05G009820/ClCG08G007860	3		.	0.337412	ClCG02G022520/ClCG05G009820/ClCG08G007860	3
GO:0043234	protein complex	CC	ClCG02G022520/ClCG05G009820/ClCG06G016660/ClCG10G013030	4	ClCG01G008280/ClCG01G016370/ClCG02G005540/ClCG03G015240/ClCG05G013920/ClCG05G017160/ClCG08G009180/ClCG09G000950	8	0.337412	ClCG01G008280/ClCG01G016370/ClCG02G005540/ClCG02G022520/ClCG03G015240/ClCG05G009820/ClCG05G013920/ClCG05G017160/ClCG06G016660/ClCG08G009180/ClCG09G000950/ClCG10G013030	12
GO:0016469	proton-transporting two-sector ATPase complex	CC		.	ClCG05G013920/ClCG05G017160	2	0.337412	ClCG05G013920/ClCG05G017160	2
GO:0006260	DNA replication	BP	ClCG02G022520/ClCG09G015670/ClCG10G013030	3		.	0.360369	ClCG02G022520/ClCG09G015670/ClCG10G013030	3
GO:0016836	hydro-lyase activity	MF		.	ClCG05G025330/ClCG10G014200	2	0.361684	ClCG05G025330/ClCG10G014200	2
GO:0016829	lyase activity	MF		.	ClCG03G005200/ClCG05G025330/ClCG09G019170/ClCG10G014200/ClCG11G003870	5	0.361684	ClCG03G005200/ClCG05G025330/ClCG09G019170/ClCG10G014200/ClCG11G003870	5
GO:0046031	ADP metabolic process	BP		.	ClCG02G024460/ClCG11G003870	2	0.366146	ClCG02G024460/ClCG11G003870	2
GO:0006757	ATP generation from ADP	BP		.	ClCG02G024460/ClCG11G003870	2	0.366146	ClCG02G024460/ClCG11G003870	2
GO:0019752	carboxylic acid metabolic process	BP	ClCG11G005370	1	ClCG01G007890/ClCG02G020640/ClCG02G024460/ClCG05G005520/ClCG08G017190/ClCG09G008790/ClCG11G003870	7	0.366146	ClCG01G007890/ClCG02G020640/ClCG02G024460/ClCG05G005520/ClCG08G017190/ClCG09G008790/ClCG11G003870/ClCG11G005370	8
GO:0022402	cell cycle process	BP	ClCG05G009820/ClCG08G007860	2		.	0.366146	ClCG05G009820/ClCG08G007860	2
GO:0034622	cellular macromolecular complex assembly	BP		.	ClCG01G016370/ClCG02G000260/ClCG02G001140	3	0.366146	ClCG01G016370/ClCG02G000260/ClCG02G001140	3
GO:0043623	cellular protein complex assembly	BP		.	ClCG01G016370/ClCG02G001140	2	0.366146	ClCG01G016370/ClCG02G001140	2
GO:0030244	cellulose biosynthetic process	BP	ClCG10G011170	1	ClCG07G011390	1	0.366146	ClCG07G011390/ClCG10G011170	2
GO:0030243	cellulose metabolic process	BP	ClCG10G011170	1	ClCG07G011390	1	0.366146	ClCG07G011390/ClCG10G011170	2
GO:0051276	chromosome organization	BP	ClCG05G009820/ClCG05G019560/ClCG10G012270	3		.	0.366146	ClCG05G009820/ClCG05G019560/ClCG10G012270	3
GO:0006633	fatty acid biosynthetic process	BP		.	ClCG02G020640/ClCG09G008790	2	0.366146	ClCG02G020640/ClCG09G008790	2
GO:0006096	glycolytic process	BP		.	ClCG02G024460/ClCG11G003870	2	0.366146	ClCG02G024460/ClCG11G003870	2
GO:0006811	ion transport	BP	ClCG10G006450	1	ClCG01G009160/ClCG04G009060/ClCG05G013920/ClCG05G017160/ClCG05G022160/ClCG06G013530/ClCG09G012120/ClCG10G020850	8	0.366146	ClCG01G009160/ClCG04G009060/ClCG05G013920/ClCG05G017160/ClCG05G022160/ClCG06G013530/ClCG09G012120/ClCG10G006450/ClCG10G020850	9
GO:0065003	macromolecular complex assembly	BP		.	ClCG01G016370/ClCG02G000260/ClCG02G001140	3	0.366146	ClCG01G016370/ClCG02G000260/ClCG02G001140	3
GO:0007018	microtubule-based movement	BP	ClCG04G008470/ClCG05G007110/ClCG06G007110	3		.	0.366146	ClCG04G008470/ClCG05G007110/ClCG06G007110	3
GO:0006928	movement of cell or subcellular component	BP	ClCG04G008470/ClCG05G007110/ClCG06G007110	3		.	0.366146	ClCG04G008470/ClCG05G007110/ClCG06G007110	3
GO:0009132	nucleoside diphosphate metabolic process	BP		.	ClCG02G024460/ClCG11G003870	2	0.366146	ClCG02G024460/ClCG11G003870	2
GO:0006165	nucleoside diphosphate phosphorylation	BP		.	ClCG02G024460/ClCG11G003870	2	0.366146	ClCG02G024460/ClCG11G003870	2
GO:0046939	nucleotide phosphorylation	BP		.	ClCG02G024460/ClCG11G003870	2	0.366146	ClCG02G024460/ClCG11G003870	2
GO:0006082	organic acid metabolic process	BP	ClCG11G005370	1	ClCG01G007890/ClCG02G020640/ClCG02G024460/ClCG05G005520/ClCG08G017190/ClCG09G008790/ClCG11G003870	7	0.366146	ClCG01G007890/ClCG02G020640/ClCG02G024460/ClCG05G005520/ClCG08G017190/ClCG09G008790/ClCG11G003870/ClCG11G005370	8
GO:0043436	oxoacid metabolic process	BP	ClCG11G005370	1	ClCG01G007890/ClCG02G020640/ClCG02G024460/ClCG05G005520/ClCG08G017190/ClCG09G008790/ClCG11G003870	7	0.366146	ClCG01G007890/ClCG02G020640/ClCG02G024460/ClCG05G005520/ClCG08G017190/ClCG09G008790/ClCG11G003870/ClCG11G005370	8
GO:0009135	purine nucleoside diphosphate metabolic process	BP		.	ClCG02G024460/ClCG11G003870	2	0.366146	ClCG02G024460/ClCG11G003870	2
GO:0009179	purine ribonucleoside diphosphate metabolic process	BP		.	ClCG02G024460/ClCG11G003870	2	0.366146	ClCG02G024460/ClCG11G003870	2
GO:0009185	ribonucleoside diphosphate metabolic process	BP		.	ClCG02G024460/ClCG11G003870	2	0.366146	ClCG02G024460/ClCG11G003870	2
GO:0044281	small molecule metabolic process	BP	ClCG11G005370	1	ClCG01G007890/ClCG02G016530/ClCG02G020640/ClCG02G024460/ClCG05G004240/ClCG05G005520/ClCG08G017190/ClCG09G008790/ClCG09G019170/ClCG11G003870	10	0.366146	ClCG01G007890/ClCG02G016530/ClCG02G020640/ClCG02G024460/ClCG05G004240/ClCG05G005520/ClCG08G017190/ClCG09G008790/ClCG09G019170/ClCG11G003870/ClCG11G005370	11
GO:0035251	UDP-glucosyltransferase activity	MF	ClCG10G011170	1	ClCG06G008030/ClCG07G011390	2	0.37625	ClCG06G008030/ClCG07G011390/ClCG10G011170	3
GO:0016835	carbon-oxygen lyase activity	MF		.	ClCG03G005200/ClCG05G025330/ClCG10G014200	3	0.37625	ClCG03G005200/ClCG05G025330/ClCG10G014200	3
GO:0003777	microtubule motor activity	MF	ClCG04G008470/ClCG05G007110/ClCG06G007110	3		.	0.37625	ClCG04G008470/ClCG05G007110/ClCG06G007110	3
GO:0016709	oxidoreductase activity, acting on paired donors, with incorporation or reduction of molecular oxygen, NAD(P)H as one donor,	MF		.	ClCG01G010740/ClCG04G000420	2	0.37625	ClCG01G010740/ClCG04G000420	2
GO:0016043	cellular component organization	BP	ClCG05G009820/ClCG05G019560/ClCG08G007860/ClCG10G012270	4	ClCG01G016370/ClCG02G000260/ClCG02G001140	3	0.37827	ClCG01G016370/ClCG02G000260/ClCG02G001140/ClCG05G009820/ClCG05G019560/ClCG08G007860/ClCG10G012270	7
GO:0044712	single-organism catabolic process	BP		.	ClCG02G024460/ClCG05G004240/ClCG11G003870	3	0.37827	ClCG02G024460/ClCG05G004240/ClCG11G003870	3
GO:0046527	glucosyltransferase activity	MF	ClCG10G011170	1	ClCG06G008030/ClCG07G011390	2	0.379154	ClCG06G008030/ClCG07G011390/ClCG10G011170	3
GO:0000287	magnesium ion binding	MF		.	ClCG02G024460/ClCG03G005200/ClCG09G016330	3	0.382267	ClCG02G024460/ClCG03G005200/ClCG09G016330	3
GO:0044711	single-organism biosynthetic process	BP	ClCG01G016200/ClCG10G011170/ClCG11G005370	3	ClCG01G007890/ClCG02G020640/ClCG05G005520/ClCG07G011390/ClCG09G008790/ClCG09G019170	6	0.383518	ClCG01G007890/ClCG01G016200/ClCG02G020640/ClCG05G005520/ClCG07G011390/ClCG09G008790/ClCG09G019170/ClCG10G011170/ClCG11G005370	9
GO:0030695	GTPase regulator activity	MF		.	ClCG01G021490/ClCG07G015500	2	0.38989	ClCG01G021490/ClCG07G015500	2
GO:0016760	cellulose synthase (UDP-forming) activity	MF	ClCG10G011170	1	ClCG07G011390	1	0.38989	ClCG07G011390/ClCG10G011170	2
GO:0016759	cellulose synthase activity	MF	ClCG10G011170	1	ClCG07G011390	1	0.38989	ClCG07G011390/ClCG10G011170	2
GO:0044877	macromolecular complex binding	MF	ClCG04G008470/ClCG05G007110/ClCG06G007110	3	ClCG02G000260	1	0.38989	ClCG02G000260/ClCG04G008470/ClCG05G007110/ClCG06G007110	4
GO:0004497	monooxygenase activity	MF		.	ClCG01G010740/ClCG04G000420	2	0.38989	ClCG01G010740/ClCG04G000420	2
GO:0005215	transporter activity	MF	ClCG05G004110/ClCG09G005950/ClCG10G006450	3	ClCG01G009160/ClCG01G024020/ClCG02G023250/ClCG04G009010/ClCG04G009060/ClCG05G005680/ClCG05G013920/ClCG05G017160/ClCG07G004030/ClCG10G016560	10	0.38989	ClCG01G009160/ClCG01G024020/ClCG02G023250/ClCG04G009010/ClCG04G009060/ClCG05G004110/ClCG05G005680/ClCG05G013920/ClCG05G017160/ClCG07G004030/ClCG09G005950/ClCG10G006450/ClCG10G016560	13
GO:0008289	lipid binding	MF	ClCG05G026670/ClCG09G000100/ClCG09G001930	3		.	0.39081	ClCG05G026670/ClCG09G000100/ClCG09G001930	3
GO:0008017	microtubule binding	MF	ClCG04G008470/ClCG05G007110/ClCG06G007110	3		.	0.394992	ClCG04G008470/ClCG05G007110/ClCG06G007110	3
GO:0003774	motor activity	MF	ClCG04G008470/ClCG05G007110/ClCG06G007110	3		.	0.399204	ClCG04G008470/ClCG05G007110/ClCG06G007110	3
GO:0006090	pyruvate metabolic process	BP		.	ClCG02G024460/ClCG11G003870	2	0.408021	ClCG02G024460/ClCG11G003870	2
GO:0006732	coenzyme metabolic process	BP		.	ClCG02G016530/ClCG02G024460/ClCG11G003870	3	0.41316	ClCG02G016530/ClCG02G024460/ClCG11G003870	3
GO:0009141	nucleoside triphosphate metabolic process	BP		.	ClCG02G024460/ClCG05G004240/ClCG11G003870	3	0.414034	ClCG02G024460/ClCG05G004240/ClCG11G003870	3
GO:0044724	single-organism carbohydrate catabolic process	BP		.	ClCG02G024460/ClCG11G003870	2	0.414034	ClCG02G024460/ClCG11G003870	2
GO:0050661	NADP binding	MF		.	ClCG01G010740/ClCG04G000420	2	0.420442	ClCG01G010740/ClCG04G000420	2
GO:0016705	oxidoreductase activity, acting on paired donors, with incorporation or reduction of molecular oxygen	MF		.	ClCG01G010740/ClCG04G000420/ClCG05G025950/ClCG07G001490/ClCG07G004290/ClCG08G015960/ClCG08G017190	7	0.420442	ClCG01G010740/ClCG04G000420/ClCG05G025950/ClCG07G001490/ClCG07G004290/ClCG08G015960/ClCG08G017190	7
GO:0032403	protein complex binding	MF	ClCG04G008470/ClCG05G007110/ClCG06G007110	3		.	0.420442	ClCG04G008470/ClCG05G007110/ClCG06G007110	3
GO:0022857	transmembrane transporter activity	MF	ClCG05G004110/ClCG09G005950/ClCG10G006450	3	ClCG01G009160/ClCG01G024020/ClCG04G009010/ClCG04G009060/ClCG05G005680/ClCG05G013920/ClCG05G017160/ClCG07G004030/ClCG10G016560	9	0.420442	ClCG01G009160/ClCG01G024020/ClCG04G009010/ClCG04G009060/ClCG05G004110/ClCG05G005680/ClCG05G013920/ClCG05G017160/ClCG07G004030/ClCG09G005950/ClCG10G006450/ClCG10G016560	12
GO:0015631	tubulin binding	MF	ClCG04G008470/ClCG05G007110/ClCG06G007110	3		.	0.420442	ClCG04G008470/ClCG05G007110/ClCG06G007110	3
GO:0006753	nucleoside phosphate metabolic process	BP		.	ClCG02G016530/ClCG02G024460/ClCG05G004240/ClCG11G003870	4	0.431567	ClCG02G016530/ClCG02G024460/ClCG05G004240/ClCG11G003870	4
GO:0006259	DNA metabolic process	BP	ClCG02G022520/ClCG05G019560/ClCG09G015670/ClCG10G012270/ClCG10G013030	5		.	0.440273	ClCG02G022520/ClCG05G019560/ClCG09G015670/ClCG10G012270/ClCG10G013030	5
GO:1901607	alpha-amino acid biosynthetic process	BP		.	ClCG01G007890/ClCG05G005520	2	0.440273	ClCG01G007890/ClCG05G005520	2
GO:0051274	beta-glucan biosynthetic process	BP	ClCG10G011170	1	ClCG07G011390	1	0.440273	ClCG07G011390/ClCG10G011170	2
GO:0051273	beta-glucan metabolic process	BP	ClCG10G011170	1	ClCG07G011390	1	0.440273	ClCG07G011390/ClCG10G011170	2
GO:0016052	carbohydrate catabolic process	BP		.	ClCG02G024460/ClCG11G003870	2	0.440273	ClCG02G024460/ClCG11G003870	2
GO:0006812	cation transport	BP		.	ClCG01G009160/ClCG05G013920/ClCG05G017160/ClCG05G022160/ClCG06G013530/ClCG10G020850	6	0.440273	ClCG01G009160/ClCG05G013920/ClCG05G017160/ClCG05G022160/ClCG06G013530/ClCG10G020850	6
GO:0006081	cellular aldehyde metabolic process	BP		.	ClCG02G016530	1	0.440273	ClCG02G016530	1
GO:0022607	cellular component assembly	BP		.	ClCG01G016370/ClCG02G000260/ClCG02G001140	3	0.440273	ClCG01G016370/ClCG02G000260/ClCG02G001140	3
GO:0071840	cellular component organization or biogenesis	BP	ClCG05G009820/ClCG05G019560/ClCG08G007860/ClCG10G012270	4	ClCG01G016370/ClCG02G000260/ClCG02G001140	3	0.440273	ClCG01G016370/ClCG02G000260/ClCG02G001140/ClCG05G009820/ClCG05G019560/ClCG08G007860/ClCG10G012270	7
GO:0044255	cellular lipid metabolic process	BP	ClCG01G016200	1	ClCG02G020640/ClCG08G017190/ClCG09G008790	3	0.440273	ClCG01G016200/ClCG02G020640/ClCG08G017190/ClCG09G008790	4
GO:0033692	cellular polysaccharide biosynthetic process	BP	ClCG10G011170	1	ClCG07G011390	1	0.440273	ClCG07G011390/ClCG10G011170	2
GO:0051186	cofactor metabolic process	BP		.	ClCG02G016530/ClCG02G024460/ClCG11G003870	3	0.440273	ClCG02G016530/ClCG02G024460/ClCG11G003870	3
GO:0009250	glucan biosynthetic process	BP	ClCG10G011170	1	ClCG07G011390	1	0.440273	ClCG07G011390/ClCG10G011170	2
GO:0009084	glutamine family amino acid biosynthetic process	BP		.	ClCG05G005520	1	0.440273	ClCG05G005520	1
GO:0009064	glutamine family amino acid metabolic process	BP		.	ClCG05G005520	1	0.440273	ClCG05G005520	1
GO:1902600	hydrogen ion transmembrane transport	BP		.	ClCG05G013920/ClCG05G017160	2	0.440273	ClCG05G013920/ClCG05G017160	2
GO:0006818	hydrogen transport	BP		.	ClCG05G013920/ClCG05G017160	2	0.440273	ClCG05G013920/ClCG05G017160	2
GO:0043933	macromolecular complex subunit organization	BP		.	ClCG01G016370/ClCG02G000260/ClCG02G001140	3	0.440273	ClCG01G016370/ClCG02G000260/ClCG02G001140	3
GO:0030001	metal ion transport	BP		.	ClCG01G009160/ClCG05G022160/ClCG06G013530/ClCG10G020850	4	0.440273	ClCG01G009160/ClCG05G022160/ClCG06G013530/ClCG10G020850	4
GO:0000278	mitotic cell cycle	BP	ClCG05G009820	1		.	0.440273	ClCG05G009820	1
GO:0055086	nucleobase-containing small molecule metabolic process	BP		.	ClCG02G016530/ClCG02G024460/ClCG05G004240/ClCG11G003870	4	0.440273	ClCG02G016530/ClCG02G024460/ClCG05G004240/ClCG11G003870	4
GO:0046434	organophosphate catabolic process	BP		.	ClCG05G004240	1	0.440273	ClCG05G004240	1
GO:0000271	polysaccharide biosynthetic process	BP	ClCG10G011170	1	ClCG07G011390	1	0.440273	ClCG07G011390/ClCG10G011170	2
GO:0006461	protein complex assembly	BP		.	ClCG01G016370/ClCG02G001140	2	0.440273	ClCG01G016370/ClCG02G001140	2
GO:0070271	protein complex biogenesis	BP		.	ClCG01G016370/ClCG02G001140	2	0.440273	ClCG01G016370/ClCG02G001140	2
GO:0015992	proton transport	BP		.	ClCG05G013920/ClCG05G017160	2	0.440273	ClCG05G013920/ClCG05G017160	2
GO:0031399	regulation of protein modification process	BP		.	ClCG02G008430	1	0.440273	ClCG02G008430	1
GO:0009719	response to endogenous stimulus	BP	ClCG01G001770/ClCG09G009470	2		.	0.440273	ClCG01G001770/ClCG09G009470	2
GO:0009725	response to hormone	BP	ClCG01G001770/ClCG09G009470	2		.	0.440273	ClCG01G001770/ClCG09G009470	2
GO:0010033	response to organic substance	BP	ClCG01G001770/ClCG09G009470	2		.	0.440273	ClCG01G001770/ClCG09G009470	2
GO:0019693	ribose phosphate metabolic process	BP		.	ClCG02G016530/ClCG02G024460/ClCG11G003870	3	0.440273	ClCG02G016530/ClCG02G024460/ClCG11G003870	3
GO:0007034	vacuolar transport	BP	ClCG01G025460	1		.	0.440273	ClCG01G025460	1
GO:0009110	vitamin biosynthetic process	BP		.	ClCG09G019170	1	0.440273	ClCG09G019170	1
GO:0006766	vitamin metabolic process	BP		.	ClCG09G019170	1	0.440273	ClCG09G019170	1
GO:0042364	water-soluble vitamin biosynthetic process	BP		.	ClCG09G019170	1	0.440273	ClCG09G019170	1
GO:0006767	water-soluble vitamin metabolic process	BP		.	ClCG09G019170	1	0.440273	ClCG09G019170	1
GO:0046942	carboxylic acid transport	BP		.	ClCG09G012120	1	0.445065	ClCG09G012120	1
GO:0015849	organic acid transport	BP		.	ClCG09G012120	1	0.445065	ClCG09G012120	1
GO:0015711	organic anion transport	BP		.	ClCG09G012120	1	0.445065	ClCG09G012120	1
GO:0044723	single-organism carbohydrate metabolic process	BP	ClCG10G011170	1	ClCG02G024460/ClCG06G008030/ClCG07G011390/ClCG11G003870	4	0.445065	ClCG02G024460/ClCG06G008030/ClCG07G011390/ClCG10G011170/ClCG11G003870	5
GO:0050662	coenzyme binding	MF	ClCG11G012310	1	ClCG01G010740/ClCG02G004540/ClCG02G016600/ClCG04G000420/ClCG07G000270	5	0.455385	ClCG01G010740/ClCG02G004540/ClCG02G016600/ClCG04G000420/ClCG07G000270/ClCG11G012310	6
GO:0060589	nucleoside-triphosphatase regulator activity	MF		.	ClCG01G021490/ClCG07G015500	2	0.466309	ClCG01G021490/ClCG07G015500	2
GO:1901605	alpha-amino acid metabolic process	BP		.	ClCG01G007890/ClCG05G005520	2	0.471045	ClCG01G007890/ClCG05G005520	2
GO:0008652	cellular amino acid biosynthetic process	BP		.	ClCG01G007890/ClCG05G005520	2	0.471045	ClCG01G007890/ClCG05G005520	2
GO:0050790	regulation of catalytic activity	BP		.	ClCG02G008430	1	0.479302	ClCG02G008430	1
GO:0065009	regulation of molecular function	BP		.	ClCG02G008430	1	0.479302	ClCG02G008430	1
GO:0033014	tetrapyrrole biosynthetic process	BP		.	ClCG09G019170	1	0.479302	ClCG09G019170	1
GO:0071822	protein complex subunit organization	BP		.	ClCG01G016370/ClCG02G001140	2	0.494235	ClCG01G016370/ClCG02G001140	2
GO:0005694	chromosome	CC	ClCG02G022520/ClCG05G009820/ClCG08G007860	3		.	0.497353	ClCG02G022520/ClCG05G009820/ClCG08G007860	3
GO:0009117	nucleotide metabolic process	BP		.	ClCG02G016530/ClCG02G024460/ClCG11G003870	3	0.508757	ClCG02G016530/ClCG02G024460/ClCG11G003870	3
GO:0046034	ATP metabolic process	BP		.	ClCG02G024460/ClCG11G003870	2	0.509991	ClCG02G024460/ClCG11G003870	2
GO:0071103	DNA conformation change	BP	ClCG10G012270	1		.	0.509991	ClCG10G012270	1
GO:0098655	cation transmembrane transport	BP		.	ClCG05G013920/ClCG05G017160	2	0.509991	ClCG05G013920/ClCG05G017160	2
GO:0034637	cellular carbohydrate biosynthetic process	BP	ClCG10G011170	1	ClCG07G011390	1	0.509991	ClCG07G011390/ClCG10G011170	2
GO:0007010	cytoskeleton organization	BP	ClCG05G009820	1		.	0.509991	ClCG05G009820	1
GO:0098662	inorganic cation transmembrane transport	BP		.	ClCG05G013920/ClCG05G017160	2	0.509991	ClCG05G013920/ClCG05G017160	2
GO:0098660	inorganic ion transmembrane transport	BP		.	ClCG05G013920/ClCG05G017160	2	0.509991	ClCG05G013920/ClCG05G017160	2
GO:0008299	isoprenoid biosynthetic process	BP	ClCG01G016200	1		.	0.509991	ClCG01G016200	1
GO:0006720	isoprenoid metabolic process	BP	ClCG01G016200	1		.	0.509991	ClCG01G016200	1
GO:0008610	lipid biosynthetic process	BP	ClCG01G016200	1	ClCG02G020640/ClCG09G008790	2	0.509991	ClCG01G016200/ClCG02G020640/ClCG09G008790	3
GO:0006629	lipid metabolic process	BP	ClCG01G016200	1	ClCG02G020640/ClCG06G012350/ClCG07G004290/ClCG08G017190/ClCG09G008790	5	0.509991	ClCG01G016200/ClCG02G020640/ClCG06G012350/ClCG07G004290/ClCG08G017190/ClCG09G008790	6
GO:0034655	nucleobase-containing compound catabolic process	BP		.	ClCG05G004240	1	0.509991	ClCG05G004240	1
GO:0009123	nucleoside monophosphate metabolic process	BP		.	ClCG02G024460/ClCG11G003870	2	0.509991	ClCG02G024460/ClCG11G003870	2
GO:0009126	purine nucleoside monophosphate metabolic process	BP		.	ClCG02G024460/ClCG11G003870	2	0.509991	ClCG02G024460/ClCG11G003870	2
GO:0009144	purine nucleoside triphosphate metabolic process	BP		.	ClCG02G024460/ClCG11G003870	2	0.509991	ClCG02G024460/ClCG11G003870	2
GO:0009167	purine ribonucleoside monophosphate metabolic process	BP		.	ClCG02G024460/ClCG11G003870	2	0.509991	ClCG02G024460/ClCG11G003870	2
GO:0009205	purine ribonucleoside triphosphate metabolic process	BP		.	ClCG02G024460/ClCG11G003870	2	0.509991	ClCG02G024460/ClCG11G003870	2
GO:0051726	regulation of cell cycle	BP		.	ClCG02G008430	1	0.509991	ClCG02G008430	1
GO:0009161	ribonucleoside monophosphate metabolic process	BP		.	ClCG02G024460/ClCG11G003870	2	0.509991	ClCG02G024460/ClCG11G003870	2
GO:0009199	ribonucleoside triphosphate metabolic process	BP		.	ClCG02G024460/ClCG11G003870	2	0.509991	ClCG02G024460/ClCG11G003870	2
GO:0033013	tetrapyrrole metabolic process	BP		.	ClCG09G019170	1	0.509991	ClCG09G019170	1
GO:1902494	catalytic complex	CC		.	ClCG01G008280/ClCG01G016370/ClCG08G009180/ClCG09G000950	4	0.513549	ClCG01G008280/ClCG01G016370/ClCG08G009180/ClCG09G000950	4
GO:0032268	regulation of cellular protein metabolic process	BP		.	ClCG02G008430	1	0.514511	ClCG02G008430	1
GO:0015672	monovalent inorganic cation transport	BP		.	ClCG05G013920/ClCG05G017160	2	0.51977	ClCG05G013920/ClCG05G017160	2
GO:1902582	single-organism intracellular transport	BP	ClCG01G025460	1	ClCG11G012180	1	0.51977	ClCG01G025460/ClCG11G012180	2
GO:0034220	ion transmembrane transport	BP		.	ClCG05G013920/ClCG05G017160	2	0.526406	ClCG05G013920/ClCG05G017160	2
GO:0048193	Golgi vesicle transport	BP		.	ClCG11G012180	1	0.531945	ClCG11G012180	1
GO:0051246	regulation of protein metabolic process	BP		.	ClCG02G008430	1	0.531945	ClCG02G008430	1
GO:0019439	aromatic compound catabolic process	BP		.	ClCG05G004240	1	0.546765	ClCG05G004240	1
GO:0016051	carbohydrate biosynthetic process	BP	ClCG10G011170	1	ClCG07G011390	1	0.546765	ClCG07G011390/ClCG10G011170	2
GO:0044085	cellular component biogenesis	BP		.	ClCG01G016370/ClCG02G000260/ClCG02G001140	3	0.546765	ClCG01G016370/ClCG02G000260/ClCG02G001140	3
GO:0044270	cellular nitrogen compound catabolic process	BP		.	ClCG05G004240	1	0.546765	ClCG05G004240	1
GO:0005984	disaccharide metabolic process	BP		.	ClCG06G008030	1	0.546765	ClCG06G008030	1
GO:0046700	heterocycle catabolic process	BP		.	ClCG05G004240	1	0.546765	ClCG05G004240	1
GO:1901361	organic cyclic compound catabolic process	BP		.	ClCG05G004240	1	0.546765	ClCG05G004240	1
GO:0019637	organophosphate metabolic process	BP		.	ClCG02G016530/ClCG02G024460/ClCG05G004240/ClCG11G003870	4	0.546765	ClCG02G016530/ClCG02G024460/ClCG05G004240/ClCG11G003870	4
GO:0042278	purine nucleoside metabolic process	BP		.	ClCG02G024460/ClCG11G003870	2	0.546765	ClCG02G024460/ClCG11G003870	2
GO:0006163	purine nucleotide metabolic process	BP		.	ClCG02G024460/ClCG11G003870	2	0.546765	ClCG02G024460/ClCG11G003870	2
GO:0046128	purine ribonucleoside metabolic process	BP		.	ClCG02G024460/ClCG11G003870	2	0.546765	ClCG02G024460/ClCG11G003870	2
GO:0009150	purine ribonucleotide metabolic process	BP		.	ClCG02G024460/ClCG11G003870	2	0.546765	ClCG02G024460/ClCG11G003870	2
GO:0009259	ribonucleotide metabolic process	BP		.	ClCG02G024460/ClCG11G003870	2	0.546765	ClCG02G024460/ClCG11G003870	2
GO:0009119	ribonucleoside metabolic process	BP		.	ClCG02G024460/ClCG11G003870	2	0.552006	ClCG02G024460/ClCG11G003870	2
GO:0033178	proton-transporting two-sector ATPase complex, catalytic domain	CC		.	ClCG05G013920	1	0.553625	ClCG05G013920	1
GO:0042625	ATPase activity, coupled to transmembrane movement of ions	MF		.	ClCG05G013920	1	0.563164	ClCG05G013920	1
GO:0044769	ATPase activity, coupled to transmembrane movement of ions, rotational mechanism	MF		.	ClCG05G013920	1	0.563164	ClCG05G013920	1
GO:0019829	cation-transporting ATPase activity	MF		.	ClCG05G013920	1	0.563164	ClCG05G013920	1
GO:0048037	cofactor binding	MF	ClCG11G012310	1	ClCG01G010740/ClCG02G004540/ClCG02G016600/ClCG04G000420/ClCG07G000270/ClCG10G015340	6	0.563164	ClCG01G010740/ClCG02G004540/ClCG02G016600/ClCG04G000420/ClCG07G000270/ClCG10G015340/ClCG11G012310	7
GO:0000428	DNA-directed RNA polymerase complex	CC		.	ClCG09G000950	1	0.567982	ClCG09G000950	1
GO:0055029	nuclear DNA-directed RNA polymerase complex	CC		.	ClCG09G000950	1	0.567982	ClCG09G000950	1
GO:0033177	proton-transporting two-sector ATPase complex, proton-transporting domain	CC		.	ClCG05G017160	1	0.567982	ClCG05G017160	1
GO:0006352	DNA-templated transcription, initiation	BP		.	ClCG09G000950	1	0.569204	ClCG09G000950	1
GO:0009311	oligosaccharide metabolic process	BP		.	ClCG06G008030	1	0.575516	ClCG06G008030	1
GO:0072521	purine-containing compound metabolic process	BP		.	ClCG02G024460/ClCG11G003870	2	0.575516	ClCG02G024460/ClCG11G003870	2
GO:0005634	nucleus	CC	ClCG01G001770/ClCG01G017800/ClCG03G015180/ClCG05G010220/ClCG08G007860/ClCG09G009470/ClCG10G013030/ClCG11G018710	8	ClCG09G000950/ClCG09G007390	2	0.578314	ClCG01G001770/ClCG01G017800/ClCG03G015180/ClCG05G010220/ClCG08G007860/ClCG09G000950/ClCG09G007390/ClCG09G009470/ClCG10G013030/ClCG11G018710	10
GO:0043492	ATPase activity, coupled to movement of substances	MF	ClCG09G005950	1	ClCG05G013920	1	0.596673	ClCG05G013920/ClCG09G005950	2
GO:0042626	ATPase activity, coupled to transmembrane movement of substances	MF	ClCG09G005950	1	ClCG05G013920	1	0.596673	ClCG05G013920/ClCG09G005950	2
GO:0008194	UDP-glycosyltransferase activity	MF	ClCG10G011170	1	ClCG06G008030/ClCG07G011390	2	0.596673	ClCG06G008030/ClCG07G011390/ClCG10G011170	3
GO:0008092	cytoskeletal protein binding	MF	ClCG04G008470/ClCG05G007110/ClCG06G007110	3		.	0.596673	ClCG04G008470/ClCG05G007110/ClCG06G007110	3
GO:0050660	flavin adenine dinucleotide binding	MF	ClCG11G012310	1	ClCG01G010740/ClCG04G000420	2	0.596673	ClCG01G010740/ClCG04G000420/ClCG11G012310	3
GO:0005085	guanyl-nucleotide exchange factor activity	MF	ClCG06G003690	1		.	0.596673	ClCG06G003690	1
GO:0016820	hydrolase activity, acting on acid anhydrides, catalyzing transmembrane movement of substances	MF	ClCG09G005950	1	ClCG05G013920	1	0.596673	ClCG05G013920/ClCG09G005950	2
GO:0005216	ion channel activity	MF	ClCG10G006450	1	ClCG04G009060	1	0.596673	ClCG04G009060/ClCG10G006450	2
GO:0022838	substrate-specific channel activity	MF	ClCG10G006450	1	ClCG04G009060	1	0.596673	ClCG04G009060/ClCG10G006450	2
GO:0016790	thiolester hydrolase activity	MF		.	ClCG09G008790	1	0.596673	ClCG09G008790	1
GO:0061630	ubiquitin protein ligase activity	MF		.	ClCG01G008200	1	0.596673	ClCG01G008200	1
GO:0061659	ubiquitin-like protein ligase activity	MF		.	ClCG01G008200	1	0.596673	ClCG01G008200	1
GO:0015405	P-P-bond-hydrolysis-driven transmembrane transporter activity	MF	ClCG09G005950	1	ClCG05G013920	1	0.60978	ClCG05G013920/ClCG09G005950	2
GO:0051087	chaperone binding	MF		.	ClCG07G006720	1	0.60978	ClCG07G006720	1
GO:0098772	molecular function regulator	MF	ClCG06G003690	1	ClCG01G021490/ClCG07G015500/ClCG09G005870	3	0.60978	ClCG01G021490/ClCG06G003690/ClCG07G015500/ClCG09G005870	4
GO:0015399	primary active transmembrane transporter activity	MF	ClCG09G005950	1	ClCG05G013920	1	0.60978	ClCG05G013920/ClCG09G005950	2
GO:0016758	transferase activity, transferring hexosyl groups	MF	ClCG03G002820/ClCG10G011170	2	ClCG05G025240/ClCG06G008030/ClCG07G011390/ClCG09G015550	4	0.629209	ClCG03G002820/ClCG05G025240/ClCG06G008030/ClCG07G011390/ClCG09G015550/ClCG10G011170	6
GO:0030246	carbohydrate binding	MF		.	ClCG07G008390/ClCG07G014760/ClCG10G013330	3	0.631773	ClCG07G008390/ClCG07G014760/ClCG10G013330	3
GO:0019899	enzyme binding	MF		.	ClCG02G008430	1	0.631773	ClCG02G008430	1
GO:0016810	hydrolase activity, acting on carbon-nitrogen (but not peptide) bonds	MF		.	ClCG01G007890	1	0.636912	ClCG01G007890	1
GO:0015075	ion transmembrane transporter activity	MF	ClCG10G006450	1	ClCG01G009160/ClCG04G009060/ClCG05G013920/ClCG05G017160	4	0.636912	ClCG01G009160/ClCG04G009060/ClCG05G013920/ClCG05G017160/ClCG10G006450	5
GO:0003924	GTPase activity	MF	ClCG02G007140	1	ClCG01G003760/ClCG02G019840	2	0.63845	ClCG01G003760/ClCG02G007140/ClCG02G019840	3
GO:0005516	calmodulin binding	MF		.	ClCG11G004640	1	0.63845	ClCG11G004640	1
GO:0016838	carbon-oxygen lyase activity, acting on phosphates	MF		.	ClCG03G005200	1	0.63845	ClCG03G005200	1
GO:0004180	carboxypeptidase activity	MF	ClCG05G026630	1		.	0.63845	ClCG05G026630	1
GO:0008324	cation transmembrane transporter activity	MF		.	ClCG01G009160/ClCG05G013920/ClCG05G017160	3	0.63845	ClCG01G009160/ClCG05G013920/ClCG05G017160	3
GO:0051213	dioxygenase activity	MF	ClCG02G023550	1		.	0.63845	ClCG02G023550	1
GO:0016893	endonuclease activity, active with either ribo- or deoxyribonucleic acids and producing 5'-phosphomonoesters	MF	ClCG06G012100	1		.	0.63845	ClCG06G012100	1
GO:0016891	endoribonuclease activity, producing 5'-phosphomonoesters	MF	ClCG06G012100	1		.	0.63845	ClCG06G012100	1
GO:0030234	enzyme regulator activity	MF		.	ClCG01G021490/ClCG07G015500/ClCG09G005870	3	0.63845	ClCG01G021490/ClCG07G015500/ClCG09G005870	3
GO:0015078	hydrogen ion transmembrane transporter activity	MF		.	ClCG05G013920/ClCG05G017160	2	0.63845	ClCG05G013920/ClCG05G017160	2
GO:0016788	hydrolase activity, acting on ester bonds	MF	ClCG06G012100/ClCG09G018950	2	ClCG01G024110/ClCG04G009920/ClCG06G000620/ClCG09G008790	4	0.63845	ClCG01G024110/ClCG04G009920/ClCG06G000620/ClCG06G012100/ClCG09G008790/ClCG09G018950	6
GO:0016798	hydrolase activity, acting on glycosyl bonds	MF	ClCG03G002820/ClCG11G011070	2	ClCG05G018810/ClCG05G025240/ClCG09G006860	3	0.63845	ClCG03G002820/ClCG05G018810/ClCG05G025240/ClCG09G006860/ClCG11G011070	5
GO:0004553	hydrolase activity, hydrolyzing O-glycosyl compounds	MF	ClCG03G002820/ClCG11G011070	2	ClCG05G018810/ClCG05G025240/ClCG09G006860	3	0.63845	ClCG03G002820/ClCG05G018810/ClCG05G025240/ClCG09G006860/ClCG11G011070	5
GO:0022890	inorganic cation transmembrane transporter activity	MF		.	ClCG01G009160/ClCG05G013920/ClCG05G017160	3	0.63845	ClCG01G009160/ClCG05G013920/ClCG05G017160	3
GO:0016866	intramolecular transferase activity	MF		.	ClCG01G006380	1	0.63845	ClCG01G006380	1
GO:0016879	ligase activity, forming carbon-nitrogen bonds	MF		.	ClCG05G005520	1	0.63845	ClCG05G005520	1
GO:0015077	monovalent inorganic cation transmembrane transporter activity	MF		.	ClCG05G013920/ClCG05G017160	2	0.63845	ClCG05G013920/ClCG05G017160	2
GO:0001071	nucleic acid binding transcription factor activity	MF	ClCG01G017810/ClCG06G016660/ClCG07G014050/ClCG08G016720/ClCG09G003800	5	ClCG07G016980/ClCG09G007390	2	0.63845	ClCG01G017810/ClCG06G016660/ClCG07G014050/ClCG07G016980/ClCG08G016720/ClCG09G003800/ClCG09G007390	7
GO:0016614	oxidoreductase activity, acting on CH-OH group of donors	MF	ClCG11G012310	1	ClCG06G016190	1	0.63845	ClCG06G016190/ClCG11G012310	2
GO:0016702	oxidoreductase activity, acting on single donors with incorporation of molecular oxygen, incorporation of two atoms of oxygen	MF	ClCG02G023550	1		.	0.63845	ClCG02G023550	1
GO:0001871	pattern binding	MF		.	ClCG07G014760	1	0.63845	ClCG07G014760	1
GO:0005543	phospholipid binding	MF	ClCG05G026670	1		.	0.63845	ClCG05G026670	1
GO:0030247	polysaccharide binding	MF		.	ClCG07G014760	1	0.63845	ClCG07G014760	1
GO:0004185	serine-type carboxypeptidase activity	MF	ClCG05G026630	1		.	0.63845	ClCG05G026630	1
GO:0070008	serine-type exopeptidase activity	MF	ClCG05G026630	1		.	0.63845	ClCG05G026630	1
GO:0022891	substrate-specific transmembrane transporter activity	MF	ClCG10G006450	1	ClCG01G009160/ClCG04G009060/ClCG05G013920/ClCG05G017160	4	0.63845	ClCG01G009160/ClCG04G009060/ClCG05G013920/ClCG05G017160/ClCG10G006450	5
GO:0022892	substrate-specific transporter activity	MF	ClCG10G006450	1	ClCG01G009160/ClCG04G009060/ClCG05G013920/ClCG05G017160	4	0.63845	ClCG01G009160/ClCG04G009060/ClCG05G013920/ClCG05G017160/ClCG10G006450	5
GO:0010333	terpene synthase activity	MF		.	ClCG03G005200	1	0.63845	ClCG03G005200	1
GO:0003712	transcription cofactor activity	MF	ClCG02G016890	1		.	0.63845	ClCG02G016890	1
GO:0000988	transcription factor activity, protein binding	MF	ClCG02G016890	1		.	0.63845	ClCG02G016890	1
GO:0003700	transcription factor activity, sequence-specific DNA binding	MF	ClCG01G017810/ClCG06G016660/ClCG07G014050/ClCG08G016720/ClCG09G003800	5	ClCG07G016980/ClCG09G007390	2	0.63845	ClCG01G017810/ClCG06G016660/ClCG07G014050/ClCG07G016980/ClCG08G016720/ClCG09G003800/ClCG09G007390	7
GO:0000989	transcription factor activity, transcription factor binding	MF	ClCG02G016890	1		.	0.63845	ClCG02G016890	1
GO:1901657	glycosyl compound metabolic process	BP		.	ClCG02G024460/ClCG11G003870	2	0.640344	ClCG02G024460/ClCG11G003870	2
GO:0009116	nucleoside metabolic process	BP		.	ClCG02G024460/ClCG11G003870	2	0.640344	ClCG02G024460/ClCG11G003870	2
GO:0042221	response to chemical	BP	ClCG01G001770/ClCG09G009470	2		.	0.643829	ClCG01G001770/ClCG09G009470	2
GO:0000160	phosphorelay signal transduction system	BP		.	ClCG09G000190	1	0.658843	ClCG09G000190	1
GO:0016209	antioxidant activity	MF		.	ClCG02G020760/ClCG08G002020	2	0.665744	ClCG02G020760/ClCG08G002020	2
GO:0030880	RNA polymerase complex	CC		.	ClCG09G000950	1	0.667738	ClCG09G000950	1
GO:1901575	organic substance catabolic process	BP		.	ClCG02G024460/ClCG05G004240/ClCG11G003870	3	0.667981	ClCG02G024460/ClCG05G004240/ClCG11G003870	3
GO:0043531	ADP binding	MF		.	ClCG01G016630	1	0.677697	ClCG01G016630	1
GO:0016757	transferase activity, transferring glycosyl groups	MF	ClCG03G002820/ClCG10G011170	2	ClCG05G025240/ClCG06G008030/ClCG07G011390/ClCG09G015550	4	0.677697	ClCG03G002820/ClCG05G025240/ClCG06G008030/ClCG07G011390/ClCG09G015550/ClCG10G011170	6
GO:0016830	carbon-carbon lyase activity	MF		.	ClCG11G003870	1	0.677917	ClCG11G003870	1
GO:0004521	endoribonuclease activity	MF	ClCG06G012100	1		.	0.677917	ClCG06G012100	1
GO:0008238	exopeptidase activity	MF	ClCG05G026630	1		.	0.677917	ClCG05G026630	1
GO:0017171	serine hydrolase activity	MF	ClCG05G026630	1	ClCG02G003090	1	0.677917	ClCG02G003090/ClCG05G026630	2
GO:0008236	serine-type peptidase activity	MF	ClCG05G026630	1	ClCG02G003090	1	0.677917	ClCG02G003090/ClCG05G026630	2
GO:0016747	transferase activity, transferring acyl groups other than amino-acyl groups	MF	ClCG02G011230	1	ClCG02G020640	1	0.677917	ClCG02G011230/ClCG02G020640	2
GO:0006952	defense response	BP	ClCG05G009500	1		.	0.682734	ClCG05G009500	1
GO:0016779	nucleotidyltransferase activity	MF		.	ClCG05G005320/ClCG05G018450	2	0.683704	ClCG05G005320/ClCG05G018450	2
GO:0016701	oxidoreductase activity, acting on single donors with incorporation of molecular oxygen	MF	ClCG02G023550	1		.	0.683704	ClCG02G023550	1
GO:0009056	catabolic process	BP		.	ClCG02G024460/ClCG05G004240/ClCG11G003870	3	0.684326	ClCG02G024460/ClCG05G004240/ClCG11G003870	3
GO:0042254	ribosome biogenesis	BP		.	ClCG02G000260	1	0.684326	ClCG02G000260	1
GO:0061695	transferase complex, transferring phosphorus-containing groups	CC		.	ClCG09G000950	1	0.707185	ClCG09G000950	1
GO:0006820	anion transport	BP		.	ClCG09G012120	1	0.709131	ClCG09G012120	1
GO:0031966	mitochondrial membrane	CC		.	ClCG02G012660	1	0.711758	ClCG02G012660	1
GO:0005507	copper ion binding	MF		.	ClCG07G008480	1	0.714876	ClCG07G008480	1
GO:0005506	iron ion binding	MF		.	ClCG04G002740/ClCG05G025950/ClCG07G001490/ClCG08G015960	4	0.714876	ClCG04G002740/ClCG05G025950/ClCG07G001490/ClCG08G015960	4
GO:0004540	ribonuclease activity	MF	ClCG06G012100	1		.	0.714876	ClCG06G012100	1
GO:0022613	ribonucleoprotein complex biogenesis	BP		.	ClCG02G000260	1	0.722988	ClCG02G000260	1
GO:0046873	metal ion transmembrane transporter activity	MF		.	ClCG01G009160	1	0.729099	ClCG01G009160	1
GO:0004519	endonuclease activity	MF	ClCG06G012100	1		.	0.732563	ClCG06G012100	1
GO:0005740	mitochondrial envelope	CC		.	ClCG02G012660	1	0.742747	ClCG02G012660	1
GO:0071944	cell periphery	CC	ClCG03G002820	1	ClCG05G025240	1	0.752424	ClCG03G002820/ClCG05G025240	2
GO:0030170	pyridoxal phosphate binding	MF		.	ClCG10G015340	1	0.763578	ClCG10G015340	1
GO:0035556	intracellular signal transduction	BP		.	ClCG09G000190	1	0.768534	ClCG09G000190	1
GO:0004252	serine-type endopeptidase activity	MF		.	ClCG02G003090	1	0.774432	ClCG02G003090	1
GO:0006520	cellular amino acid metabolic process	BP		.	ClCG01G007890/ClCG05G005520	2	0.77694	ClCG01G007890/ClCG05G005520	2
GO:0046907	intracellular transport	BP	ClCG01G025460	1	ClCG11G012180	1	0.777454	ClCG01G025460/ClCG11G012180	2
GO:1901135	carbohydrate derivative metabolic process	BP		.	ClCG02G016530/ClCG02G024460/ClCG11G003870	3	0.782055	ClCG02G016530/ClCG02G024460/ClCG11G003870	3
GO:0022804	active transmembrane transporter activity	MF	ClCG09G005950	1	ClCG05G013920	1	0.793679	ClCG05G013920/ClCG09G005950	2
GO:0016616	oxidoreductase activity, acting on the CH-OH group of donors, NAD or NADP as acceptor	MF		.	ClCG06G016190	1	0.793679	ClCG06G016190	1
GO:0031975	envelope	CC		.	ClCG02G012660	1	0.80225	ClCG02G012660	1
GO:0043231	intracellular membrane-bounded organelle	CC	ClCG01G001770/ClCG01G017800/ClCG03G015180/ClCG05G010220/ClCG08G007860/ClCG09G009470/ClCG10G013030/ClCG11G018710	8	ClCG02G012660/ClCG09G000950/ClCG09G007390	3	0.80225	ClCG01G001770/ClCG01G017800/ClCG02G012660/ClCG03G015180/ClCG05G010220/ClCG08G007860/ClCG09G000950/ClCG09G007390/ClCG09G009470/ClCG10G013030/ClCG11G018710	11
GO:0043227	membrane-bounded organelle	CC	ClCG01G001770/ClCG01G017800/ClCG03G015180/ClCG05G010220/ClCG08G007860/ClCG09G009470/ClCG10G013030/ClCG11G018710	8	ClCG02G012660/ClCG09G000950/ClCG09G007390	3	0.80225	ClCG01G001770/ClCG01G017800/ClCG02G012660/ClCG03G015180/ClCG05G010220/ClCG08G007860/ClCG09G000950/ClCG09G007390/ClCG09G009470/ClCG10G013030/ClCG11G018710	11
GO:0044429	mitochondrial part	CC		.	ClCG02G012660	1	0.80225	ClCG02G012660	1
GO:0031967	organelle envelope	CC		.	ClCG02G012660	1	0.80225	ClCG02G012660	1
GO:0098805	whole membrane	CC		.	ClCG02G012660	1	0.80225	ClCG02G012660	1
GO:0005739	mitochondrion	CC		.	ClCG02G012660	1	0.805177	ClCG02G012660	1
GO:0005654	nucleoplasm	CC		.	ClCG09G000950	1	0.805177	ClCG09G000950	1
GO:0044451	nucleoplasm part	CC		.	ClCG09G000950	1	0.805177	ClCG09G000950	1
GO:0016746	transferase activity, transferring acyl groups	MF	ClCG02G011230	1	ClCG02G020640	1	0.813237	ClCG02G011230/ClCG02G020640	2
GO:0006979	response to oxidative stress	BP		.	ClCG02G020760	1	0.818617	ClCG02G020760	1
GO:0020037	heme binding	MF		.	ClCG02G020760/ClCG05G025950/ClCG07G001490/ClCG08G015960	4	0.831859	ClCG02G020760/ClCG05G025950/ClCG07G001490/ClCG08G015960	4
GO:0046906	tetrapyrrole binding	MF		.	ClCG02G020760/ClCG05G025950/ClCG07G001490/ClCG08G015960	4	0.831859	ClCG02G020760/ClCG05G025950/ClCG07G001490/ClCG08G015960	4
GO:0019787	ubiquitin-like protein transferase activity	MF		.	ClCG01G008200	1	0.831859	ClCG01G008200	1
GO:0004842	ubiquitin-protein transferase activity	MF		.	ClCG01G008200	1	0.831859	ClCG01G008200	1
GO:0004857	enzyme inhibitor activity	MF		.	ClCG09G005870	1	0.851104	ClCG09G005870	1
GO:0008168	methyltransferase activity	MF	ClCG04G004220	1	ClCG05G026160	1	0.851104	ClCG04G004220/ClCG05G026160	2
GO:0004518	nuclease activity	MF	ClCG06G012100	1		.	0.851104	ClCG06G012100	1
GO:0016684	oxidoreductase activity, acting on peroxide as acceptor	MF		.	ClCG02G020760	1	0.851104	ClCG02G020760	1
GO:0004601	peroxidase activity	MF		.	ClCG02G020760	1	0.851104	ClCG02G020760	1
GO:0043565	sequence-specific DNA binding	MF	ClCG09G003800	1	ClCG09G007390	1	0.851487	ClCG09G003800/ClCG09G007390	2
GO:0016741	transferase activity, transferring one-carbon groups	MF	ClCG04G004220	1	ClCG05G026160	1	0.867926	ClCG04G004220/ClCG05G026160	2
GO:0005525	GTP binding	MF		.	ClCG01G003760/ClCG02G019840	2	0.872999	ClCG01G003760/ClCG02G019840	2
GO:0032561	guanyl ribonucleotide binding	MF		.	ClCG01G003760/ClCG02G019840	2	0.872999	ClCG01G003760/ClCG02G019840	2
GO:0016874	ligase activity	MF		.	ClCG05G005520	1	0.872999	ClCG05G005520	1
GO:0046983	protein dimerization activity	MF		.	ClCG02G014830/ClCG05G024160/ClCG10G017310	3	0.872999	ClCG02G014830/ClCG05G024160/ClCG10G017310	3
GO:0009055	electron carrier activity	MF		.	ClCG11G003200	1	0.87486	ClCG11G003200	1
GO:0019001	guanyl nucleotide binding	MF		.	ClCG01G003760/ClCG02G019840	2	0.87486	ClCG01G003760/ClCG02G019840	2
GO:0098588	bounding membrane of organelle	CC		.	ClCG02G012660	1	0.877503	ClCG02G012660	1
GO:0070013	intracellular organelle lumen	CC		.	ClCG09G000950	1	0.877503	ClCG09G000950	1
GO:0044446	intracellular organelle part	CC	ClCG02G022520/ClCG05G009820/ClCG08G007860	3	ClCG02G012660/ClCG09G000950	2	0.877503	ClCG02G012660/ClCG02G022520/ClCG05G009820/ClCG08G007860/ClCG09G000950	5
GO:0031974	membrane-enclosed lumen	CC		.	ClCG09G000950	1	0.877503	ClCG09G000950	1
GO:0031981	nuclear lumen	CC		.	ClCG09G000950	1	0.877503	ClCG09G000950	1
GO:0043233	organelle lumen	CC		.	ClCG09G000950	1	0.877503	ClCG09G000950	1
GO:0044422	organelle part	CC	ClCG02G022520/ClCG05G009820/ClCG08G007860	3	ClCG02G012660/ClCG09G000950	2	0.877503	ClCG02G012660/ClCG02G022520/ClCG05G009820/ClCG08G007860/ClCG09G000950	5
GO:1990234	transferase complex	CC		.	ClCG09G000950	1	0.877503	ClCG09G000950	1
GO:0051649	establishment of localization in cell	BP	ClCG01G025460	1	ClCG11G012180	1	0.900219	ClCG01G025460/ClCG11G012180	2
GO:0042592	homeostatic process	BP	ClCG05G019560	1		.	0.90366	ClCG05G019560	1
GO:0070011	peptidase activity, acting on L-amino acid peptides	MF	ClCG05G026630	1	ClCG02G003090	1	0.907959	ClCG02G003090/ClCG05G026630	2
GO:0004175	endopeptidase activity	MF		.	ClCG02G003090	1	0.908225	ClCG02G003090	1
GO:0008233	peptidase activity	MF	ClCG05G026630	1	ClCG02G003090	1	0.908225	ClCG02G003090/ClCG05G026630	2
GO:0051641	cellular localization	BP	ClCG01G025460	1	ClCG11G012180	1	0.916649	ClCG01G025460/ClCG11G012180	2
GO:0044428	nuclear part	CC		.	ClCG09G000950	1	0.918217	ClCG09G000950	1
GO:0031090	organelle membrane	CC		.	ClCG02G012660	1	0.918217	ClCG02G012660	1
GO:0044248	cellular catabolic process	BP		.	ClCG05G004240	1	0.941246	ClCG05G004240	1
GO:0008270	zinc ion binding	MF		.	ClCG01G019660/ClCG05G025330/ClCG10G014200	3	0.944939	ClCG01G019660/ClCG05G025330/ClCG10G014200	3
GO:0065008	regulation of biological quality	BP	ClCG05G019560	1		.	0.951055	ClCG05G019560	1
GO:0006950	response to stress	BP	ClCG05G009500	1	ClCG02G020760	1	0.951055	ClCG02G020760/ClCG05G009500	2
GO:0007165	signal transduction	BP		.	ClCG09G000190	1	0.951055	ClCG09G000190	1
GO:0023052	signaling	BP		.	ClCG09G000190	1	0.951055	ClCG09G000190	1
GO:0044700	single organism signaling	BP		.	ClCG09G000190	1	0.951055	ClCG09G000190	1
GO:0050896	response to stimulus	BP	ClCG01G001770/ClCG05G009500/ClCG09G009470	3	ClCG02G020760/ClCG09G000190	2	0.957024	ClCG01G001770/ClCG02G020760/ClCG05G009500/ClCG09G000190/ClCG09G009470	5
GO:0006396	RNA processing	BP	ClCG06G012100	1		.	0.961977	ClCG06G012100	1
GO:0007154	cell communication	BP		.	ClCG09G000190	1	0.961977	ClCG09G000190	1
GO:0071702	organic substance transport	BP		.	ClCG09G012120	1	0.961977	ClCG09G012120	1
GO:0006508	proteolysis	BP	ClCG05G026630	1	ClCG02G003090	1	0.961977	ClCG02G003090/ClCG05G026630	2
GO:0016192	vesicle-mediated transport	BP		.	ClCG11G012180	1	0.961977	ClCG11G012180	1
GO:0051716	cellular response to stimulus	BP		.	ClCG09G000190	1	0.986022	ClCG09G000190	1
GO:1901566	organonitrogen compound biosynthetic process	BP		.	ClCG01G007890/ClCG05G005520/ClCG09G019170	3	0.995071	ClCG01G007890/ClCG05G005520/ClCG09G019170	3
GO:0005737	cytoplasm	CC		.	ClCG01G021490/ClCG02G012660/ClCG07G015500/ClCG09G016330	4	0.999972	ClCG01G021490/ClCG02G012660/ClCG07G015500/ClCG09G016330	4
GO:0044444	cytoplasmic part	CC		.	ClCG02G012660	1	0.999972	ClCG02G012660	1
GO:0043232	intracellular non-membrane-bounded organelle	CC	ClCG02G022520/ClCG05G009820/ClCG08G007860	3		.	0.999972	ClCG02G022520/ClCG05G009820/ClCG08G007860	3
GO:0043228	non-membrane-bounded organelle	CC	ClCG02G022520/ClCG05G009820/ClCG08G007860	3		.	0.999972	ClCG02G022520/ClCG05G009820/ClCG08G007860	3

## Sheet: LZ_11dptvsStnr_11dpt_GOenrich
GOID	description	Category	Up_geneID	Up_Count	DowngeneID	DownCount	padj	geneID	Total_Count
GO:0008238	exopeptidase activity	MF	ClCG05G026630/ClCG06G017750	2			0.0137278	ClCG05G026630/ClCG06G017750	2
GO:0070011	peptidase activity, acting on L-amino acid peptides	MF	ClCG05G026630/ClCG06G017750	2			0.0737447	ClCG05G026630/ClCG06G017750	2
GO:0008233	peptidase activity	MF	ClCG05G026630/ClCG06G017750	2			0.0737447	ClCG05G026630/ClCG06G017750	2
GO:0016788	hydrolase activity, acting on ester bonds	MF	ClCG04G009910/ClCG09G008730	2			0.0737447	ClCG04G009910/ClCG09G008730	2
GO:0004185	serine-type carboxypeptidase activity	MF	ClCG05G026630	1			0.0737447	ClCG05G026630	1
GO:0004180	carboxypeptidase activity	MF	ClCG05G026630	1			0.0737447	ClCG05G026630	1
GO:0070008	serine-type exopeptidase activity	MF	ClCG05G026630	1			0.0737447	ClCG05G026630	1
GO:0016702	oxidoreductase activity, acting on single donors with incorporation of molecular oxygen, incorporation of two atoms of oxygen	MF	ClCG02G023550	1			0.0737447	ClCG02G023550	1
GO:0051213	dioxygenase activity	MF	ClCG02G023550	1			0.0737447	ClCG02G023550	1
GO:0030599	pectinesterase activity	MF	ClCG09G008730	1			0.0773052	ClCG09G008730	1
GO:0016701	oxidoreductase activity, acting on single donors with incorporation of molecular oxygen	MF	ClCG02G023550	1			0.0773052	ClCG02G023550	1
GO:0006508	proteolysis	BP	ClCG05G026630/ClCG06G017750	2			0.0999863	ClCG05G026630/ClCG06G017750	2
GO:0042545	cell wall modification	BP	ClCG09G008730	1			0.0999863	ClCG09G008730	1
GO:0045229	external encapsulating structure organization	BP	ClCG09G008730	1			0.0999863	ClCG09G008730	1
GO:0071555	cell wall organization	BP	ClCG09G008730	1			0.0999863	ClCG09G008730	1
GO:0071554	cell wall organization or biogenesis	BP	ClCG09G008730	1			0.0999863	ClCG09G008730	1
GO:0052689	carboxylic ester hydrolase activity	MF	ClCG09G008730	1			0.111177	ClCG09G008730	1
GO:0004857	enzyme inhibitor activity	MF	ClCG09G008730	1			0.119534	ClCG09G008730	1
GO:0016614	oxidoreductase activity, acting on CH-OH group of donors	MF	ClCG11G012310	1			0.119534	ClCG11G012310	1
GO:0050660	flavin adenine dinucleotide binding	MF	ClCG11G012310	1			0.119534	ClCG11G012310	1
GO:0008236	serine-type peptidase activity	MF	ClCG05G026630	1			0.119534	ClCG05G026630	1
GO:0017171	serine hydrolase activity	MF	ClCG05G026630	1			0.119534	ClCG05G026630	1
GO:0030234	enzyme regulator activity	MF	ClCG09G008730	1			0.145811	ClCG09G008730	1
GO:0098772	molecular function regulator	MF	ClCG09G008730	1			0.154014	ClCG09G008730	1
GO:0050662	coenzyme binding	MF	ClCG11G012310	1			0.189423	ClCG11G012310	1
GO:0016758	transferase activity, transferring hexosyl groups	MF	ClCG07G009250	1			0.222567	ClCG07G009250	1
GO:0048037	cofactor binding	MF	ClCG11G012310	1			0.222567	ClCG11G012310	1
GO:0016757	transferase activity, transferring glycosyl groups	MF	ClCG07G009250	1			0.262795	ClCG07G009250	1
GO:0016043	cellular component organization	BP	ClCG09G008730	1			0.268341	ClCG09G008730	1
GO:0008270	zinc ion binding	MF	ClCG06G017750	1			0.270259	ClCG06G017750	1
GO:0071840	cellular component organization or biogenesis	BP	ClCG09G008730	1			0.276541	ClCG09G008730	1
GO:0055085	transmembrane transport	BP	ClCG04G007020	1			0.427208	ClCG04G007020	1
GO:0016021	integral component of membrane	CC	ClCG04G007020	1			0.456594	ClCG04G007020	1

## Sheet: HZ_F_11dptvsStnr_11dpt_GOenrich
GOID	description	Category	Up_geneID	Up_Count	Down_geneID	Down_Count	padj	geneID	HZFTotalCount
GO:0008017	microtubule binding	MF	ClCG01G004510/ClCG01G017070/ClCG02G015810/ClCG03G005120/ClCG04G008470/ClCG04G010950/ClCG06G007110/ClCG06G015110/ClCG07G010630/ClCG08G007710/ClCG08G016690/ClCG11G014560	12	ClCG01G021290	1	3.86644e-07	ClCG01G004510/ClCG01G017070/ClCG01G021290/ClCG02G015810/ClCG03G005120/ClCG04G008470/ClCG04G010950/ClCG06G007110/ClCG06G015110/ClCG07G010630/ClCG08G007710/ClCG08G016690/ClCG11G014560	13
GO:0032403	protein complex binding	MF	ClCG01G004510/ClCG01G017070/ClCG02G015810/ClCG03G005120/ClCG04G008470/ClCG04G010950/ClCG06G007110/ClCG06G015110/ClCG07G010630/ClCG08G007710/ClCG08G016690/ClCG11G014560	12	ClCG01G021290	1	5.01193e-07	ClCG01G004510/ClCG01G017070/ClCG01G021290/ClCG02G015810/ClCG03G005120/ClCG04G008470/ClCG04G010950/ClCG06G007110/ClCG06G015110/ClCG07G010630/ClCG08G007710/ClCG08G016690/ClCG11G014560	13
GO:0015631	tubulin binding	MF	ClCG01G004510/ClCG01G017070/ClCG02G015810/ClCG03G005120/ClCG04G008470/ClCG04G010950/ClCG06G007110/ClCG06G015110/ClCG07G010630/ClCG08G007710/ClCG08G016690/ClCG11G014560	12	ClCG01G021290	1	5.01193e-07	ClCG01G004510/ClCG01G017070/ClCG01G021290/ClCG02G015810/ClCG03G005120/ClCG04G008470/ClCG04G010950/ClCG06G007110/ClCG06G015110/ClCG07G010630/ClCG08G007710/ClCG08G016690/ClCG11G014560	13
GO:0003777	microtubule motor activity	MF	ClCG01G004510/ClCG02G015810/ClCG03G005120/ClCG04G008470/ClCG04G010950/ClCG06G007110/ClCG06G015110/ClCG07G010630/ClCG08G007710/ClCG08G016690/ClCG11G014560	11		.	1.45468e-06	ClCG01G004510/ClCG02G015810/ClCG03G005120/ClCG04G008470/ClCG04G010950/ClCG06G007110/ClCG06G015110/ClCG07G010630/ClCG08G007710/ClCG08G016690/ClCG11G014560	11
GO:0008092	cytoskeletal protein binding	MF	ClCG01G004510/ClCG01G017070/ClCG02G015810/ClCG03G005120/ClCG04G005760/ClCG04G008470/ClCG04G010950/ClCG06G007110/ClCG06G015110/ClCG07G010630/ClCG08G007710/ClCG08G016690/ClCG11G014560	13	ClCG01G021290	1	3.53463e-06	ClCG01G004510/ClCG01G017070/ClCG01G021290/ClCG02G015810/ClCG03G005120/ClCG04G005760/ClCG04G008470/ClCG04G010950/ClCG06G007110/ClCG06G015110/ClCG07G010630/ClCG08G007710/ClCG08G016690/ClCG11G014560	14
GO:0007018	microtubule-based movement	BP	ClCG01G004510/ClCG02G015810/ClCG03G005120/ClCG04G008470/ClCG04G010950/ClCG06G007110/ClCG06G015110/ClCG07G010630/ClCG08G007710/ClCG08G016690/ClCG11G014560	11		.	7.37298e-06	ClCG01G004510/ClCG02G015810/ClCG03G005120/ClCG04G008470/ClCG04G010950/ClCG06G007110/ClCG06G015110/ClCG07G010630/ClCG08G007710/ClCG08G016690/ClCG11G014560	11
GO:0006928	movement of cell or subcellular component	BP	ClCG01G004510/ClCG02G015810/ClCG03G005120/ClCG04G008470/ClCG04G010950/ClCG06G007110/ClCG06G015110/ClCG07G010630/ClCG08G007710/ClCG08G016690/ClCG11G014560	11		.	7.37298e-06	ClCG01G004510/ClCG02G015810/ClCG03G005120/ClCG04G008470/ClCG04G010950/ClCG06G007110/ClCG06G015110/ClCG07G010630/ClCG08G007710/ClCG08G016690/ClCG11G014560	11
GO:0003774	motor activity	MF	ClCG01G004510/ClCG02G015810/ClCG03G005120/ClCG04G008470/ClCG04G010950/ClCG06G007110/ClCG06G015110/ClCG07G010630/ClCG08G007710/ClCG08G016690/ClCG11G014560	11		.	8.42197e-06	ClCG01G004510/ClCG02G015810/ClCG03G005120/ClCG04G008470/ClCG04G010950/ClCG06G007110/ClCG06G015110/ClCG07G010630/ClCG08G007710/ClCG08G016690/ClCG11G014560	11
GO:0046982	protein heterodimerization activity	MF	ClCG01G013830/ClCG01G013840/ClCG02G015490/ClCG02G020350/ClCG03G002190/ClCG05G014880/ClCG07G000560/ClCG10G020920/ClCG11G005780/ClCG11G005790	10		.	9.13078e-06	ClCG01G013830/ClCG01G013840/ClCG02G015490/ClCG02G020350/ClCG03G002190/ClCG05G014880/ClCG07G000560/ClCG10G020920/ClCG11G005780/ClCG11G005790	10
GO:0044877	macromolecular complex binding	MF	ClCG01G004510/ClCG01G017070/ClCG02G015810/ClCG03G005120/ClCG04G008470/ClCG04G010950/ClCG06G007110/ClCG06G015110/ClCG07G010630/ClCG08G007710/ClCG08G016690/ClCG11G014560	12	ClCG01G021290	1	1.00269e-05	ClCG01G004510/ClCG01G017070/ClCG01G021290/ClCG02G015810/ClCG03G005120/ClCG04G008470/ClCG04G010950/ClCG06G007110/ClCG06G015110/ClCG07G010630/ClCG08G007710/ClCG08G016690/ClCG11G014560	13
GO:0007017	microtubule-based process	BP	ClCG01G004510/ClCG02G015810/ClCG03G005120/ClCG04G008470/ClCG04G010950/ClCG06G007110/ClCG06G015110/ClCG07G010630/ClCG08G007710/ClCG08G016690/ClCG11G014560	11		.	4.8391e-05	ClCG01G004510/ClCG02G015810/ClCG03G005120/ClCG04G008470/ClCG04G010950/ClCG06G007110/ClCG06G015110/ClCG07G010630/ClCG08G007710/ClCG08G016690/ClCG11G014560	11
GO:0046983	protein dimerization activity	MF	ClCG01G013830/ClCG01G013840/ClCG01G018160/ClCG02G015490/ClCG02G020350/ClCG03G002190/ClCG05G014880/ClCG05G018730/ClCG06G012270/ClCG07G000560/ClCG08G011880/ClCG09G018330/ClCG10G001590/ClCG10G003080/ClCG10G020920/ClCG11G005780/ClCG11G005790	17	ClCG05G024160/ClCG10G017330	2	0.000208338	ClCG01G013830/ClCG01G013840/ClCG01G018160/ClCG02G015490/ClCG02G020350/ClCG03G002190/ClCG05G014880/ClCG05G018730/ClCG05G024160/ClCG06G012270/ClCG07G000560/ClCG08G011880/ClCG09G018330/ClCG10G001590/ClCG10G003080/ClCG10G017330/ClCG10G020920/ClCG11G005780/ClCG11G005790	19
GO:0001071	nucleic acid binding transcription factor activity	MF	ClCG01G004710/ClCG01G017810/ClCG01G023170/ClCG02G002210/ClCG03G000130/ClCG04G008810/ClCG05G000940/ClCG05G007780/ClCG05G023000/ClCG06G013400/ClCG07G002550/ClCG08G016720/ClCG09G009480/ClCG10G002450/ClCG10G011120/ClCG10G012940/ClCG10G019540/ClCG10G022500/ClC	22	ClCG09G007390	1	0.000529688	ClCG01G004710/ClCG01G017810/ClCG01G023170/ClCG02G002210/ClCG03G000130/ClCG04G008810/ClCG05G000940/ClCG05G007780/ClCG05G023000/ClCG06G013400/ClCG07G002550/ClCG08G016720/ClCG09G007390/ClCG09G009480/ClCG10G002450/ClCG10G011120/ClCG10G012940/ClCG10G019540/ClCG10G022500/ClCG11G015420/ClCG11G015650/ClCG11G017830/ClCG11G019110	23
GO:0003700	transcription factor activity, sequence-specific DNA binding	MF	ClCG01G004710/ClCG01G017810/ClCG01G023170/ClCG02G002210/ClCG03G000130/ClCG04G008810/ClCG05G000940/ClCG05G007780/ClCG05G023000/ClCG06G013400/ClCG07G002550/ClCG08G016720/ClCG09G009480/ClCG10G002450/ClCG10G011120/ClCG10G012940/ClCG10G019540/ClCG10G022500/ClC	22	ClCG09G007390	1	0.000529688	ClCG01G004710/ClCG01G017810/ClCG01G023170/ClCG02G002210/ClCG03G000130/ClCG04G008810/ClCG05G000940/ClCG05G007780/ClCG05G023000/ClCG06G013400/ClCG07G002550/ClCG08G016720/ClCG09G007390/ClCG09G009480/ClCG10G002450/ClCG10G011120/ClCG10G012940/ClCG10G019540/ClCG10G022500/ClCG11G015420/ClCG11G015650/ClCG11G017830/ClCG11G019110	23
GO:0044815	DNA packaging complex	CC	ClCG01G013830/ClCG01G013840/ClCG02G015490/ClCG05G014880/ClCG07G000560/ClCG10G020920	6		.	0.000764124	ClCG01G013830/ClCG01G013840/ClCG02G015490/ClCG05G014880/ClCG07G000560/ClCG10G020920	6
GO:0000785	chromatin	CC	ClCG01G013830/ClCG01G013840/ClCG02G015490/ClCG05G014880/ClCG07G000560/ClCG10G020920	6		.	0.000764124	ClCG01G013830/ClCG01G013840/ClCG02G015490/ClCG05G014880/ClCG07G000560/ClCG10G020920	6
GO:0044427	chromosomal part	CC	ClCG01G013830/ClCG01G013840/ClCG02G015490/ClCG05G014880/ClCG07G000560/ClCG07G011120/ClCG08G007860/ClCG10G020920	8		.	0.000764124	ClCG01G013830/ClCG01G013840/ClCG02G015490/ClCG05G014880/ClCG07G000560/ClCG07G011120/ClCG08G007860/ClCG10G020920	8
GO:0000786	nucleosome	CC	ClCG01G013830/ClCG01G013840/ClCG02G015490/ClCG05G014880/ClCG07G000560/ClCG10G020920	6		.	0.000764124	ClCG01G013830/ClCG01G013840/ClCG02G015490/ClCG05G014880/ClCG07G000560/ClCG10G020920	6
GO:0032993	protein-DNA complex	CC	ClCG01G013830/ClCG01G013840/ClCG02G015490/ClCG05G014880/ClCG07G000560/ClCG10G020920	6		.	0.000764124	ClCG01G013830/ClCG01G013840/ClCG02G015490/ClCG05G014880/ClCG07G000560/ClCG10G020920	6
GO:0005694	chromosome	CC	ClCG01G013830/ClCG01G013840/ClCG02G015490/ClCG05G014880/ClCG07G000560/ClCG07G011120/ClCG08G007860/ClCG10G020920	8		.	0.00103316	ClCG01G013830/ClCG01G013840/ClCG02G015490/ClCG05G014880/ClCG07G000560/ClCG07G011120/ClCG08G007860/ClCG10G020920	8
GO:0016051	carbohydrate biosynthetic process	BP	ClCG01G018890/ClCG03G000310/ClCG09G016680/ClCG09G022530/ClCG10G011170	5	ClCG01G018950/ClCG02G008980/ClCG11G014850	3	0.0284699	ClCG01G018890/ClCG01G018950/ClCG02G008980/ClCG03G000310/ClCG09G016680/ClCG09G022530/ClCG10G011170/ClCG11G014850	8
GO:0001871	pattern binding	MF	ClCG01G013240/ClCG01G021760/ClCG03G004520	3	ClCG07G014760	1	0.0449726	ClCG01G013240/ClCG01G021760/ClCG03G004520/ClCG07G014760	4
GO:0030247	polysaccharide binding	MF	ClCG01G013240/ClCG01G021760/ClCG03G004520	3	ClCG07G014760	1	0.0449726	ClCG01G013240/ClCG01G021760/ClCG03G004520/ClCG07G014760	4
GO:0034637	cellular carbohydrate biosynthetic process	BP	ClCG01G018890/ClCG03G000310/ClCG09G016680/ClCG09G022530/ClCG10G011170	5	ClCG01G018950/ClCG02G008980	2	0.0455306	ClCG01G018890/ClCG01G018950/ClCG02G008980/ClCG03G000310/ClCG09G016680/ClCG09G022530/ClCG10G011170	7
GO:0015267	channel activity	MF	ClCG01G002610/ClCG02G004030/ClCG05G021020/ClCG05G026410/ClCG09G001830/ClCG10G006450	6	ClCG04G009060	1	0.0589271	ClCG01G002610/ClCG02G004030/ClCG04G009060/ClCG05G021020/ClCG05G026410/ClCG09G001830/ClCG10G006450	7
GO:0022803	passive transmembrane transporter activity	MF	ClCG01G002610/ClCG02G004030/ClCG05G021020/ClCG05G026410/ClCG09G001830/ClCG10G006450	6	ClCG04G009060	1	0.0589271	ClCG01G002610/ClCG02G004030/ClCG04G009060/ClCG05G021020/ClCG05G026410/ClCG09G001830/ClCG10G006450	7
GO:0005509	calcium ion binding	MF	ClCG05G026670/ClCG05G026690/ClCG06G017800/ClCG07G015690/ClCG09G018130/ClCG10G005840/ClCG10G006390/ClCG10G015590/ClCG11G003310	9		.	0.0628667	ClCG05G026670/ClCG05G026690/ClCG06G017800/ClCG07G015690/ClCG09G018130/ClCG10G005840/ClCG10G006390/ClCG10G015590/ClCG11G003310	9
GO:0044262	cellular carbohydrate metabolic process	BP	ClCG01G018890/ClCG02G011150/ClCG03G000310/ClCG09G016680/ClCG09G022530/ClCG10G011170	6	ClCG01G018950/ClCG02G008980	2	0.109399	ClCG01G018890/ClCG01G018950/ClCG02G008980/ClCG02G011150/ClCG03G000310/ClCG09G016680/ClCG09G022530/ClCG10G011170	8
GO:0016760	cellulose synthase (UDP-forming) activity	MF	ClCG09G016680/ClCG10G011170	2	ClCG02G008980	1	0.221622	ClCG02G008980/ClCG09G016680/ClCG10G011170	3
GO:0016759	cellulose synthase activity	MF	ClCG09G016680/ClCG10G011170	2	ClCG02G008980	1	0.221622	ClCG02G008980/ClCG09G016680/ClCG10G011170	3
GO:0016799	hydrolase activity, hydrolyzing N-glycosyl compounds	MF	ClCG02G018830/ClCG11G001040	2		.	0.221622	ClCG02G018830/ClCG11G001040	2
GO:0017111	nucleoside-triphosphatase activity	MF	ClCG01G004510/ClCG02G007140/ClCG02G015810/ClCG02G020990/ClCG03G005120/ClCG04G008470/ClCG04G010950/ClCG05G008520/ClCG06G007110/ClCG06G015110/ClCG07G010630/ClCG08G007710/ClCG08G016690/ClCG10G016920/ClCG11G014560	15		.	0.224469	ClCG01G004510/ClCG02G007140/ClCG02G015810/ClCG02G020990/ClCG03G005120/ClCG04G008470/ClCG04G010950/ClCG05G008520/ClCG06G007110/ClCG06G015110/ClCG07G010630/ClCG08G007710/ClCG08G016690/ClCG10G016920/ClCG11G014560	15
GO:0035251	UDP-glucosyltransferase activity	MF	ClCG09G016680/ClCG09G022530/ClCG10G011170	3	ClCG02G008980	1	0.2482	ClCG02G008980/ClCG09G016680/ClCG09G022530/ClCG10G011170	4
GO:0051213	dioxygenase activity	MF	ClCG02G015680/ClCG07G010550/ClCG09G001030	3		.	0.2482	ClCG02G015680/ClCG07G010550/ClCG09G001030	3
GO:0046527	glucosyltransferase activity	MF	ClCG09G016680/ClCG09G022530/ClCG10G011170	3	ClCG02G008980	1	0.2482	ClCG02G008980/ClCG09G016680/ClCG09G022530/ClCG10G011170	4
GO:0016702	oxidoreductase activity, acting on single donors with incorporation of molecular oxygen, incorporation of two atoms of oxygen	MF	ClCG02G015680/ClCG07G010550/ClCG09G001030	3		.	0.2482	ClCG02G015680/ClCG07G010550/ClCG09G001030	3
GO:0016462	pyrophosphatase activity	MF	ClCG01G004510/ClCG02G007140/ClCG02G015810/ClCG02G020990/ClCG03G005120/ClCG04G008470/ClCG04G010950/ClCG05G008520/ClCG06G007110/ClCG06G015110/ClCG07G010630/ClCG08G007710/ClCG08G016690/ClCG10G016920/ClCG11G014560	15		.	0.253698	ClCG01G004510/ClCG02G007140/ClCG02G015810/ClCG02G020990/ClCG03G005120/ClCG04G008470/ClCG04G010950/ClCG05G008520/ClCG06G007110/ClCG06G015110/ClCG07G010630/ClCG08G007710/ClCG08G016690/ClCG10G016920/ClCG11G014560	15
GO:0016818	hydrolase activity, acting on acid anhydrides, in phosphorus-containing anhydrides	MF	ClCG01G004510/ClCG02G007140/ClCG02G015810/ClCG02G020990/ClCG03G005120/ClCG04G008470/ClCG04G010950/ClCG05G008520/ClCG06G007110/ClCG06G015110/ClCG07G010630/ClCG08G007710/ClCG08G016690/ClCG10G016920/ClCG11G014560	15		.	0.260374	ClCG01G004510/ClCG02G007140/ClCG02G015810/ClCG02G020990/ClCG03G005120/ClCG04G008470/ClCG04G010950/ClCG05G008520/ClCG06G007110/ClCG06G015110/ClCG07G010630/ClCG08G007710/ClCG08G016690/ClCG10G016920/ClCG11G014560	15
GO:0016817	hydrolase activity, acting on acid anhydrides	MF	ClCG01G004510/ClCG02G007140/ClCG02G015810/ClCG02G020990/ClCG03G005120/ClCG04G008470/ClCG04G010950/ClCG05G008520/ClCG06G007110/ClCG06G015110/ClCG07G010630/ClCG08G007710/ClCG08G016690/ClCG10G016920/ClCG11G014560	15		.	0.261688	ClCG01G004510/ClCG02G007140/ClCG02G015810/ClCG02G020990/ClCG03G005120/ClCG04G008470/ClCG04G010950/ClCG05G008520/ClCG06G007110/ClCG06G015110/ClCG07G010630/ClCG08G007710/ClCG08G016690/ClCG10G016920/ClCG11G014560	15
GO:0043565	sequence-specific DNA binding	MF	ClCG01G019610/ClCG03G000130/ClCG05G000940/ClCG09G009480/ClCG10G012940/ClCG10G019540/ClCG10G022500	7	ClCG09G007390	1	0.263004	ClCG01G019610/ClCG03G000130/ClCG05G000940/ClCG09G007390/ClCG09G009480/ClCG10G012940/ClCG10G019540/ClCG10G022500	8
GO:0004252	serine-type endopeptidase activity	MF	ClCG01G003060/ClCG03G015030/ClCG09G001300	3	ClCG07G016280	1	0.278163	ClCG01G003060/ClCG03G015030/ClCG07G016280/ClCG09G001300	4
GO:0008289	lipid binding	MF	ClCG02G021180/ClCG05G026670/ClCG05G026690/ClCG09G000100	4		.	0.300864	ClCG02G021180/ClCG05G026670/ClCG05G026690/ClCG09G000100	4
GO:0051274	beta-glucan biosynthetic process	BP	ClCG09G016680/ClCG09G022530/ClCG10G011170	3	ClCG02G008980	1	0.333192	ClCG02G008980/ClCG09G016680/ClCG09G022530/ClCG10G011170	4
GO:0051273	beta-glucan metabolic process	BP	ClCG09G016680/ClCG09G022530/ClCG10G011170	3	ClCG02G008980	1	0.333192	ClCG02G008980/ClCG09G016680/ClCG09G022530/ClCG10G011170	4
GO:0006073	cellular glucan metabolic process	BP	ClCG02G011150/ClCG09G016680/ClCG09G022530/ClCG10G011170	4	ClCG02G008980	1	0.333192	ClCG02G008980/ClCG02G011150/ClCG09G016680/ClCG09G022530/ClCG10G011170	5
GO:0033692	cellular polysaccharide biosynthetic process	BP	ClCG09G016680/ClCG09G022530/ClCG10G011170	3	ClCG02G008980	1	0.333192	ClCG02G008980/ClCG09G016680/ClCG09G022530/ClCG10G011170	4
GO:0044264	cellular polysaccharide metabolic process	BP	ClCG02G011150/ClCG09G016680/ClCG09G022530/ClCG10G011170	4	ClCG02G008980	1	0.333192	ClCG02G008980/ClCG02G011150/ClCG09G016680/ClCG09G022530/ClCG10G011170	5
GO:0009250	glucan biosynthetic process	BP	ClCG09G016680/ClCG09G022530/ClCG10G011170	3	ClCG02G008980	1	0.333192	ClCG02G008980/ClCG09G016680/ClCG09G022530/ClCG10G011170	4
GO:0044042	glucan metabolic process	BP	ClCG02G011150/ClCG09G016680/ClCG09G022530/ClCG10G011170	4	ClCG02G008980	1	0.333192	ClCG02G008980/ClCG02G011150/ClCG09G016680/ClCG09G022530/ClCG10G011170	5
GO:0000271	polysaccharide biosynthetic process	BP	ClCG09G016680/ClCG09G022530/ClCG10G011170	3	ClCG02G008980	1	0.333192	ClCG02G008980/ClCG09G016680/ClCG09G022530/ClCG10G011170	4
GO:0044711	single-organism biosynthetic process	BP	ClCG01G018890/ClCG03G000310/ClCG03G001730/ClCG05G015400/ClCG09G016680/ClCG09G022530/ClCG10G011170	7	ClCG01G007890/ClCG01G018950/ClCG02G008980/ClCG03G017730/ClCG06G000770/ClCG09G011450/ClCG11G014850	7	0.342894	ClCG01G007890/ClCG01G018890/ClCG01G018950/ClCG02G008980/ClCG03G000310/ClCG03G001730/ClCG03G017730/ClCG05G015400/ClCG06G000770/ClCG09G011450/ClCG09G016680/ClCG09G022530/ClCG10G011170/ClCG11G014850	14
GO:0016701	oxidoreductase activity, acting on single donors with incorporation of molecular oxygen	MF	ClCG02G015680/ClCG07G010550/ClCG09G001030	3		.	0.355719	ClCG02G015680/ClCG07G010550/ClCG09G001030	3
GO:0030244	cellulose biosynthetic process	BP	ClCG09G016680/ClCG10G011170	2	ClCG02G008980	1	0.357006	ClCG02G008980/ClCG09G016680/ClCG10G011170	3
GO:0030243	cellulose metabolic process	BP	ClCG09G016680/ClCG10G011170	2	ClCG02G008980	1	0.357006	ClCG02G008980/ClCG09G016680/ClCG10G011170	3
GO:0008194	UDP-glycosyltransferase activity	MF	ClCG05G025800/ClCG09G016680/ClCG09G022530/ClCG10G011170	4	ClCG02G008980	1	0.37061	ClCG02G008980/ClCG05G025800/ClCG09G016680/ClCG09G022530/ClCG10G011170	5
GO:0016747	transferase activity, transferring acyl groups other than amino-acyl groups	MF	ClCG00G002800/ClCG03G001730/ClCG05G011650/ClCG09G016950	4	ClCG09G011450	1	0.37061	ClCG00G002800/ClCG03G001730/ClCG05G011650/ClCG09G011450/ClCG09G016950	5
GO:0005976	polysaccharide metabolic process	BP	ClCG02G011150/ClCG09G016680/ClCG09G022530/ClCG10G011170	4	ClCG02G008980	1	0.371307	ClCG02G008980/ClCG02G011150/ClCG09G016680/ClCG09G022530/ClCG10G011170	5
GO:0017171	serine hydrolase activity	MF	ClCG01G003060/ClCG03G015030/ClCG09G001300/ClCG10G012040	4	ClCG07G016280	1	0.391405	ClCG01G003060/ClCG03G015030/ClCG07G016280/ClCG09G001300/ClCG10G012040	5
GO:0008236	serine-type peptidase activity	MF	ClCG01G003060/ClCG03G015030/ClCG09G001300/ClCG10G012040	4	ClCG07G016280	1	0.391405	ClCG01G003060/ClCG03G015030/ClCG07G016280/ClCG09G001300/ClCG10G012040	5
GO:0044106	cellular amine metabolic process	BP	ClCG11G006280	1	ClCG03G017730	1	0.416147	ClCG03G017730/ClCG11G006280	2
GO:0006576	cellular biogenic amine metabolic process	BP	ClCG11G006280	1	ClCG03G017730	1	0.416147	ClCG03G017730/ClCG11G006280	2
GO:0044723	single-organism carbohydrate metabolic process	BP	ClCG01G018890/ClCG03G000310/ClCG05G025800/ClCG09G016680/ClCG09G022530/ClCG10G011170	6	ClCG01G018950/ClCG02G008980/ClCG11G014850	3	0.416147	ClCG01G018890/ClCG01G018950/ClCG02G008980/ClCG03G000310/ClCG05G025800/ClCG09G016680/ClCG09G022530/ClCG10G011170/ClCG11G014850	9
GO:0005975	carbohydrate metabolic process	BP	ClCG01G003970/ClCG01G006410/ClCG01G018890/ClCG02G011150/ClCG02G012430/ClCG03G000310/ClCG05G025800/ClCG06G006700/ClCG08G000820/ClCG09G005540/ClCG09G016680/ClCG09G022530/ClCG10G000780/ClCG10G011170/ClCG10G011330	15	ClCG01G018950/ClCG02G008980/ClCG11G014850	3	0.435104	ClCG01G003970/ClCG01G006410/ClCG01G018890/ClCG01G018950/ClCG02G008980/ClCG02G011150/ClCG02G012430/ClCG03G000310/ClCG05G025800/ClCG06G006700/ClCG08G000820/ClCG09G005540/ClCG09G016680/ClCG09G022530/ClCG10G000780/ClCG10G011170/ClCG10G011330/ClCG11G014850	18
GO:0005507	copper ion binding	MF	ClCG01G016620/ClCG03G004630/ClCG05G015250	3		.	0.459782	ClCG01G016620/ClCG03G004630/ClCG05G015250	3
GO:0030246	carbohydrate binding	MF	ClCG01G013240/ClCG01G021760/ClCG03G004520/ClCG07G008780	4	ClCG07G014760	1	0.471574	ClCG01G013240/ClCG01G021760/ClCG03G004520/ClCG07G008780/ClCG07G014760	5
GO:0005992	trehalose biosynthetic process	BP	ClCG01G018890/ClCG03G000310	2		.	0.504011	ClCG01G018890/ClCG03G000310	2
GO:0005216	ion channel activity	MF	ClCG05G026410/ClCG10G006450	2	ClCG04G009060	1	0.524908	ClCG04G009060/ClCG05G026410/ClCG10G006450	3
GO:0030170	pyridoxal phosphate binding	MF	ClCG07G007900	1	ClCG01G025830/ClCG09G001390	2	0.524908	ClCG01G025830/ClCG07G007900/ClCG09G001390	3
GO:0022838	substrate-specific channel activity	MF	ClCG05G026410/ClCG10G006450	2	ClCG04G009060	1	0.524908	ClCG04G009060/ClCG05G026410/ClCG10G006450	3
GO:0016798	hydrolase activity, acting on glycosyl bonds	MF	ClCG01G006410/ClCG02G011150/ClCG02G012430/ClCG02G018830/ClCG08G000820/ClCG09G005540/ClCG10G000780/ClCG10G011330/ClCG11G001040	9		.	0.544781	ClCG01G006410/ClCG02G011150/ClCG02G012430/ClCG02G018830/ClCG08G000820/ClCG09G005540/ClCG10G000780/ClCG10G011330/ClCG11G001040	9
GO:0046351	disaccharide biosynthetic process	BP	ClCG01G018890/ClCG03G000310	2		.	0.588381	ClCG01G018890/ClCG03G000310	2
GO:0005991	trehalose metabolic process	BP	ClCG01G018890/ClCG03G000310	2		.	0.588381	ClCG01G018890/ClCG03G000310	2
GO:0005543	phospholipid binding	MF	ClCG05G026670/ClCG05G026690	2		.	0.640044	ClCG05G026670/ClCG05G026690	2
GO:0008374	O-acyltransferase activity	MF		.	ClCG09G011450	1	0.652231	ClCG09G011450	1
GO:0015036	disulfide oxidoreductase activity	MF	ClCG02G010280/ClCG08G008430	2		.	0.652231	ClCG02G010280/ClCG08G008430	2
GO:0009055	electron carrier activity	MF	ClCG02G010280/ClCG08G006340/ClCG08G008430/ClCG08G013730	4		.	0.652231	ClCG02G010280/ClCG08G006340/ClCG08G008430/ClCG08G013730	4
GO:0016894	endonuclease activity, active with either ribo- or deoxyribonucleic acids and producing 3'-phosphomonoesters	MF	ClCG10G009300	1		.	0.652231	ClCG10G009300	1
GO:0004175	endopeptidase activity	MF	ClCG01G003060/ClCG03G015030/ClCG09G001300/ClCG09G022150	4	ClCG07G016280	1	0.652231	ClCG01G003060/ClCG03G015030/ClCG07G016280/ClCG09G001300/ClCG09G022150	5
GO:0016892	endoribonuclease activity, producing 3'-phosphomonoesters	MF	ClCG10G009300	1		.	0.652231	ClCG10G009300	1
GO:0016861	intramolecular oxidoreductase activity, interconverting aldoses and ketoses	MF	ClCG05G022210	1		.	0.652231	ClCG05G022210	1
GO:0000155	phosphorelay sensor kinase activity	MF		.	ClCG11G001010	1	0.652231	ClCG11G001010	1
GO:0016775	phosphotransferase activity, nitrogenous group as acceptor	MF		.	ClCG11G001010	1	0.652231	ClCG11G001010	1
GO:0015079	potassium ion transmembrane transporter activity	MF		.	ClCG10G010690	1	0.652231	ClCG10G010690	1
GO:0015035	protein disulfide oxidoreductase activity	MF	ClCG02G010280/ClCG08G008430	2		.	0.652231	ClCG02G010280/ClCG08G008430	2
GO:0004673	protein histidine kinase activity	MF		.	ClCG11G001010	1	0.652231	ClCG11G001010	1
GO:0005057	receptor signaling protein activity	MF		.	ClCG11G001010	1	0.652231	ClCG11G001010	1
GO:0016746	transferase activity, transferring acyl groups	MF	ClCG00G002800/ClCG03G001730/ClCG05G011650/ClCG09G016950	4	ClCG09G011450	1	0.652231	ClCG00G002800/ClCG03G001730/ClCG05G011650/ClCG09G011450/ClCG09G016950	5
GO:0016763	transferase activity, transferring pentosyl groups	MF		.	ClCG01G013140	1	0.652231	ClCG01G013140	1
GO:0022857	transmembrane transporter activity	MF	ClCG01G002610/ClCG02G004030/ClCG02G018040/ClCG03G007570/ClCG05G021020/ClCG05G025090/ClCG05G026410/ClCG09G001830/ClCG10G006450/ClCG10G015000/ClCG11G002980	11	ClCG04G009060/ClCG08G008350/ClCG10G010690	3	0.652231	ClCG01G002610/ClCG02G004030/ClCG02G018040/ClCG03G007570/ClCG04G009060/ClCG05G021020/ClCG05G025090/ClCG05G026410/ClCG08G008350/ClCG09G001830/ClCG10G006450/ClCG10G010690/ClCG10G015000/ClCG11G002980	14
GO:0005215	transporter activity	MF	ClCG01G002610/ClCG02G004030/ClCG02G018040/ClCG03G007570/ClCG05G021020/ClCG05G025090/ClCG05G026410/ClCG09G001830/ClCG10G006450/ClCG10G015000/ClCG11G002980	11	ClCG01G010280/ClCG04G009060/ClCG08G008350/ClCG10G010690	4	0.652231	ClCG01G002610/ClCG01G010280/ClCG02G004030/ClCG02G018040/ClCG03G007570/ClCG04G009060/ClCG05G021020/ClCG05G025090/ClCG05G026410/ClCG08G008350/ClCG09G001830/ClCG10G006450/ClCG10G010690/ClCG10G015000/ClCG11G002980	15
GO:0003843	1,3-beta-D-glucan synthase activity	MF	ClCG09G022530	1		.	0.741697	ClCG09G022530	1
GO:0051087	chaperone binding	MF	ClCG03G006440	1		.	0.741697	ClCG03G006440	1
GO:0004553	hydrolase activity, hydrolyzing O-glycosyl compounds	MF	ClCG01G006410/ClCG02G011150/ClCG02G012430/ClCG08G000820/ClCG09G005540/ClCG10G000780/ClCG10G011330	7		.	0.741697	ClCG01G006410/ClCG02G011150/ClCG02G012430/ClCG08G000820/ClCG09G005540/ClCG10G000780/ClCG10G011330	7
GO:0016860	intramolecular oxidoreductase activity	MF	ClCG05G022210	1		.	0.741697	ClCG05G022210	1
GO:0016762	xyloglucan:xyloglucosyl transferase activity	MF	ClCG02G011150	1		.	0.741697	ClCG02G011150	1
GO:0016667	oxidoreductase activity, acting on a sulfur group of donors	MF	ClCG02G010280/ClCG08G008430	2		.	0.78521	ClCG02G010280/ClCG08G008430	2
GO:0000148	1,3-beta-D-glucan synthase complex	CC	ClCG09G022530	1		.	0.811714	ClCG09G022530	1
GO:0048046	apoplast	CC	ClCG02G011150	1		.	0.811714	ClCG02G011150	1
GO:0005618	cell wall	CC	ClCG02G011150	1		.	0.811714	ClCG02G011150	1
GO:0030312	external encapsulating structure	CC	ClCG02G011150	1		.	0.811714	ClCG02G011150	1
GO:0005576	extracellular region	CC	ClCG02G011150	1		.	0.811714	ClCG02G011150	1
GO:0044446	intracellular organelle part	CC	ClCG01G013830/ClCG01G013840/ClCG02G015490/ClCG05G014880/ClCG07G000560/ClCG07G011120/ClCG08G007860/ClCG10G020920	8		.	0.811714	ClCG01G013830/ClCG01G013840/ClCG02G015490/ClCG05G014880/ClCG07G000560/ClCG07G011120/ClCG08G007860/ClCG10G020920	8
GO:0044422	organelle part	CC	ClCG01G013830/ClCG01G013840/ClCG02G015490/ClCG05G014880/ClCG07G000560/ClCG07G011120/ClCG08G007860/ClCG10G020920	8		.	0.811714	ClCG01G013830/ClCG01G013840/ClCG02G015490/ClCG05G014880/ClCG07G000560/ClCG07G011120/ClCG08G007860/ClCG10G020920	8
GO:0044459	plasma membrane part	CC	ClCG09G022530	1		.	0.811714	ClCG09G022530	1
GO:0098797	plasma membrane protein complex	CC	ClCG09G022530	1		.	0.811714	ClCG09G022530	1
GO:0005886	plasma membrane	CC	ClCG09G022530	1		.	0.828372	ClCG09G022530	1
GO:0016810	hydrolase activity, acting on carbon-nitrogen (but not peptide) bonds	MF		.	ClCG01G007890	1	0.829428	ClCG01G007890	1
GO:0009312	oligosaccharide biosynthetic process	BP	ClCG01G018890/ClCG03G000310	2		.	0.82993	ClCG01G018890/ClCG03G000310	2
GO:0005634	nucleus	CC	ClCG02G002200/ClCG04G008040/ClCG05G010220/ClCG05G018490/ClCG05G020230/ClCG07G011120/ClCG08G007860/ClCG08G016700/ClCG11G018710	9	ClCG09G007390	1	0.839075	ClCG02G002200/ClCG04G008040/ClCG05G010220/ClCG05G018490/ClCG05G020230/ClCG07G011120/ClCG08G007860/ClCG08G016700/ClCG09G007390/ClCG11G018710	10
GO:0016757	transferase activity, transferring glycosyl groups	MF	ClCG02G011150/ClCG05G024920/ClCG05G025800/ClCG09G016680/ClCG09G022530/ClCG10G011170/ClCG10G011650	7	ClCG01G013140/ClCG02G008980	2	0.843741	ClCG01G013140/ClCG02G008980/ClCG02G011150/ClCG05G024920/ClCG05G025800/ClCG09G016680/ClCG09G022530/ClCG10G011170/ClCG10G011650	9
GO:0016651	oxidoreductase activity, acting on NAD(P)H	MF	ClCG10G013100	1		.	0.871378	ClCG10G013100	1
GO:0003779	actin binding	MF	ClCG04G005760	1		.	0.880597	ClCG04G005760	1
GO:0005516	calmodulin binding	MF	ClCG01G017600	1		.	0.880597	ClCG01G017600	1
GO:0016831	carboxy-lyase activity	MF		.	ClCG11G014850	1	0.880597	ClCG11G014850	1
GO:0004180	carboxypeptidase activity	MF	ClCG10G012040	1		.	0.880597	ClCG10G012040	1
GO:0016859	cis-trans isomerase activity	MF		.	ClCG04G011330	1	0.880597	ClCG04G011330	1
GO:0005506	iron ion binding	MF	ClCG03G012850/ClCG04G002700/ClCG06G004140/ClCG07G011110/ClCG08G015460	5	ClCG06G000770	1	0.880597	ClCG03G012850/ClCG04G002700/ClCG06G000770/ClCG06G004140/ClCG07G011110/ClCG08G015460	6
GO:0016853	isomerase activity	MF	ClCG05G022210	1	ClCG01G018950/ClCG04G011330	2	0.880597	ClCG01G018950/ClCG04G011330/ClCG05G022210	3
GO:0008233	peptidase activity	MF	ClCG01G003060/ClCG03G015030/ClCG09G001300/ClCG09G022150/ClCG10G012040	5	ClCG07G016280	1	0.880597	ClCG01G003060/ClCG03G015030/ClCG07G016280/ClCG09G001300/ClCG09G022150/ClCG10G012040	6
GO:0070011	peptidase activity, acting on L-amino acid peptides	MF	ClCG01G003060/ClCG03G015030/ClCG09G001300/ClCG09G022150/ClCG10G012040	5	ClCG07G016280	1	0.880597	ClCG01G003060/ClCG03G015030/ClCG07G016280/ClCG09G001300/ClCG09G022150/ClCG10G012040	6
GO:0003755	peptidyl-prolyl cis-trans isomerase activity	MF		.	ClCG04G011330	1	0.880597	ClCG04G011330	1
GO:0004185	serine-type carboxypeptidase activity	MF	ClCG10G012040	1		.	0.880597	ClCG10G012040	1
GO:0070008	serine-type exopeptidase activity	MF	ClCG10G012040	1		.	0.880597	ClCG10G012040	1
GO:0016765	transferase activity, transferring alkyl or aryl (other than methyl) groups	MF		.	ClCG03G017730	1	0.880597	ClCG03G017730	1
GO:0060089	molecular transducer activity	MF		.	ClCG11G001010	1	0.880763	ClCG11G001010	1
GO:0004872	receptor activity	MF		.	ClCG11G001010	1	0.880763	ClCG11G001010	1
GO:0004871	signal transducer activity	MF		.	ClCG11G001010	1	0.880763	ClCG11G001010	1
GO:0038023	signaling receptor activity	MF		.	ClCG11G001010	1	0.880763	ClCG11G001010	1
GO:0019787	ubiquitin-like protein transferase activity	MF	ClCG03G007420	1	ClCG01G022350	1	0.880763	ClCG01G022350/ClCG03G007420	2
GO:0004842	ubiquitin-protein transferase activity	MF	ClCG03G007420	1	ClCG01G022350	1	0.880763	ClCG01G022350/ClCG03G007420	2
GO:0071944	cell periphery	CC	ClCG02G011150/ClCG09G022530	2		.	0.883368	ClCG02G011150/ClCG09G022530	2
GO:0008375	acetylglucosaminyltransferase activity	MF	ClCG05G025800	1		.	0.891256	ClCG05G025800	1
GO:0016830	carbon-carbon lyase activity	MF		.	ClCG11G014850	1	0.891256	ClCG11G014850	1
GO:0015238	drug transmembrane transporter activity	MF	ClCG10G015000	1		.	0.891256	ClCG10G015000	1
GO:0090484	drug transporter activity	MF	ClCG10G015000	1		.	0.891256	ClCG10G015000	1
GO:0004521	endoribonuclease activity	MF	ClCG10G009300	1		.	0.891256	ClCG10G009300	1
GO:0008238	exopeptidase activity	MF	ClCG10G012040	1		.	0.891256	ClCG10G012040	1
GO:0004222	metalloendopeptidase activity	MF	ClCG09G022150	1		.	0.891256	ClCG09G022150	1
GO:0016684	oxidoreductase activity, acting on peroxide as acceptor	MF	ClCG02G023760/ClCG10G013100	2		.	0.891256	ClCG02G023760/ClCG10G013100	2
GO:0030599	pectinesterase activity	MF	ClCG09G005510	1		.	0.891256	ClCG09G005510	1
GO:0004601	peroxidase activity	MF	ClCG02G023760/ClCG10G013100	2		.	0.891256	ClCG02G023760/ClCG10G013100	2
GO:0016758	transferase activity, transferring hexosyl groups	MF	ClCG02G011150/ClCG05G025800/ClCG09G016680/ClCG09G022530/ClCG10G011170	5	ClCG02G008980	1	0.891256	ClCG02G008980/ClCG02G011150/ClCG05G025800/ClCG09G016680/ClCG09G022530/ClCG10G011170	6
GO:0016209	antioxidant activity	MF	ClCG02G023760/ClCG10G013100	2		.	0.903456	ClCG02G023760/ClCG10G013100	2
GO:0008610	lipid biosynthetic process	BP	ClCG03G001730/ClCG05G015400	2	ClCG01G018950/ClCG06G000770/ClCG09G011450	3	0.908732	ClCG01G018950/ClCG03G001730/ClCG05G015400/ClCG06G000770/ClCG09G011450	5
GO:0008237	metallopeptidase activity	MF	ClCG09G022150	1		.	0.928469	ClCG09G022150	1
GO:0004540	ribonuclease activity	MF	ClCG10G009300	1		.	0.928469	ClCG10G009300	1
GO:0020037	heme binding	MF	ClCG02G023760/ClCG03G012850/ClCG06G004140/ClCG07G011110/ClCG08G015460/ClCG11G006280	6		.	0.931049	ClCG02G023760/ClCG03G012850/ClCG06G004140/ClCG07G011110/ClCG08G015460/ClCG11G006280	6
GO:0046906	tetrapyrrole binding	MF	ClCG02G023760/ClCG03G012850/ClCG06G004140/ClCG07G011110/ClCG08G015460/ClCG11G006280	6		.	0.931049	ClCG02G023760/ClCG03G012850/ClCG06G004140/ClCG07G011110/ClCG08G015460/ClCG11G006280	6
GO:0004519	endonuclease activity	MF	ClCG10G009300	1		.	0.936121	ClCG10G009300	1
GO:0046873	metal ion transmembrane transporter activity	MF		.	ClCG10G010690	1	0.936121	ClCG10G010690	1
GO:0043231	intracellular membrane-bounded organelle	CC	ClCG02G002200/ClCG04G008040/ClCG05G010220/ClCG05G018490/ClCG05G020230/ClCG07G011120/ClCG08G007860/ClCG08G016700/ClCG11G018710	9	ClCG09G007390	1	0.944859	ClCG02G002200/ClCG04G008040/ClCG05G010220/ClCG05G018490/ClCG05G020230/ClCG07G011120/ClCG08G007860/ClCG08G016700/ClCG09G007390/ClCG11G018710	10
GO:0043232	intracellular non-membrane-bounded organelle	CC	ClCG01G013830/ClCG01G013840/ClCG02G015490/ClCG05G014880/ClCG07G000560/ClCG07G011120/ClCG08G007860/ClCG10G020920	8		.	0.944859	ClCG01G013830/ClCG01G013840/ClCG02G015490/ClCG05G014880/ClCG07G000560/ClCG07G011120/ClCG08G007860/ClCG10G020920	8
GO:0070013	intracellular organelle lumen	CC	ClCG07G011120	1		.	0.944859	ClCG07G011120	1
GO:0043227	membrane-bounded organelle	CC	ClCG02G002200/ClCG04G008040/ClCG05G010220/ClCG05G018490/ClCG05G020230/ClCG07G011120/ClCG08G007860/ClCG08G016700/ClCG11G018710	9	ClCG09G007390	1	0.944859	ClCG02G002200/ClCG04G008040/ClCG05G010220/ClCG05G018490/ClCG05G020230/ClCG07G011120/ClCG08G007860/ClCG08G016700/ClCG09G007390/ClCG11G018710	10
GO:0031974	membrane-enclosed lumen	CC	ClCG07G011120	1		.	0.944859	ClCG07G011120	1
GO:0043228	non-membrane-bounded organelle	CC	ClCG01G013830/ClCG01G013840/ClCG02G015490/ClCG05G014880/ClCG07G000560/ClCG07G011120/ClCG08G007860/ClCG10G020920	8		.	0.944859	ClCG01G013830/ClCG01G013840/ClCG02G015490/ClCG05G014880/ClCG07G000560/ClCG07G011120/ClCG08G007860/ClCG10G020920	8
GO:0031981	nuclear lumen	CC	ClCG07G011120	1		.	0.944859	ClCG07G011120	1
GO:0043233	organelle lumen	CC	ClCG07G011120	1		.	0.944859	ClCG07G011120	1
GO:0043234	protein complex	CC	ClCG01G013830/ClCG01G013840/ClCG02G015490/ClCG05G014880/ClCG07G000560/ClCG07G011120/ClCG09G022530/ClCG10G020920	8		.	0.944859	ClCG01G013830/ClCG01G013840/ClCG02G015490/ClCG05G014880/ClCG07G000560/ClCG07G011120/ClCG09G022530/ClCG10G020920	8
GO:1990234	transferase complex	CC	ClCG09G022530	1		.	0.944859	ClCG09G022530	1
GO:0055085	transmembrane transport	BP	ClCG01G002610/ClCG02G004030/ClCG02G018040/ClCG03G007570/ClCG04G007020/ClCG05G021020/ClCG05G025090/ClCG05G026410/ClCG09G001830/ClCG10G006450/ClCG10G015000/ClCG11G002980	12	ClCG01G010280/ClCG04G009060/ClCG06G000140/ClCG08G008350/ClCG08G011680/ClCG10G010690	6	0.952133	ClCG01G002610/ClCG01G010280/ClCG02G004030/ClCG02G018040/ClCG03G007570/ClCG04G007020/ClCG04G009060/ClCG05G021020/ClCG05G025090/ClCG05G026410/ClCG06G000140/ClCG08G008350/ClCG08G011680/ClCG09G001830/ClCG10G006450/ClCG10G010690/ClCG10G015000/ClCG11G002980	18
GO:0044428	nuclear part	CC	ClCG07G011120	1		.	0.954668	ClCG07G011120	1
GO:0044283	small molecule biosynthetic process	BP	ClCG03G001730	1	ClCG01G007890/ClCG01G018950/ClCG03G017730/ClCG11G014850	4	0.962252	ClCG01G007890/ClCG01G018950/ClCG03G001730/ClCG03G017730/ClCG11G014850	5
GO:1902494	catalytic complex	CC	ClCG09G022530	1		.	0.971539	ClCG09G022530	1
GO:0098796	membrane protein complex	CC	ClCG09G022530	1		.	0.977841	ClCG09G022530	1
GO:0016887	ATPase activity	MF	ClCG05G008520/ClCG10G016920	2		.	0.984949	ClCG05G008520/ClCG10G016920	2
GO:0003924	GTPase activity	MF	ClCG02G007140/ClCG02G020990	2		.	0.984949	ClCG02G007140/ClCG02G020990	2
GO:0015297	antiporter activity	MF	ClCG10G015000	1		.	0.984949	ClCG10G015000	1
GO:0052689	carboxylic ester hydrolase activity	MF	ClCG09G005510	1		.	0.984949	ClCG09G005510	1
GO:0048037	cofactor binding	MF	ClCG06G012770/ClCG07G007900	2	ClCG01G025830/ClCG09G001390	2	0.984949	ClCG01G025830/ClCG06G012770/ClCG07G007900/ClCG09G001390	4
GO:0004857	enzyme inhibitor activity	MF	ClCG09G005510	1		.	0.984949	ClCG09G005510	1
GO:0016788	hydrolase activity, acting on ester bonds	MF	ClCG04G009910/ClCG09G005510/ClCG10G009300	3	ClCG01G024110/ClCG09G001270	2	0.984949	ClCG01G024110/ClCG04G009910/ClCG09G001270/ClCG09G005510/ClCG10G009300	5
GO:0015075	ion transmembrane transporter activity	MF	ClCG05G026410/ClCG10G006450	2	ClCG04G009060/ClCG10G010690	2	0.984949	ClCG04G009060/ClCG05G026410/ClCG10G006450/ClCG10G010690	4
GO:0015077	monovalent inorganic cation transmembrane transporter activity	MF		.	ClCG10G010690	1	0.984949	ClCG10G010690	1
GO:0004518	nuclease activity	MF	ClCG10G009300	1		.	0.984949	ClCG10G009300	1
GO:0016614	oxidoreductase activity, acting on CH-OH group of donors	MF	ClCG01G003970	1		.	0.984949	ClCG01G003970	1
GO:0016705	oxidoreductase activity, acting on paired donors, with incorporation or reduction of molecular oxygen	MF	ClCG03G012850/ClCG06G004140/ClCG07G011110/ClCG08G015460	4		.	0.984949	ClCG03G012850/ClCG06G004140/ClCG07G011110/ClCG08G015460	4
GO:0016616	oxidoreductase activity, acting on the CH-OH group of donors, NAD or NADP as acceptor	MF	ClCG01G003970	1		.	0.984949	ClCG01G003970	1
GO:0015291	secondary active transmembrane transporter activity	MF	ClCG10G015000	1		.	0.984949	ClCG10G015000	1
GO:0022891	substrate-specific transmembrane transporter activity	MF	ClCG05G026410/ClCG10G006450	2	ClCG04G009060/ClCG10G010690	2	0.984949	ClCG04G009060/ClCG05G026410/ClCG10G006450/ClCG10G010690	4
GO:0022892	substrate-specific transporter activity	MF	ClCG05G026410/ClCG10G006450	2	ClCG04G009060/ClCG10G010690	2	0.984949	ClCG04G009060/ClCG05G026410/ClCG10G006450/ClCG10G010690	4
GO:0008270	zinc ion binding	MF	ClCG01G019610/ClCG02G022200/ClCG05G023210/ClCG09G022150	4	ClCG07G016220/ClCG08G009810/ClCG09G011550	3	0.984949	ClCG01G019610/ClCG02G022200/ClCG05G023210/ClCG07G016220/ClCG08G009810/ClCG09G011550/ClCG09G022150	7
GO:0005525	GTP binding	MF	ClCG02G020990	1		.	0.998662	ClCG02G020990	1
GO:0003723	RNA binding	MF	ClCG10G009300	1		.	0.998662	ClCG10G009300	1
GO:0022804	active transmembrane transporter activity	MF	ClCG10G015000	1		.	0.998662	ClCG10G015000	1
GO:0008324	cation transmembrane transporter activity	MF		.	ClCG10G010690	1	0.998662	ClCG10G010690	1
GO:0050662	coenzyme binding	MF	ClCG06G012770	1		.	0.998662	ClCG06G012770	1
GO:0030234	enzyme regulator activity	MF	ClCG09G005510	1		.	0.998662	ClCG09G005510	1
GO:0019001	guanyl nucleotide binding	MF	ClCG02G020990	1		.	0.998662	ClCG02G020990	1
GO:0032561	guanyl ribonucleotide binding	MF	ClCG02G020990	1		.	0.998662	ClCG02G020990	1
GO:0022890	inorganic cation transmembrane transporter activity	MF		.	ClCG10G010690	1	0.998662	ClCG10G010690	1
GO:0016829	lyase activity	MF		.	ClCG11G014850	1	0.998662	ClCG11G014850	1
GO:0008168	methyltransferase activity	MF	ClCG05G015400/ClCG10G022520	2		.	0.998662	ClCG05G015400/ClCG10G022520	2
GO:0098772	molecular function regulator	MF	ClCG09G005510	1		.	0.998662	ClCG09G005510	1
GO:0016741	transferase activity, transferring one-carbon groups	MF	ClCG05G015400/ClCG10G022520	2		.	0.998662	ClCG05G015400/ClCG10G022520	2
GO:0006075	(1->3)-beta-D-glucan biosynthetic process	BP	ClCG09G022530	1		.	0.999936	ClCG09G022530	1
GO:0006074	(1->3)-beta-D-glucan metabolic process	BP	ClCG09G022530	1		.	0.999936	ClCG09G022530	1
GO:0006259	DNA metabolic process	BP	ClCG02G018830/ClCG07G003870	2		.	0.999936	ClCG02G018830/ClCG07G003870	2
GO:0006281	DNA repair	BP	ClCG02G018830	1		.	0.999936	ClCG02G018830	1
GO:0006260	DNA replication	BP	ClCG07G003870	1		.	0.999936	ClCG07G003870	1
GO:1901607	alpha-amino acid biosynthetic process	BP		.	ClCG01G007890	1	0.999936	ClCG01G007890	1
GO:1901605	alpha-amino acid metabolic process	BP	ClCG11G006280	1	ClCG01G007890	1	0.999936	ClCG01G007890/ClCG11G006280	2
GO:0043604	amide biosynthetic process	BP	ClCG11G001040	1		.	0.999936	ClCG11G001040	1
GO:0009308	amine metabolic process	BP	ClCG11G006280	1	ClCG03G017730	1	0.999936	ClCG03G017730/ClCG11G006280	2
GO:0006820	anion transport	BP		.	ClCG07G012870/ClCG09G012120	2	0.999936	ClCG07G012870/ClCG09G012120	2
GO:0009072	aromatic amino acid family metabolic process	BP	ClCG11G006280	1		.	0.999936	ClCG11G006280	1
GO:0019439	aromatic compound catabolic process	BP	ClCG11G006280	1		.	0.999936	ClCG11G006280	1
GO:0006284	base-excision repair	BP	ClCG02G018830	1		.	0.999936	ClCG02G018830	1
GO:1901137	carbohydrate derivative biosynthetic process	BP	ClCG05G025800	1		.	0.999936	ClCG05G025800	1
GO:1901135	carbohydrate derivative metabolic process	BP	ClCG05G022210/ClCG05G025800	2		.	0.999936	ClCG05G022210/ClCG05G025800	2
GO:0046394	carboxylic acid biosynthetic process	BP	ClCG03G001730	1	ClCG01G007890/ClCG03G017730	2	0.999936	ClCG01G007890/ClCG03G001730/ClCG03G017730	3
GO:0019752	carboxylic acid metabolic process	BP	ClCG03G001730/ClCG11G006280	2	ClCG01G007890/ClCG03G017730	2	0.999936	ClCG01G007890/ClCG03G001730/ClCG03G017730/ClCG11G006280	4
GO:0046942	carboxylic acid transport	BP		.	ClCG09G012120	1	0.999936	ClCG09G012120	1
GO:0009056	catabolic process	BP	ClCG11G006280	1		.	0.999936	ClCG11G006280	1
GO:0098655	cation transmembrane transport	BP		.	ClCG10G010690	1	0.999936	ClCG10G010690	1
GO:0006812	cation transport	BP	ClCG01G006110/ClCG03G002730	2	ClCG10G010690	1	0.999936	ClCG01G006110/ClCG03G002730/ClCG10G010690	3
GO:0007154	cell communication	BP	ClCG09G006590	1	ClCG03G007600/ClCG04G006440/ClCG11G001010	3	0.999936	ClCG03G007600/ClCG04G006440/ClCG09G006590/ClCG11G001010	4
GO:0007049	cell cycle	BP	ClCG08G007860	1		.	0.999936	ClCG08G007860	1
GO:0022402	cell cycle process	BP	ClCG08G007860	1		.	0.999936	ClCG08G007860	1
GO:0045454	cell redox homeostasis	BP	ClCG02G010280/ClCG08G008430	2	ClCG01G021900/ClCG05G018670	2	0.999936	ClCG01G021900/ClCG02G010280/ClCG05G018670/ClCG08G008430	4
GO:0042545	cell wall modification	BP	ClCG09G005510	1		.	0.999936	ClCG09G005510	1
GO:0071555	cell wall organization	BP	ClCG09G005510	1		.	0.999936	ClCG09G005510	1
GO:0071554	cell wall organization or biogenesis	BP	ClCG09G005510	1		.	0.999936	ClCG09G005510	1
GO:0006081	cellular aldehyde metabolic process	BP	ClCG05G022210	1		.	0.999936	ClCG05G022210	1
GO:0043603	cellular amide metabolic process	BP	ClCG11G001040	1		.	0.999936	ClCG11G001040	1
GO:0008652	cellular amino acid biosynthetic process	BP		.	ClCG01G007890	1	0.999936	ClCG01G007890	1
GO:0006520	cellular amino acid metabolic process	BP	ClCG11G006280	1	ClCG01G007890	1	0.999936	ClCG01G007890/ClCG11G006280	2
GO:0044248	cellular catabolic process	BP	ClCG11G006280	1		.	0.999936	ClCG11G006280	1
GO:0016043	cellular component organization	BP	ClCG08G007860/ClCG09G005510	2	ClCG01G021290	1	0.999936	ClCG01G021290/ClCG08G007860/ClCG09G005510	3
GO:0071840	cellular component organization or biogenesis	BP	ClCG08G007860/ClCG09G005510	2	ClCG01G021290	1	0.999936	ClCG01G021290/ClCG08G007860/ClCG09G005510	3
GO:0019725	cellular homeostasis	BP	ClCG02G010280/ClCG08G008430	2	ClCG01G021900/ClCG05G018670	2	0.999936	ClCG01G021900/ClCG02G010280/ClCG05G018670/ClCG08G008430	4
GO:0044255	cellular lipid metabolic process	BP	ClCG03G001730	1	ClCG01G018950/ClCG09G011450	2	0.999936	ClCG01G018950/ClCG03G001730/ClCG09G011450	3
GO:0051641	cellular localization	BP	ClCG01G025460	1		.	0.999936	ClCG01G025460	1
GO:0006575	cellular modified amino acid metabolic process	BP	ClCG11G006280	1		.	0.999936	ClCG11G006280	1
GO:0044270	cellular nitrogen compound catabolic process	BP	ClCG11G006280	1		.	0.999936	ClCG11G006280	1
GO:0071804	cellular potassium ion transport	BP		.	ClCG10G010690	1	0.999936	ClCG10G010690	1
GO:0006974	cellular response to DNA damage stimulus	BP	ClCG02G018830	1		.	0.999936	ClCG02G018830	1
GO:0051716	cellular response to stimulus	BP	ClCG02G018830/ClCG09G006590	2	ClCG03G007600/ClCG04G006440/ClCG11G001010	3	0.999936	ClCG02G018830/ClCG03G007600/ClCG04G006440/ClCG09G006590/ClCG11G001010	5
GO:0033554	cellular response to stress	BP	ClCG02G018830	1		.	0.999936	ClCG02G018830	1
GO:0006732	coenzyme metabolic process	BP	ClCG05G022210	1		.	0.999936	ClCG05G022210	1
GO:0051186	cofactor metabolic process	BP	ClCG05G022210	1		.	0.999936	ClCG05G022210	1
GO:0007010	cytoskeleton organization	BP		.	ClCG01G021290	1	0.999936	ClCG01G021290	1
GO:0006952	defense response	BP	ClCG11G006280	1		.	0.999936	ClCG11G006280	1
GO:0032502	developmental process	BP	ClCG01G003810	1		.	0.999936	ClCG01G003810	1
GO:0005984	disaccharide metabolic process	BP	ClCG01G018890/ClCG03G000310	2		.	0.999936	ClCG01G018890/ClCG03G000310	2
GO:0006855	drug transmembrane transport	BP	ClCG10G015000	1		.	0.999936	ClCG10G015000	1
GO:0015893	drug transport	BP	ClCG10G015000	1		.	0.999936	ClCG10G015000	1
GO:0051649	establishment of localization in cell	BP	ClCG01G025460	1		.	0.999936	ClCG01G025460	1
GO:0045184	establishment of protein localization	BP	ClCG01G020720	1		.	0.999936	ClCG01G020720	1
GO:0045229	external encapsulating structure organization	BP	ClCG09G005510	1		.	0.999936	ClCG09G005510	1
GO:0006633	fatty acid biosynthetic process	BP	ClCG03G001730	1		.	0.999936	ClCG03G001730	1
GO:0006631	fatty acid metabolic process	BP	ClCG03G001730	1		.	0.999936	ClCG03G001730	1
GO:0045017	glycerolipid biosynthetic process	BP		.	ClCG09G011450	1	0.999936	ClCG09G011450	1
GO:0046486	glycerolipid metabolic process	BP		.	ClCG09G011450	1	0.999936	ClCG09G011450	1
GO:0009101	glycoprotein biosynthetic process	BP	ClCG05G025800	1		.	0.999936	ClCG05G025800	1
GO:0009100	glycoprotein metabolic process	BP	ClCG05G025800	1		.	0.999936	ClCG05G025800	1
GO:0070085	glycosylation	BP	ClCG05G025800	1		.	0.999936	ClCG05G025800	1
GO:0046700	heterocycle catabolic process	BP	ClCG11G006280	1		.	0.999936	ClCG11G006280	1
GO:0019318	hexose metabolic process	BP		.	ClCG11G014850	1	0.999936	ClCG11G014850	1
GO:0042592	homeostatic process	BP	ClCG02G010280/ClCG08G008430	2	ClCG01G021900/ClCG05G018670	2	0.999936	ClCG01G021900/ClCG02G010280/ClCG05G018670/ClCG08G008430	4
GO:0010274	hydrotropism	BP	ClCG04G011370	1		.	0.999936	ClCG04G011370	1
GO:0098662	inorganic cation transmembrane transport	BP		.	ClCG10G010690	1	0.999936	ClCG10G010690	1
GO:0098660	inorganic ion transmembrane transport	BP		.	ClCG10G010690	1	0.999936	ClCG10G010690	1
GO:0035556	intracellular signal transduction	BP		.	ClCG11G001010	1	0.999936	ClCG11G001010	1
GO:0046907	intracellular transport	BP	ClCG01G025460	1		.	0.999936	ClCG01G025460	1
GO:0034220	ion transmembrane transport	BP		.	ClCG10G010690	1	0.999936	ClCG10G010690	1
GO:0006811	ion transport	BP	ClCG01G006110/ClCG03G002730/ClCG05G026410/ClCG10G006450	4	ClCG04G009060/ClCG07G012870/ClCG09G012120/ClCG10G010690	4	0.999936	ClCG01G006110/ClCG03G002730/ClCG04G009060/ClCG05G026410/ClCG07G012870/ClCG09G012120/ClCG10G006450/ClCG10G010690	8
GO:0006629	lipid metabolic process	BP	ClCG03G001730/ClCG03G006470/ClCG05G015400/ClCG09G007070	4	ClCG01G018950/ClCG06G000770/ClCG08G015670/ClCG09G011450	4	0.999936	ClCG01G018950/ClCG03G001730/ClCG03G006470/ClCG05G015400/ClCG06G000770/ClCG08G015670/ClCG09G007070/ClCG09G011450	8
GO:0043413	macromolecule glycosylation	BP	ClCG05G025800	1		.	0.999936	ClCG05G025800	1
GO:0033036	macromolecule localization	BP	ClCG01G020720	1		.	0.999936	ClCG01G020720	1
GO:0030001	metal ion transport	BP	ClCG01G006110/ClCG03G002730	2	ClCG10G010690	1	0.999936	ClCG01G006110/ClCG03G002730/ClCG10G010690	3
GO:0072330	monocarboxylic acid biosynthetic process	BP	ClCG03G001730	1	ClCG03G017730	1	0.999936	ClCG03G001730/ClCG03G017730	2
GO:0032787	monocarboxylic acid metabolic process	BP	ClCG03G001730	1	ClCG03G017730	1	0.999936	ClCG03G001730/ClCG03G017730	2
GO:0005996	monosaccharide metabolic process	BP		.	ClCG11G014850	1	0.999936	ClCG11G014850	1
GO:0015672	monovalent inorganic cation transport	BP		.	ClCG10G010690	1	0.999936	ClCG10G010690	1
GO:0007275	multicellular organismal development	BP	ClCG01G003810	1		.	0.999936	ClCG01G003810	1
GO:0032501	multicellular organismal process	BP	ClCG01G003810	1		.	0.999936	ClCG01G003810	1
GO:0048519	negative regulation of biological process	BP	ClCG11G001040	1		.	0.999936	ClCG11G001040	1
GO:0048523	negative regulation of cellular process	BP	ClCG11G001040	1		.	0.999936	ClCG11G001040	1
GO:0010629	negative regulation of gene expression	BP	ClCG11G001040	1		.	0.999936	ClCG11G001040	1
GO:0010605	negative regulation of macromolecule metabolic process	BP	ClCG11G001040	1		.	0.999936	ClCG11G001040	1
GO:0009892	negative regulation of metabolic process	BP	ClCG11G001040	1		.	0.999936	ClCG11G001040	1
GO:0046496	nicotinamide nucleotide metabolic process	BP	ClCG05G022210	1		.	0.999936	ClCG05G022210	1
GO:0055086	nucleobase-containing small molecule metabolic process	BP	ClCG05G022210	1		.	0.999936	ClCG05G022210	1
GO:0006753	nucleoside phosphate metabolic process	BP	ClCG05G022210	1		.	0.999936	ClCG05G022210	1
GO:0009117	nucleotide metabolic process	BP	ClCG05G022210	1		.	0.999936	ClCG05G022210	1
GO:0009311	oligosaccharide metabolic process	BP	ClCG01G018890/ClCG03G000310	2		.	0.999936	ClCG01G018890/ClCG03G000310	2
GO:0048285	organelle fission	BP	ClCG08G007860	1		.	0.999936	ClCG08G007860	1
GO:0006996	organelle organization	BP	ClCG08G007860	1	ClCG01G021290	1	0.999936	ClCG01G021290/ClCG08G007860	2
GO:0016053	organic acid biosynthetic process	BP	ClCG03G001730	1	ClCG01G007890/ClCG03G017730	2	0.999936	ClCG01G007890/ClCG03G001730/ClCG03G017730	3
GO:0006082	organic acid metabolic process	BP	ClCG03G001730/ClCG11G006280	2	ClCG01G007890/ClCG03G017730	2	0.999936	ClCG01G007890/ClCG03G001730/ClCG03G017730/ClCG11G006280	4
GO:0015849	organic acid transport	BP		.	ClCG09G012120	1	0.999936	ClCG09G012120	1
GO:0015711	organic anion transport	BP		.	ClCG09G012120	1	0.999936	ClCG09G012120	1
GO:1901361	organic cyclic compound catabolic process	BP	ClCG11G006280	1		.	0.999936	ClCG11G006280	1
GO:1901575	organic substance catabolic process	BP	ClCG11G006280	1		.	0.999936	ClCG11G006280	1
GO:0071702	organic substance transport	BP	ClCG01G020720	1	ClCG09G012120	1	0.999936	ClCG01G020720/ClCG09G012120	2
GO:1901566	organonitrogen compound biosynthetic process	BP	ClCG11G001040	1	ClCG01G007890/ClCG03G017730	2	0.999936	ClCG01G007890/ClCG03G017730/ClCG11G001040	3
GO:1901565	organonitrogen compound catabolic process	BP	ClCG11G006280	1		.	0.999936	ClCG11G006280	1
GO:0090407	organophosphate biosynthetic process	BP		.	ClCG01G018950	1	0.999936	ClCG01G018950	1
GO:0019637	organophosphate metabolic process	BP	ClCG05G022210	1	ClCG01G018950	1	0.999936	ClCG01G018950/ClCG05G022210	2
GO:0006733	oxidoreduction coenzyme metabolic process	BP	ClCG05G022210	1		.	0.999936	ClCG05G022210	1
GO:0043436	oxoacid metabolic process	BP	ClCG03G001730/ClCG11G006280	2	ClCG01G007890/ClCG03G017730	2	0.999936	ClCG01G007890/ClCG03G001730/ClCG03G017730/ClCG11G006280	4
GO:0043043	peptide biosynthetic process	BP	ClCG11G001040	1		.	0.999936	ClCG11G001040	1
GO:0006518	peptide metabolic process	BP	ClCG11G001040	1		.	0.999936	ClCG11G001040	1
GO:0018193	peptidyl-amino acid modification	BP		.	ClCG04G011330	1	0.999936	ClCG04G011330	1
GO:0018208	peptidyl-proline modification	BP		.	ClCG04G011330	1	0.999936	ClCG04G011330	1
GO:0008654	phospholipid biosynthetic process	BP		.	ClCG01G018950	1	0.999936	ClCG01G018950	1
GO:0006644	phospholipid metabolic process	BP		.	ClCG01G018950	1	0.999936	ClCG01G018950	1
GO:0000160	phosphorelay signal transduction system	BP		.	ClCG11G001010	1	0.999936	ClCG11G001010	1
GO:0071805	potassium ion transmembrane transport	BP		.	ClCG10G010690	1	0.999936	ClCG10G010690	1
GO:0006813	potassium ion transport	BP		.	ClCG10G010690	1	0.999936	ClCG10G010690	1
GO:0006486	protein glycosylation	BP	ClCG05G025800	1		.	0.999936	ClCG05G025800	1
GO:0008104	protein localization	BP	ClCG01G020720	1		.	0.999936	ClCG01G020720	1
GO:0032446	protein modification by small protein conjugation	BP	ClCG03G007420	1	ClCG01G022350	1	0.999936	ClCG01G022350/ClCG03G007420	2
GO:0070647	protein modification by small protein conjugation or removal	BP	ClCG03G007420	1	ClCG01G022350	1	0.999936	ClCG01G022350/ClCG03G007420	2
GO:0000413	protein peptidyl-prolyl isomerization	BP		.	ClCG04G011330	1	0.999936	ClCG04G011330	1
GO:0015031	protein transport	BP	ClCG01G020720	1		.	0.999936	ClCG01G020720	1
GO:0016567	protein ubiquitination	BP	ClCG03G007420	1	ClCG01G022350	1	0.999936	ClCG01G022350/ClCG03G007420	2
GO:0006508	proteolysis	BP	ClCG03G015030/ClCG09G001300/ClCG09G022150/ClCG10G012040	4		.	0.999936	ClCG03G015030/ClCG09G001300/ClCG09G022150/ClCG10G012040	4
GO:0019362	pyridine nucleotide metabolic process	BP	ClCG05G022210	1		.	0.999936	ClCG05G022210	1
GO:0072524	pyridine-containing compound metabolic process	BP	ClCG05G022210	1		.	0.999936	ClCG05G022210	1
GO:0065008	regulation of biological quality	BP	ClCG02G010280/ClCG08G008430	2	ClCG01G021900/ClCG05G018670	2	0.999936	ClCG01G021900/ClCG02G010280/ClCG05G018670/ClCG08G008430	4
GO:0032268	regulation of cellular protein metabolic process	BP	ClCG11G001040	1		.	0.999936	ClCG11G001040	1
GO:0051246	regulation of protein metabolic process	BP	ClCG11G001040	1		.	0.999936	ClCG11G001040	1
GO:0042221	response to chemical	BP	ClCG05G018490/ClCG10G015000	2		.	0.999936	ClCG05G018490/ClCG10G015000	2
GO:0042493	response to drug	BP	ClCG10G015000	1		.	0.999936	ClCG10G015000	1
GO:0009719	response to endogenous stimulus	BP	ClCG05G018490	1		.	0.999936	ClCG05G018490	1
GO:0009605	response to external stimulus	BP	ClCG04G011370	1		.	0.999936	ClCG04G011370	1
GO:0009725	response to hormone	BP	ClCG05G018490	1		.	0.999936	ClCG05G018490	1
GO:0010033	response to organic substance	BP	ClCG05G018490	1		.	0.999936	ClCG05G018490	1
GO:0006979	response to oxidative stress	BP	ClCG02G023760	1		.	0.999936	ClCG02G023760	1
GO:0050896	response to stimulus	BP	ClCG02G018830/ClCG02G023760/ClCG04G011370/ClCG05G018490/ClCG09G006590/ClCG10G015000/ClCG11G006280	7	ClCG03G007600/ClCG04G006440/ClCG11G001010	3	0.999936	ClCG02G018830/ClCG02G023760/ClCG03G007600/ClCG04G006440/ClCG04G011370/ClCG05G018490/ClCG09G006590/ClCG10G015000/ClCG11G001010/ClCG11G006280	10
GO:0006950	response to stress	BP	ClCG02G018830/ClCG02G023760/ClCG11G006280	3		.	0.999936	ClCG02G018830/ClCG02G023760/ClCG11G006280	3
GO:0019693	ribose phosphate metabolic process	BP	ClCG05G022210	1		.	0.999936	ClCG05G022210	1
GO:0007165	signal transduction	BP	ClCG09G006590	1	ClCG03G007600/ClCG04G006440/ClCG11G001010	3	0.999936	ClCG03G007600/ClCG04G006440/ClCG09G006590/ClCG11G001010	4
GO:0023052	signaling	BP	ClCG09G006590	1	ClCG03G007600/ClCG04G006440/ClCG11G001010	3	0.999936	ClCG03G007600/ClCG04G006440/ClCG09G006590/ClCG11G001010	4
GO:0044700	single organism signaling	BP	ClCG09G006590	1	ClCG03G007600/ClCG04G006440/ClCG11G001010	3	0.999936	ClCG03G007600/ClCG04G006440/ClCG09G006590/ClCG11G001010	4
GO:0044707	single-multicellular organism process	BP	ClCG01G003810	1		.	0.999936	ClCG01G003810	1
GO:0044712	single-organism catabolic process	BP	ClCG11G006280	1		.	0.999936	ClCG11G006280	1
GO:0044767	single-organism developmental process	BP	ClCG01G003810	1		.	0.999936	ClCG01G003810	1
GO:1902582	single-organism intracellular transport	BP	ClCG01G025460	1		.	0.999936	ClCG01G025460	1
GO:1902589	single-organism organelle organization	BP	ClCG08G007860	1		.	0.999936	ClCG08G007860	1
GO:0044282	small molecule catabolic process	BP	ClCG11G006280	1		.	0.999936	ClCG11G006280	1
GO:0044281	small molecule metabolic process	BP	ClCG03G001730/ClCG05G022210/ClCG11G006280	3	ClCG01G007890/ClCG01G018950/ClCG03G017730/ClCG11G014850	4	0.999936	ClCG01G007890/ClCG01G018950/ClCG03G001730/ClCG03G017730/ClCG05G022210/ClCG11G006280/ClCG11G014850	7
GO:0006412	translation	BP	ClCG11G001040	1		.	0.999936	ClCG11G001040	1
GO:0009606	tropism	BP	ClCG04G011370	1		.	0.999936	ClCG04G011370	1
GO:0007034	vacuolar transport	BP	ClCG01G025460	1		.	0.999936	ClCG01G025460	1
GO:0016192	vesicle-mediated transport	BP		.	ClCG06G007660	1	0.999936	ClCG06G007660	1
.	GO		0.947684	0.961977	ClCG09G012120	1
.	GO		0.778163	0.877503	ClCG02G012660	1
.	GO		0.537902	0.80225	ClCG02G012660	1
.	GO		0.427663	0.546765	ClCG05G004240	1
.	GO		0.728075	0.877503	ClCG09G000950	1
.	GO		0.286278	0.494235	ClCG01G016370/ClCG02G001140	2
.	GO		0.4259	0.752424	ClCG03G002820/ClCG05G025240	2
.	GO		0.474811	0.575516	ClCG02G024460/ClCG11G003870	2
.	GO		0.356715	0.509991	ClCG05G013920/ClCG05G017160	2
.	GO		0.356715	0.509991	ClCG05G013920/ClCG05G017160	2
.	GO		0.356715	0.509991	ClCG05G013920/ClCG05G017160	2
.	GO		0.26255	0.471045	ClCG01G007890/ClCG05G005520	2
.	GO		0.191932	0.440273	ClCG01G007890/ClCG05G005520	2
.	GO		0.53537	0.640344	ClCG02G024460/ClCG11G003870	2
.	GO		0.372076	0.51977	ClCG01G025460/ClCG11G012180	2
.	GO		0.230963	0.440273	ClCG05G013920/ClCG05G017160	2
.	GO		0.0247956	0.309253	ClCG02G020640/ClCG09G008790/ClCG11G005370	3
.	GO		0.0456485	0.33017	ClCG02G016530/ClCG02G024460/ClCG11G003870	3
.	GO		0.705131	0.782055	ClCG02G016530/ClCG02G024460/ClCG11G003870	3
.	GO		0.995071	0.995071	ClCG01G007890/ClCG05G005520/ClCG09G019170	3
.	GO		0.569427	0.667981	ClCG02G024460/ClCG05G004240/ClCG11G003870	3
.	GO		0.0270385	0.309253	ClCG05G009820/ClCG05G019560/ClCG08G007860	3
.	GO		0.0116062	0.0990502	ClCG01G008280/ClCG01G016370/ClCG08G009180	3
.	GO		0.263214	0.60978	ClCG01G021490/ClCG06G003690/ClCG07G015500/ClCG09G005870	4
.	GO		0.193792	0.513549	ClCG01G008280/ClCG01G016370/ClCG08G009180/ClCG09G000950	4
.	GO		0.0821651	0.290317	ClCG01G008280/ClCG01G016370/ClCG03G015240/ClCG05G013920/ClCG05G017160/ClCG08G009180	6
.	GO		0.229439	0.440273	ClCG01G016370/ClCG02G000260/ClCG02G001140/ClCG05G009820/ClCG05G019560/ClCG08G007860/ClCG10G012270	7
0	GO		ClCG07G005190	1	#REF!
0	GO		ClCG03G004720/ClCG08G013430/ClCG10G001860	3	#REF!
0	GO		ClCG01G022610/ClCG06G011090	2	#REF!
0	GO		ClCG01G021920/ClCG05G005520/ClCG05G007820	3	#REF!
0	GO		ClCG03G004720/ClCG08G013430	2	#REF!
1	GO	ClCG05G022210	ClCG04G006040/ClCG05G002900/ClCG06G000860	3	#REF!
4	GO	ClCG01G018550/ClCG04G007730/ClCG04G011370/ClCG05G023150	ClCG02G003650/ClCG08G007550/ClCG11G003730	3	#REF!
4	GO	ClCG01G018550/ClCG04G007730/ClCG04G011370/ClCG05G023150	ClCG02G003650/ClCG08G007550/ClCG11G003730	3	#REF!
9	GO	ClCG01G001770/ClCG01G008290/ClCG02G021030/ClCG03G006480/ClCG05G018470/ClCG05G018490/ClCG06G018340/ClCG07G011440/ClCG09G009470	ClCG02G003650/ClCG08G007550/ClCG11G003730	3	#REF!
1	GO	ClCG06G001460	ClCG02G000260/ClCG02G013790/ClCG11G015050	3	#REF!
5	GO	ClCG04G009790/ClCG05G008570/ClCG05G022210/ClCG09G005260/ClCG10G009990	ClCG06G017010/ClCG10G002970	2	#REF!
3	GO	ClCG01G014140/ClCG07G001920/ClCG09G009050	ClCG05G004070	1	#REF!
3	GO	ClCG05G026670/ClCG05G026680/ClCG05G026690	ClCG07G009540	1	#REF!
8	GO	ClCG02G011150/ClCG02G017640/ClCG07G006800/ClCG09G016680/ClCG09G016690/ClCG10G011170/ClCG10G013120/ClCG10G020030	ClCG07G013710/ClCG09G000480/ClCG09G004320/ClCG09G009170/ClCG09G019390/ClCG10G012310/ClCG10G015450/ClCG11G001630/ClCG11G015050	9	#REF!
3	GO	ClCG06G013010/ClCG07G013630/ClCG10G006450	ClCG10G008730	1	#REF!
1	GO	ClCG03G012150	ClCG05G001760	1	#REF!
3	GO	ClCG04G009790/ClCG05G008570/ClCG10G009990	ClCG05G001760	1	#REF!
5	GO	ClCG01G014140/ClCG02G009060/ClCG05G009820/ClCG06G001460/ClCG08G007860	ClCG00G005370/ClCG09G008790	2	#REF!
0	GO		ClCG03G004720/ClCG03G014390/ClCG08G013430/ClCG09G003710/ClCG10G001860	5	#REF!
0	GO		ClCG01G006170/ClCG01G008880/ClCG02G016530/ClCG02G018670/ClCG03G004720/ClCG07G005190/ClCG08G007230/ClCG08G013430/ClCG09G018760/ClCG09G021610/ClCG10G011110/ClCG11G003870	12	#REF!
1	GO	ClCG06G000110	ClCG09G009170	1	#REF!
4	GO	ClCG02G017640/ClCG09G016680/ClCG09G016690/ClCG10G011170	ClCG09G009170	1	#REF!
3	GO	ClCG01G014140/ClCG02G009060/ClCG05G009820	ClCG09G009170	1	#REF!
10	GO	ClCG02G020990/ClCG02G023810/ClCG03G007460/ClCG05G002830/ClCG06G008780/ClCG08G014150/ClCG09G012390/ClCG11G009910/ClCG11G009920/ClCG11G017710	ClCG07G009540	1	#REF!
5	GO	ClCG02G011150/ClCG06G001060/ClCG07G006800/ClCG10G013120/ClCG10G020030	ClCG10G008730	1	#REF!
5	GO	ClCG01G018890/ClCG03G000310/ClCG05G025190/ClCG07G002600/ClCG10G001420	ClCG09G009170/ClCG11G001630	2	#REF!
8	GO	ClCG02G011150/ClCG02G017640/ClCG07G006800/ClCG09G016680/ClCG09G016690/ClCG10G011170/ClCG10G013120/ClCG10G020030	ClCG02G014380	1	#REF!
5	GO	ClCG04G009790/ClCG05G008570/ClCG05G022210/ClCG09G005260/ClCG10G009990	ClCG02G008430/ClCG05G002620	2	#REF!
6	GO	ClCG01G003970/ClCG01G015850/ClCG07G007290/ClCG07G014180/ClCG08G012120/ClCG11G002380	ClCG05G021480	1	#REF!
3	GO	ClCG01G021760/ClCG03G004520/ClCG11G006640	ClCG02G000260/ClCG02G013790/ClCG11G015050	3	#REF!
7	GO	ClCG02G010280/ClCG02G018150/ClCG03G002150/ClCG03G004660/ClCG06G001900/ClCG08G008430/ClCG10G018910	ClCG05G004070	1	#REF!
1	GO	ClCG09G005260	ClCG05G001760	1	#REF!
0	GO		ClCG03G004720/ClCG08G013430	2	#REF!
0	GO		ClCG05G001760	1	#REF!
0	GO		ClCG01G021920/ClCG05G005520/ClCG05G007820	3	#REF!
19	GO	ClCG01G012700/ClCG02G013530/ClCG02G013590/ClCG03G001730/ClCG03G009670/ClCG03G015960/ClCG04G009790/ClCG05G008570/ClCG05G022210/ClCG06G010700/ClCG08G011210/ClCG09G005260/ClCG10G009990/ClCG10G013360/ClCG11G002380/ClCG11G005370/ClCG11G006280/ClCG11G010030/ClCG11G015520	ClCG01G001360/ClCG01G023670/ClCG02G001880/ClCG03G009300/ClCG04G007070/ClCG05G000450/ClCG05G004070/ClCG05G007000/ClCG05G011680/ClCG05G013420/ClCG05G018790/ClCG05G019240/ClCG06G000570/ClCG06G012650/ClCG09G001940/ClCG09G008340/ClCG09G010590/ClCG09G019050/ClCG10G002370/ClCG10G006290/ClCG10G008830/ClCG10G022870/ClCG11G007120/ClCG11G008640/ClCG11G014950/ClCG11G017210/ClCG11G017820	27	#REF!
8	GO	ClCG01G012700/ClCG02G013530/ClCG02G013590/ClCG03G001730/ClCG03G009670/ClCG06G010700/ClCG08G011210/ClCG11G005370	ClCG01G001360/ClCG01G023670/ClCG02G001880/ClCG03G009300/ClCG04G007070/ClCG05G000450/ClCG05G004070/ClCG05G007000/ClCG05G011680/ClCG05G013420/ClCG05G018790/ClCG05G019240/ClCG06G000570/ClCG06G012650/ClCG09G001940/ClCG09G008340/ClCG09G010590/ClCG09G019050/ClCG10G002370/ClCG10G006290/ClCG10G008830/ClCG10G022870/ClCG11G007120/ClCG11G008640/ClCG11G014950/ClCG11G017210/ClCG11G017820	27	#REF!
15	GO	ClCG00G003540/ClCG01G003740/ClCG01G022140/ClCG05G002440/ClCG05G022100/ClCG06G003690/ClCG06G009950/ClCG07G001920/ClCG07G011900/ClCG09G005510/ClCG09G008730/ClCG09G009050/ClCG09G016060/ClCG10G000050/ClCG11G006510	ClCG01G009680/ClCG02G013380/ClCG03G007140/ClCG03G016590/ClCG03G016600/ClCG05G015160/ClCG06G006600/ClCG06G007500/ClCG07G002570/ClCG07G016280/ClCG11G014010/ClCG11G015050	12	#REF!
28	GO	ClCG01G001910/ClCG01G006410/ClCG01G008810/ClCG01G019730/ClCG01G024650/ClCG02G011150/ClCG02G012430/ClCG02G018830/ClCG03G004650/ClCG03G016030/ClCG06G014130/ClCG07G005910/ClCG07G006800/ClCG07G012610/ClCG08G000820/ClCG08G004120/ClCG09G005540/ClCG09G010080/ClCG09G011230/ClCG09G014970/ClCG10G000780/ClCG10G005180/ClCG10G011330/ClCG10G013120/ClCG10G020030/ClCG11G000490/ClCG11G001040/ClCG11G011070	ClCG00G000940/ClCG02G006100/ClCG02G008970/ClCG02G008980/ClCG02G009030/ClCG02G012220/ClCG02G019750/ClCG03G004170/ClCG04G005570/ClCG06G003180/ClCG07G003780/ClCG07G006250/ClCG07G011390/ClCG09G015550/ClCG09G018460/ClCG09G021420/ClCG10G019780/ClCG11G008300	18	#REF!
0	GO		ClCG01G022610/ClCG02G001600/ClCG02G018670/ClCG04G011240/ClCG06G011090/ClCG07G005190/ClCG09G021610/ClCG10G002060/ClCG11G003870	9	#REF!
3	GO	ClCG01G014140/ClCG01G020410/ClCG08G014860	ClCG01G000440/ClCG01G004770	2	#REF!
3	GO	ClCG04G009790/ClCG05G008570/ClCG10G009990	ClCG05G001760	1	#REF!
1	GO	ClCG04G011910	ClCG09G009170	1	#REF!
27	GO	ClCG01G004810/ClCG01G006370/ClCG01G013830/ClCG01G013840/ClCG01G013850/ClCG02G009060/ClCG02G015490/ClCG02G016780/ClCG02G020390/ClCG02G021160/ClCG02G022520/ClCG03G001930/ClCG03G016620/ClCG04G008770/ClCG04G009530/ClCG05G007340/ClCG05G009820/ClCG05G014880/ClCG07G000560/ClCG07G011120/ClCG08G007860/ClCG08G009790/ClCG08G017880/ClCG09G006640/ClCG09G009530/ClCG10G020920/ClCG11G000030	ClCG01G022610	1	#REF!
0	GO		ClCG05G001760	1	#REF!
26	GO	ClCG01G004510/ClCG02G015810/ClCG03G005120/ClCG03G017570/ClCG04G004080/ClCG04G008470/ClCG04G010950/ClCG05G007110/ClCG06G004270/ClCG06G007110/ClCG06G014170/ClCG06G015110/ClCG07G010630/ClCG08G005840/ClCG08G007710/ClCG08G014220/ClCG08G016690/ClCG09G002050/ClCG09G017600/ClCG09G021590/ClCG10G004650/ClCG10G011150/ClCG10G016160/ClCG10G018810/ClCG10G021130/ClCG11G014560	ClCG01G009680/ClCG07G016280/ClCG11G014010	3	#REF!
1	GO	ClCG02G017640	ClCG10G002970	1	#REF!
2	GO	ClCG03G002380/ClCG06G012100	ClCG00G003800	1	#REF!
1	GO	ClCG03G002380	ClCG00G003800	1	#REF!
5	GO	ClCG01G015580/ClCG03G007420/ClCG05G018190/ClCG06G016710/ClCG08G016620	ClCG00G003800	1	#REF!
1	GO	ClCG03G012150	ClCG00G003800	1	#REF!
15	GO	ClCG01G020540/ClCG02G006490/ClCG02G008470/ClCG02G018830/ClCG02G019150/ClCG02G023760/ClCG02G023770/ClCG04G010770/ClCG05G009500/ClCG05G018920/ClCG06G000110/ClCG07G006450/ClCG07G008740/ClCG07G016470/ClCG11G006280	ClCG06G018350	1	#REF!
2	GO	ClCG01G001000/ClCG02G001890	ClCG00G003800	1	#REF!
25	GO	ClCG01G001380/ClCG01G014260/ClCG02G006350/ClCG02G011150/ClCG02G017640/ClCG03G001120/ClCG04G007490/ClCG04G012120/ClCG05G006760/ClCG05G022170/ClCG05G023870/ClCG05G024070/ClCG05G025800/ClCG07G006800/ClCG07G009250/ClCG08G008690/ClCG09G000490/ClCG09G013690/ClCG09G016680/ClCG09G016690/ClCG10G011170/ClCG10G013120/ClCG10G019770/ClCG10G020030/ClCG11G016900	ClCG03G014440/ClCG09G004110	2	#REF!
8	GO	ClCG01G004040/ClCG01G022140/ClCG05G002440/ClCG05G022100/ClCG09G005510/ClCG09G005530/ClCG09G008730/ClCG10G000050	ClCG00G003800	1	#REF!
2	GO	ClCG01G003810/ClCG10G003000	ClCG01G000440/ClCG01G004770	2	#REF!
3	GO	ClCG02G022520/ClCG10G012270/ClCG11G018810	ClCG01G022610/ClCG02G001600/ClCG02G018670/ClCG04G011240/ClCG06G011090/ClCG07G005190/ClCG09G021610/ClCG10G002060/ClCG11G003870	9	#REF!
5	GO	ClCG01G006020/ClCG01G006370/ClCG02G016780/ClCG06G001460/ClCG06G005340	ClCG03G015770/ClCG05G021480/ClCG10G018000	3	#REF!
4	GO	ClCG04G009790/ClCG05G008570/ClCG05G022210/ClCG10G009990	ClCG05G004070	1	#REF!
2	GO	ClCG06G001460/ClCG06G005340	ClCG09G009170/ClCG11G001630	2	#REF!
0	GO		ClCG06G011090	1	#REF!
3	GO	ClCG00G000380/ClCG01G007520/ClCG05G016300	ClCG00G004790/ClCG01G022610/ClCG05G024250/ClCG07G013710	4	#REF!
1	GO	ClCG05G013890	ClCG06G018350	1	#REF!
4	GO	ClCG02G011150/ClCG07G006800/ClCG10G013120/ClCG10G020030	ClCG10G002970	1	#REF!
21	GO	ClCG01G002600/ClCG01G016070/ClCG01G016090/ClCG01G020540/ClCG01G024550/ClCG02G008470/ClCG02G019010/ClCG02G019150/ClCG02G023760/ClCG02G023770/ClCG03G012850/ClCG06G001580/ClCG06G004140/ClCG07G008740/ClCG07G011110/ClCG07G011920/ClCG08G015460/ClCG09G005000/ClCG10G016350/ClCG11G000330/ClCG11G006280	ClCG02G018670/ClCG09G021610/ClCG11G003870	3	#REF!
3	GO	ClCG06G004280/ClCG08G006240/ClCG11G006070	ClCG02G014380/ClCG09G006250	2	#REF!
3	GO	ClCG01G006370/ClCG02G009060/ClCG02G016780	ClCG09G008790	1	#REF!
5	GO	ClCG01G017310/ClCG01G025440/ClCG02G011830/ClCG03G015030/ClCG09G001300	ClCG01G000920	1	#REF!
5	GO	ClCG01G015580/ClCG03G007420/ClCG05G018190/ClCG06G016710/ClCG08G016620	ClCG07G013710	1	#REF!
21	GO	ClCG01G002600/ClCG01G016070/ClCG01G016090/ClCG01G020540/ClCG01G024550/ClCG02G008470/ClCG02G019010/ClCG02G019150/ClCG02G023760/ClCG02G023770/ClCG03G012850/ClCG06G001580/ClCG06G004140/ClCG07G008740/ClCG07G011110/ClCG07G011920/ClCG08G015460/ClCG09G005000/ClCG10G016350/ClCG11G000330/ClCG11G006280	ClCG07G013710	1	#REF!
6	GO	ClCG02G013530/ClCG02G013590/ClCG03G001730/ClCG06G010700/ClCG11G002380/ClCG11G010030	ClCG08G008880/ClCG09G016970	2	#REF!
15	GO	ClCG01G006370/ClCG01G013830/ClCG01G013840/ClCG01G013850/ClCG02G015490/ClCG02G016780/ClCG02G020390/ClCG03G001930/ClCG03G016620/ClCG04G009530/ClCG05G014880/ClCG07G000560/ClCG09G006640/ClCG09G009530/ClCG10G020920	ClCG02G001100/ClCG02G007910/ClCG04G009240/ClCG05G000340/ClCG05G004870/ClCG05G008730/ClCG06G000590/ClCG07G000500/ClCG07G016980/ClCG08G012020/ClCG09G007390/ClCG10G002510/ClCG10G012190/ClCG11G005990	14	#REF!
1	GO	ClCG04G011850	ClCG02G001100/ClCG02G007910/ClCG04G009240/ClCG05G000340/ClCG05G004870/ClCG05G008730/ClCG06G000590/ClCG07G000500/ClCG07G016980/ClCG08G012020/ClCG09G007390/ClCG10G002510/ClCG10G012190/ClCG11G005990	14	#REF!
3	GO	ClCG03G013970/ClCG06G005340/ClCG10G001140	ClCG02G014380	1	#REF!
1	GO	ClCG02G016890	ClCG01G009180	1	#REF!
8	GO	ClCG01G005700/ClCG04G011850/ClCG05G001670/ClCG05G002950/ClCG05G010160/ClCG08G001630/ClCG08G007210/ClCG08G012380	ClCG02G000960/ClCG02G008590/ClCG10G016630	3	#REF!
2	GO	ClCG05G026630/ClCG10G012040	ClCG01G000920/ClCG02G001600/ClCG02G014770/ClCG05G021680/ClCG05G024550/ClCG09G006860/ClCG10G002060/ClCG10G010850/ClCG11G018260	9	#REF!
1	GO	ClCG06G008550	ClCG09G006810	1	#REF!
1	GO	ClCG06G008550	ClCG01G000440/ClCG01G004770/ClCG09G005870	3	#REF!
4	GO	ClCG03G002380/ClCG04G010770/ClCG06G000110/ClCG06G012100	ClCG00G003800	1	#REF!
2	GO	ClCG03G002380/ClCG06G012100	ClCG00G003800	1	#REF!
2	GO	ClCG06G013010/ClCG07G013630	ClCG07G008480	1	#REF!
27	GO	ClCG01G004510/ClCG02G015810/ClCG03G005120/ClCG03G017570/ClCG04G004080/ClCG04G008470/ClCG04G010950/ClCG05G007110/ClCG05G009820/ClCG06G004270/ClCG06G007110/ClCG06G014170/ClCG06G015110/ClCG07G010630/ClCG08G005840/ClCG08G007710/ClCG08G014220/ClCG08G016690/ClCG09G002050/ClCG09G017600/ClCG09G021590/ClCG10G004650/ClCG10G011150/ClCG10G016160/ClCG10G018810/ClCG10G021130/ClCG11G014560	ClCG01G001320/ClCG01G006180/ClCG01G019660/ClCG01G020130/ClCG03G004240/ClCG03G009500/ClCG05G024740/ClCG05G025330/ClCG06G014680/ClCG06G018390/ClCG07G007380/ClCG07G016220/ClCG08G008360/ClCG09G020660/ClCG10G014200/ClCG10G020370/ClCG11G012300	17	#REF!
1	GO	ClCG01G025460	ClCG07G008250	1	#REF!
1	GO	ClCG04G008230	ClCG01G005380/ClCG01G010800/ClCG01G016130/ClCG02G000960/ClCG02G008590/ClCG03G004720/ClCG05G013920/ClCG05G018940/ClCG05G025720/ClCG05G026280/ClCG09G016330/ClCG10G016630/ClCG10G019190/ClCG11G009420	14	#REF!
3	GO	ClCG09G016680/ClCG09G016690/ClCG10G011170	ClCG09G004110	1	#REF!
6	GO	ClCG00G000380/ClCG01G007520/ClCG05G016300/ClCG06G016860/ClCG08G012400/ClCG10G012430	ClCG02G007940/ClCG03G001740/ClCG07G016540/ClCG08G002010	4	#REF!
23	GO	ClCG01G004040/ClCG01G020480/ClCG01G022140/ClCG01G023470/ClCG02G001070/ClCG03G002380/ClCG04G009620/ClCG04G009910/ClCG04G010770/ClCG05G002440/ClCG05G013890/ClCG05G022100/ClCG06G000110/ClCG06G012100/ClCG07G011520/ClCG07G014350/ClCG09G000290/ClCG09G005510/ClCG09G005530/ClCG09G008730/ClCG09G018950/ClCG10G000050/ClCG11G008800	ClCG02G007940/ClCG03G001740/ClCG07G016540/ClCG08G002010	4	#REF!
4	GO	ClCG01G012700/ClCG01G015850/ClCG10G002810/ClCG10G013360	ClCG00G004790/ClCG01G000440/ClCG01G004770/ClCG01G022610/ClCG03G015770/ClCG05G021480/ClCG05G024250/ClCG06G000620/ClCG07G013710/ClCG09G008790/ClCG10G018000	11	#REF!
6	GO	ClCG03G009670/ClCG04G011850/ClCG05G022210/ClCG07G005100/ClCG10G012270/ClCG11G005370	ClCG01G000920/ClCG02G001600/ClCG02G014770/ClCG05G019180/ClCG05G021680/ClCG05G024550/ClCG09G006860/ClCG10G002060/ClCG10G010850/ClCG11G018260	10	#REF!
1	GO	ClCG05G022210	ClCG01G005380/ClCG01G010800/ClCG01G016130/ClCG02G000960/ClCG02G008590/ClCG03G004720/ClCG05G005000/ClCG05G013920/ClCG05G018940/ClCG05G025720/ClCG05G026280/ClCG09G016330/ClCG10G016630/ClCG10G019190/ClCG11G009420	15	#REF!
1	GO	ClCG04G011850	ClCG01G005380/ClCG01G010800/ClCG01G016130/ClCG02G000960/ClCG02G008590/ClCG03G004720/ClCG05G013920/ClCG05G018940/ClCG05G025720/ClCG05G026280/ClCG09G016330/ClCG10G016630/ClCG10G019190/ClCG11G009420	14	#REF!
2	GO	ClCG01G005700/ClCG11G011540	ClCG01G005380/ClCG01G010800/ClCG01G016130/ClCG02G000960/ClCG02G008590/ClCG03G004720/ClCG05G013920/ClCG05G025720/ClCG05G026280/ClCG10G016630/ClCG10G019190/ClCG11G009420	12	#REF!
1	GO	ClCG11G006070	ClCG09G006810	1	#REF!
1	GO	ClCG11G006070	ClCG01G000440/ClCG01G004770/ClCG04G006040/ClCG09G004810/ClCG09G005870	5	#REF!
3	GO	ClCG04G012120/ClCG05G006360/ClCG05G024070	ClCG01G009180	1	#REF!
35	GO	ClCG01G004810/ClCG01G006370/ClCG01G013830/ClCG01G013840/ClCG01G013850/ClCG01G014140/ClCG01G014980/ClCG01G020410/ClCG02G009060/ClCG02G015490/ClCG02G016780/ClCG02G017640/ClCG02G020390/ClCG02G022520/ClCG03G000430/ClCG03G001930/ClCG03G001940/ClCG03G016620/ClCG04G009530/ClCG04G011790/ClCG05G001670/ClCG05G009820/ClCG05G014880/ClCG06G016660/ClCG07G000560/ClCG07G004320/ClCG07G011120/ClCG08G009790/ClCG08G…	ClCG00G003800	1	#REF!
1	GO	ClCG11G006070	ClCG11G010730	1	#REF!
10	GO	ClCG01G014980/ClCG02G015010/ClCG02G021160/ClCG03G000430/ClCG03G001940/ClCG03G004060/ClCG04G011790/ClCG06G001750/ClCG08G017880/ClCG11G006070	ClCG05G004870/ClCG07G000500/ClCG09G007390/ClCG10G002510	4	#REF!
9	GO	ClCG01G014980/ClCG01G025460/ClCG03G000430/ClCG03G001940/ClCG04G011790/ClCG06G004280/ClCG08G006240/ClCG09G016660/ClCG11G006070	ClCG10G004280	1	#REF!
9	GO	ClCG01G014980/ClCG01G025460/ClCG03G000430/ClCG03G001940/ClCG04G011790/ClCG06G004280/ClCG08G006240/ClCG09G016660/ClCG11G006070	ClCG02G004870/ClCG02G011390/ClCG03G005100/ClCG03G006120/ClCG04G006040/ClCG05G025360/ClCG06G002970/ClCG07G013180/ClCG10G004280/ClCG10G017310	10	#REF!
11	GO	ClCG01G017310/ClCG01G020410/ClCG01G025440/ClCG02G011830/ClCG03G015030/ClCG05G026630/ClCG08G014860/ClCG09G001300/ClCG09G022150/ClCG10G012040/ClCG11G003540	ClCG09G004110	1	#REF!
7	GO	ClCG01G020720/ClCG03G012150/ClCG06G004280/ClCG08G005190/ClCG08G006240/ClCG11G006070/ClCG11G017360	ClCG01G000440/ClCG01G004770	2	#REF!
10	GO	ClCG01G014980/ClCG02G011150/ClCG02G017640/ClCG03G000430/ClCG03G001940/ClCG04G011790/ClCG07G006800/ClCG10G013120/ClCG10G020030/ClCG11G006070	ClCG00G003800	1	#REF!
6	GO	ClCG02G013530/ClCG02G013590/ClCG03G001730/ClCG03G009670/ClCG06G010700/ClCG11G005370	ClCG04G006040	1	#REF!
0	GO		ClCG01G000440/ClCG01G004770/ClCG04G006040/ClCG09G004810/ClCG09G005870	5	#REF!
16	GO	ClCG01G013830/ClCG01G013840/ClCG01G013850/ClCG02G015490/ClCG02G020340/ClCG02G020350/ClCG02G020390/ClCG03G001930/ClCG03G002190/ClCG03G016620/ClCG04G009530/ClCG05G014880/ClCG07G000560/ClCG09G006640/ClCG09G009530/ClCG10G020920	ClCG02G000260	1	#REF!
45	GO	ClCG01G000190/ClCG01G001380/ClCG01G001910/ClCG01G003970/ClCG01G006410/ClCG01G008810/ClCG01G014260/ClCG01G018890/ClCG01G019730/ClCG01G024650/ClCG02G011150/ClCG02G012430/ClCG02G017640/ClCG03G000310/ClCG03G004650/ClCG03G015960/ClCG03G016030/ClCG04G009790/ClCG05G006760/ClCG05G008570/ClCG05G025190/ClCG05G025800/ClCG06G006700/ClCG06G012160/ClCG06G014130/ClCG07G002600/ClCG07G005910/ClCG07G006800/ClCG07G…	ClCG11G015050	1	#REF!
6	GO	ClCG01G020720/ClCG06G004280/ClCG08G005190/ClCG08G006240/ClCG11G006070/ClCG11G017360	ClCG01G022610/ClCG02G001600/ClCG04G011240/ClCG10G002060	4	#REF!
1	GO	ClCG06G001460	ClCG11G015050	1	#REF!
1	GO	ClCG02G014550	ClCG05G001760	1	#REF!
4	GO	ClCG02G011150/ClCG07G006800/ClCG10G013120/ClCG10G020030	ClCG01G000440/ClCG01G004770	2	#REF!
1	GO	ClCG11G006280	ClCG01G000440/ClCG01G004770	2	#REF!
2	GO	ClCG01G020410/ClCG08G014860	ClCG09G000950	1	#REF!
2	GO	ClCG06G013010/ClCG07G013630	ClCG01G009180/ClCG02G024420/ClCG05G004870/ClCG07G000500/ClCG08G007550/ClCG09G000950/ClCG09G007390/ClCG09G009170/ClCG10G002510/ClCG11G001630	10	#REF!
2	GO	ClCG06G003690/ClCG11G006510	ClCG02G024420/ClCG09G000950/ClCG11G001630	3	#REF!
1	GO	ClCG07G011900	ClCG09G000950	1	#REF!
4	GO	ClCG02G021160/ClCG08G017880/ClCG09G016660/ClCG11G006070	ClCG01G001360/ClCG01G023670/ClCG02G000950/ClCG02G001880/ClCG03G009300/ClCG04G007070/ClCG05G000450/ClCG05G001880/ClCG05G007000/ClCG05G011680/ClCG05G013420/ClCG05G018790/ClCG05G019240/ClCG06G000570/ClCG06G002430/ClCG06G012650/ClCG09G001940/ClCG09G007590/ClCG09G008340/ClCG09G010590/ClCG09G016330/ClCG09G019050/ClCG10G002370/ClCG10G006290/ClCG10G008830/ClCG10G022870/ClCG11G007120/ClCG11G008640/ClCG11G…	32	#REF!
23	GO	ClCG01G001000/ClCG01G002610/ClCG02G001890/ClCG02G004030/ClCG02G018040/ClCG03G007570/ClCG04G003980/ClCG05G004110/ClCG05G021020/ClCG05G025090/ClCG06G005550/ClCG06G013010/ClCG07G013630/ClCG09G001830/ClCG09G001900/ClCG09G005950/ClCG09G018320/ClCG09G018580/ClCG10G006180/ClCG10G006450/ClCG10G019910/ClCG11G002980/ClCG11G004540	ClCG05G001880	1	#REF!
2	GO	ClCG06G013010/ClCG07G013630	ClCG05G004070	1	#REF!
15	GO	ClCG01G002600/ClCG01G016070/ClCG01G016090/ClCG01G024550/ClCG02G019010/ClCG03G012850/ClCG03G015960/ClCG06G001580/ClCG06G004140/ClCG06G012860/ClCG07G011110/ClCG07G011920/ClCG08G015460/ClCG10G016350/ClCG11G000330	ClCG01G015390	1	#REF!
1	GO	ClCG08G009790	ClCG05G004070	1	#REF!
7	GO	ClCG01G020540/ClCG02G008470/ClCG02G019150/ClCG02G023760/ClCG02G023770/ClCG07G008740/ClCG10G013100	ClCG01G005380/ClCG01G008400/ClCG01G009070/ClCG01G021820/ClCG02G003890/ClCG02G014850/ClCG03G000860/ClCG03G001650/ClCG03G002410/ClCG03G005070/ClCG03G009520/ClCG03G012740/ClCG04G006920/ClCG04G008720/ClCG04G009650/ClCG05G001880/ClCG05G022340/ClCG05G025720/ClCG05G026280/ClCG06G000140/ClCG06G007660/ClCG07G000140/ClCG07G010100/ClCG07G012870/ClCG07G013170/ClCG07G014420/ClCG07G016280/ClCG08G008190/ClCG08G…	39	#REF!
6	GO	ClCG02G015730/ClCG02G023550/ClCG02G023580/ClCG03G015960/ClCG07G010550/ClCG09G001030	ClCG02G024420	1	#REF!
10	GO	ClCG02G020990/ClCG02G023810/ClCG03G007460/ClCG05G002830/ClCG06G008780/ClCG08G014150/ClCG09G012390/ClCG11G009910/ClCG11G009920/ClCG11G017710	ClCG09G000950	1	#REF!
11	GO	ClCG02G013530/ClCG02G013590/ClCG03G001730/ClCG03G009670/ClCG04G009790/ClCG05G008570/ClCG06G010700/ClCG10G009990/ClCG11G002380/ClCG11G005370/ClCG11G010030	ClCG05G001880	1	#REF!
15	GO	ClCG01G006370/ClCG01G013830/ClCG01G013840/ClCG01G013850/ClCG02G015490/ClCG02G016780/ClCG02G020390/ClCG03G001930/ClCG03G016620/ClCG04G009530/ClCG05G014880/ClCG07G000560/ClCG09G006640/ClCG09G009530/ClCG10G020920	ClCG05G001880	1	#REF!
6	GO	ClCG01G020720/ClCG06G004280/ClCG08G005190/ClCG08G006240/ClCG11G006070/ClCG11G017360	ClCG05G001880	1	#REF!
6	GO	ClCG02G006490/ClCG02G018830/ClCG04G010770/ClCG05G018920/ClCG06G000110/ClCG07G016470	ClCG02G024420/ClCG09G000950/ClCG11G001630	3	#REF!
4	GO	ClCG02G017640/ClCG09G016680/ClCG09G016690/ClCG10G011170	ClCG02G024420/ClCG09G000950/ClCG11G001630	3	#REF!
8	GO	ClCG02G011150/ClCG02G017640/ClCG07G006800/ClCG09G016680/ClCG09G016690/ClCG10G011170/ClCG10G013120/ClCG10G020030	ClCG05G001880	1	#REF!
2	GO	ClCG04G008770/ClCG11G006280	ClCG01G005210/ClCG01G009180/ClCG02G000950/ClCG02G024420/ClCG05G001880/ClCG05G004870/ClCG07G000500/ClCG08G007550/ClCG09G000950/ClCG09G007390/ClCG09G007590/ClCG09G009170/ClCG10G002510/ClCG11G001630/ClCG11G010060/ClCG11G014950	16	#REF!
2	GO	ClCG03G015960/ClCG11G006280	ClCG01G005210/ClCG01G009180/ClCG02G000950/ClCG02G024420/ClCG05G001880/ClCG05G004870/ClCG07G000500/ClCG08G007550/ClCG09G000950/ClCG09G007390/ClCG09G007590/ClCG09G009170/ClCG10G002510/ClCG11G001630/ClCG11G010060/ClCG11G014950	16	#REF!
27	GO	ClCG01G004810/ClCG01G006370/ClCG01G013830/ClCG01G013840/ClCG01G013850/ClCG01G014140/ClCG02G009060/ClCG02G015490/ClCG02G016780/ClCG02G020390/ClCG02G022520/ClCG03G001930/ClCG03G016620/ClCG04G009530/ClCG05G001670/ClCG05G009820/ClCG05G014880/ClCG07G000560/ClCG07G004320/ClCG07G011120/ClCG08G007860/ClCG08G009790/ClCG09G006640/ClCG09G009530/ClCG09G016660/ClCG10G020920/ClCG11G006070	ClCG02G024420/ClCG09G000950/ClCG11G001630	3	#REF!
3	GO	ClCG04G009790/ClCG05G008570/ClCG10G009990	ClCG02G024420/ClCG05G001880/ClCG05G004070/ClCG09G000950/ClCG09G009170/ClCG11G001630	6	#REF!
3	GO	ClCG04G009790/ClCG05G008570/ClCG10G009990	ClCG02G024420/ClCG09G000950/ClCG09G009170/ClCG11G001630	4	#REF!
3	GO	ClCG04G009790/ClCG05G008570/ClCG10G009990	ClCG05G004070	1	#REF!
8	GO	ClCG01G012700/ClCG02G013530/ClCG02G013590/ClCG03G001730/ClCG03G009670/ClCG06G010700/ClCG08G011210/ClCG11G005370	ClCG01G001360/ClCG01G023670/ClCG02G000950/ClCG02G001880/ClCG03G009300/ClCG04G007070/ClCG05G000450/ClCG05G001880/ClCG05G007000/ClCG05G011680/ClCG05G013420/ClCG05G018790/ClCG05G019240/ClCG06G000570/ClCG06G012650/ClCG09G001940/ClCG09G007590/ClCG09G008340/ClCG09G010590/ClCG09G019050/ClCG10G002370/ClCG10G006290/ClCG10G008830/ClCG10G022870/ClCG11G007120/ClCG11G008640/ClCG11G010060/ClCG11G014950/ClCG11G…	30	#REF!
4	GO	ClCG04G009790/ClCG05G008570/ClCG05G022210/ClCG10G009990	ClCG02G024420/ClCG05G001880/ClCG05G004070/ClCG09G000950/ClCG09G009170/ClCG11G001630	6	#REF!
4	GO	ClCG02G017640/ClCG09G016680/ClCG09G016690/ClCG10G011170	ClCG02G024420/ClCG09G000950/ClCG11G001630	3	#REF!
2	GO	ClCG01G006370/ClCG02G016780	ClCG09G000950	1	#REF!
4	GO	ClCG04G009790/ClCG05G008570/ClCG05G022210/ClCG10G009990	ClCG09G000950	1	#REF!
2	GO	ClCG02G017640/ClCG11G006070	ClCG02G024420/ClCG09G000950/ClCG11G001630	3	#REF!
1	GO	ClCG01G025460	ClCG01G015390	1	#REF!
0	GO		ClCG05G001880	1	#REF!
0	GO		ClCG05G001880	1	#REF!
0	GO		ClCG09G000950	1	#REF!
1	GO	ClCG11G006070	ClCG11G003560	1	#REF!
2	GO	ClCG02G021160/ClCG08G017880	ClCG01G022610/ClCG05G019180/ClCG07G007380	3	#REF!
1	GO	ClCG08G009790	ClCG05G019180	1	#REF!
3	GO	ClCG04G009790/ClCG05G008570/ClCG10G009990	ClCG01G009680/ClCG02G013380/ClCG03G007140/ClCG03G016590/ClCG03G016600/ClCG05G015160/ClCG06G006600/ClCG06G007500/ClCG06G015340/ClCG07G002570	10	#REF!
2	GO	ClCG10G013360/ClCG11G006280	ClCG05G001760	1	#REF!
17	GO	ClCG01G016200/ClCG01G025470/ClCG02G013210/ClCG02G013530/ClCG02G013590/ClCG03G001730/ClCG04G008230/ClCG05G013890/ClCG05G015400/ClCG05G019950/ClCG06G010700/ClCG06G012860/ClCG06G013090/ClCG06G016640/ClCG09G007070/ClCG11G002380/ClCG11G010030	ClCG02G004180/ClCG02G020760/ClCG05G016180/ClCG05G019180/ClCG06G014450/ClCG08G005810/ClCG08G008880/ClCG09G016970	8	#REF!
4	GO	ClCG02G013530/ClCG02G013590/ClCG03G001730/ClCG06G010700	ClCG05G019180	1	#REF!
4	GO	ClCG04G009790/ClCG05G008570/ClCG05G022210/ClCG10G009990	ClCG02G000260/ClCG05G001880/ClCG05G004070/ClCG09G006810	4	#REF!
3	GO	ClCG04G009790/ClCG05G008570/ClCG10G009990	ClCG03G007600/ClCG05G004710/ClCG11G003560/ClCG11G010730	4	#REF!
8	GO	ClCG01G006110/ClCG01G021260/ClCG03G002730/ClCG03G012150/ClCG05G006050/ClCG06G018040/ClCG09G012890/ClCG10G006450	ClCG03G007600/ClCG05G004710/ClCG11G003560/ClCG11G010730	4	#REF!
6	GO	ClCG01G006110/ClCG01G021260/ClCG03G002730/ClCG05G006050/ClCG06G018040/ClCG09G012890	ClCG10G012310	1	#REF!
2	GO	ClCG01G001000/ClCG02G001890	ClCG03G016400/ClCG05G001760/ClCG05G019830/ClCG06G012940	4	#REF!
1	GO	ClCG07G011900	ClCG03G002170/ClCG06G012750/ClCG08G013060/ClCG09G008790	4	#REF!
3	GO	ClCG04G009790/ClCG05G008570/ClCG10G009990	ClCG00G005370	1	#REF!
4	GO	ClCG02G000180/ClCG07G003400/ClCG08G004120/ClCG11G001040	ClCG03G016400/ClCG05G001760/ClCG05G019830/ClCG06G012940	4	#REF!
1	GO	ClCG02G014550	ClCG01G019670/ClCG02G008540/ClCG06G007660/ClCG07G014420	4	#REF!
4	GO	ClCG02G010280/ClCG06G001900/ClCG08G008430/ClCG10G018910	ClCG05G001760	1	#REF!
7	GO	ClCG01G020540/ClCG02G008470/ClCG02G019150/ClCG02G023760/ClCG02G023770/ClCG07G008740/ClCG10G013100	ClCG09G006810	1	#REF!
1	GO	ClCG09G016660	ClCG03G007600/ClCG05G004710/ClCG11G003560/ClCG11G010730	4	#REF!
1	GO	ClCG09G016660	ClCG04G011240	1	#REF!
4	GO	ClCG00G000380/ClCG01G007520/ClCG05G016300/ClCG06G016860	ClCG09G006810	1	#REF!
2	GO	ClCG01G005700/ClCG11G011540	ClCG03G016400/ClCG05G001760/ClCG05G019830/ClCG06G012940	4	#REF!
2	GO	ClCG06G013010/ClCG07G013630	ClCG05G019180	1	#REF!
6	GO	ClCG02G022520/ClCG09G005950/ClCG09G018320/ClCG09G018580/ClCG10G012270/ClCG11G018810	ClCG10G012310/ClCG11G015050	2	#REF!
3	GO	ClCG09G005950/ClCG09G018320/ClCG09G018580	ClCG05G001760	1	#REF!
3	GO	ClCG01G004810/ClCG05G001670/ClCG07G011120	ClCG11G003560	1	#REF!
4	GO	ClCG03G015960/ClCG04G009790/ClCG05G008570/ClCG10G009990	ClCG01G022610/ClCG06G011090	2	#REF!
6	GO	ClCG01G020720/ClCG06G004280/ClCG08G005190/ClCG08G006240/ClCG11G006070/ClCG11G017360	ClCG01G022610	1	#REF!
2	GO	ClCG04G008770/ClCG11G006280	ClCG03G007600/ClCG05G004710/ClCG11G003560/ClCG11G010730	4	#REF!
15	GO	ClCG01G003200/ClCG03G002490/ClCG03G015170/ClCG05G001290/ClCG06G008550/ClCG06G012770/ClCG07G007290/ClCG07G007900/ClCG07G013730/ClCG07G014180/ClCG08G012120/ClCG09G004610/ClCG10G006300/ClCG11G012310/ClCG11G012340	ClCG03G016400/ClCG05G001760/ClCG05G019830/ClCG06G012940	4	#REF!
1	GO	ClCG08G008270	ClCG05G001760	1	#REF!
2	GO	ClCG01G006370/ClCG02G016780	ClCG01G018520/ClCG02G003650/ClCG02G004180/ClCG02G020760/ClCG03G007600/ClCG04G006710/ClCG05G004710/ClCG05G016180/ClCG05G019180/ClCG06G014450/ClCG06G014560/ClCG08G005810/ClCG08G007550/ClCG08G008880/ClCG09G016970/ClCG10G008540/ClCG11G003560/ClCG11G003730/ClCG11G003980/ClCG11G010730	20	#REF!
4	GO	ClCG01G006370/ClCG02G009060/ClCG02G016780/ClCG10G012270	ClCG05G001760	1	#REF!
11	GO	ClCG01G004040/ClCG01G022140/ClCG04G012120/ClCG05G002440/ClCG05G006360/ClCG05G022100/ClCG05G024070/ClCG09G005510/ClCG09G005530/ClCG09G008730/ClCG10G000050	ClCG05G001760	1	#REF!
9	GO	ClCG01G004040/ClCG01G022140/ClCG05G002440/ClCG05G006360/ClCG05G022100/ClCG09G005510/ClCG09G005530/ClCG09G008730/ClCG10G000050	ClCG03G007600/ClCG05G004710/ClCG05G019180/ClCG11G003560/ClCG11G010730	5	#REF!
1	GO	ClCG11G006070	ClCG09G006810	1	#REF!
9	GO	ClCG01G001380/ClCG01G014260/ClCG04G009790/ClCG05G006760/ClCG05G008570/ClCG05G022210/ClCG05G025800/ClCG08G008690/ClCG10G009990	ClCG05G001760	1	#REF!
2	GO	ClCG04G008770/ClCG11G006280	ClCG01G000440/ClCG01G004770	2	#REF!
7	GO	ClCG01G012700/ClCG02G021160/ClCG08G004120/ClCG08G011210/ClCG08G017880/ClCG09G005260/ClCG11G001040	ClCG03G014310/ClCG03G016400/ClCG05G001760/ClCG05G019830/ClCG06G012940/ClCG09G012120	6	#REF!
9	GO	ClCG01G014140/ClCG01G020410/ClCG03G015960/ClCG04G008770/ClCG04G009790/ClCG05G008570/ClCG08G014860/ClCG10G009990/ClCG11G006280	ClCG03G014310	1	#REF!
0	GO		ClCG03G004720/ClCG08G013430	2	#REF!
0	GO		ClCG05G001760	1	#REF!
0	GO		ClCG05G004070	1	#REF!

## Sheet: LZ_F_11dptvsStnr_11dpt_GOenrich
GOID	description	Category	UP_geneID	UP_Count	Down_geneID	Down_Count	padj	geneID	LZFTotal_Count
GO:0008017	microtubule binding	MF	ClCG04G008470/ClCG04G010950/ClCG06G007110/ClCG07G010630	4		.	0.00466144	ClCG04G008470/ClCG04G010950/ClCG06G007110/ClCG07G010630	4
GO:0003777	microtubule motor activity	MF	ClCG04G008470/ClCG04G010950/ClCG06G007110/ClCG07G010630	4		.	0.00466144	ClCG04G008470/ClCG04G010950/ClCG06G007110/ClCG07G010630	4
GO:0003774	motor activity	MF	ClCG04G008470/ClCG04G010950/ClCG06G007110/ClCG07G010630	4		.	0.00466144	ClCG04G008470/ClCG04G010950/ClCG06G007110/ClCG07G010630	4
GO:0032403	protein complex binding	MF	ClCG04G008470/ClCG04G010950/ClCG06G007110/ClCG07G010630	4		.	0.00466144	ClCG04G008470/ClCG04G010950/ClCG06G007110/ClCG07G010630	4
GO:0015631	tubulin binding	MF	ClCG04G008470/ClCG04G010950/ClCG06G007110/ClCG07G010630	4		.	0.00466144	ClCG04G008470/ClCG04G010950/ClCG06G007110/ClCG07G010630	4
GO:0008092	cytoskeletal protein binding	MF	ClCG04G008470/ClCG04G010950/ClCG06G007110/ClCG07G010630	4		.	0.0122171	ClCG04G008470/ClCG04G010950/ClCG06G007110/ClCG07G010630	4
GO:0044877	macromolecular complex binding	MF	ClCG04G008470/ClCG04G010950/ClCG06G007110/ClCG07G010630	4		.	0.0122171	ClCG04G008470/ClCG04G010950/ClCG06G007110/ClCG07G010630	4
GO:0007018	microtubule-based movement	BP	ClCG04G008470/ClCG04G010950/ClCG06G007110/ClCG07G010630	4		.	0.0181186	ClCG04G008470/ClCG04G010950/ClCG06G007110/ClCG07G010630	4
GO:0006928	movement of cell or subcellular component	BP	ClCG04G008470/ClCG04G010950/ClCG06G007110/ClCG07G010630	4		.	0.0181186	ClCG04G008470/ClCG04G010950/ClCG06G007110/ClCG07G010630	4
GO:0007017	microtubule-based process	BP	ClCG04G008470/ClCG04G010950/ClCG06G007110/ClCG07G010630	4		.	0.0253145	ClCG04G008470/ClCG04G010950/ClCG06G007110/ClCG07G010630	4
GO:0051213	dioxygenase activity	MF	ClCG02G023550/ClCG02G023580	2		.	0.074889	ClCG02G023550/ClCG02G023580	2
GO:0016702	oxidoreductase activity, acting on single donors with incorporation of molecular oxygen, incorporation of two atoms of oxygen	MF	ClCG02G023550/ClCG02G023580	2		.	0.074889	ClCG02G023550/ClCG02G023580	2
GO:0016701	oxidoreductase activity, acting on single donors with incorporation of molecular oxygen	MF	ClCG02G023550/ClCG02G023580	2		.	0.109152	ClCG02G023550/ClCG02G023580	2
GO:0005506	iron ion binding	MF	ClCG03G012850/ClCG08G015460	2	ClCG04G002740/ClCG06G000770	2	0.165464	ClCG03G012850/ClCG04G002740/ClCG06G000770/ClCG08G015460	4
GO:0030695	GTPase regulator activity	MF	ClCG00G003540	1		.	0.360724	ClCG00G003540	1
GO:0016760	cellulose synthase (UDP-forming) activity	MF		.	ClCG07G011390	1	0.360724	ClCG07G011390	1
GO:0016759	cellulose synthase activity	MF		.	ClCG07G011390	1	0.360724	ClCG07G011390	1
GO:0051087	chaperone binding	MF		.	ClCG07G006720	1	0.360724	ClCG07G006720	1
GO:0019899	enzyme binding	MF		.	ClCG02G008430	1	0.360724	ClCG02G008430	1
GO:0016817	hydrolase activity, acting on acid anhydrides	MF	ClCG04G008470/ClCG04G010950/ClCG06G007110/ClCG07G010630	4		.	0.360724	ClCG04G008470/ClCG04G010950/ClCG06G007110/ClCG07G010630	4
GO:0016818	hydrolase activity, acting on acid anhydrides, in phosphorus-containing anhydrides	MF	ClCG04G008470/ClCG04G010950/ClCG06G007110/ClCG07G010630	4		.	0.360724	ClCG04G008470/ClCG04G010950/ClCG06G007110/ClCG07G010630	4
GO:0016874	ligase activity	MF	ClCG02G019460	1	ClCG00G005040	1	0.360724	ClCG00G005040/ClCG02G019460	2
GO:0017111	nucleoside-triphosphatase activity	MF	ClCG04G008470/ClCG04G010950/ClCG06G007110/ClCG07G010630	4		.	0.360724	ClCG04G008470/ClCG04G010950/ClCG06G007110/ClCG07G010630	4
GO:0016705	oxidoreductase activity, acting on paired donors, with incorporation or reduction of molecular oxygen	MF	ClCG03G012850/ClCG08G015460	2	ClCG07G004290	1	0.360724	ClCG03G012850/ClCG07G004290/ClCG08G015460	3
GO:0016462	pyrophosphatase activity	MF	ClCG04G008470/ClCG04G010950/ClCG06G007110/ClCG07G010630	4		.	0.360724	ClCG04G008470/ClCG04G010950/ClCG06G007110/ClCG07G010630	4
GO:0016879	ligase activity, forming carbon-nitrogen bonds	MF	ClCG02G019460	1		.	0.394147	ClCG02G019460	1
GO:0005543	phospholipid binding	MF	ClCG05G026670	1		.	0.394147	ClCG05G026670	1
GO:0020037	heme binding	MF	ClCG02G019150/ClCG03G012850/ClCG08G015460	3		.	0.403788	ClCG02G019150/ClCG03G012850/ClCG08G015460	3
GO:0060589	nucleoside-triphosphatase regulator activity	MF	ClCG00G003540	1		.	0.403788	ClCG00G003540	1
GO:0046906	tetrapyrrole binding	MF	ClCG02G019150/ClCG03G012850/ClCG08G015460	3		.	0.403788	ClCG02G019150/ClCG03G012850/ClCG08G015460	3
GO:0035251	UDP-glucosyltransferase activity	MF		.	ClCG07G011390	1	0.437511	ClCG07G011390	1
GO:0004812	aminoacyl-tRNA ligase activity	MF		.	ClCG00G005040	1	0.437511	ClCG00G005040	1
GO:0046527	glucosyltransferase activity	MF		.	ClCG07G011390	1	0.437511	ClCG07G011390	1
GO:0005216	ion channel activity	MF		.	ClCG04G009060	1	0.437511	ClCG04G009060	1
GO:0016876	ligase activity, forming aminoacyl-tRNA and related compounds	MF		.	ClCG00G005040	1	0.437511	ClCG00G005040	1
GO:0016875	ligase activity, forming carbon-oxygen bonds	MF		.	ClCG00G005040	1	0.437511	ClCG00G005040	1
GO:0022838	substrate-specific channel activity	MF		.	ClCG04G009060	1	0.437511	ClCG04G009060	1
GO:0008289	lipid binding	MF	ClCG05G026670	1		.	0.462857	ClCG05G026670	1
GO:0001071	nucleic acid binding transcription factor activity	MF	ClCG08G016720/ClCG11G017830	2	ClCG09G007390	1	0.462857	ClCG08G016720/ClCG09G007390/ClCG11G017830	3
GO:0003700	transcription factor activity, sequence-specific DNA binding	MF	ClCG08G016720/ClCG11G017830	2	ClCG09G007390	1	0.462857	ClCG08G016720/ClCG09G007390/ClCG11G017830	3
GO:0044427	chromosomal part	CC	ClCG08G007860	1		.	0.483781	ClCG08G007860	1
GO:0005694	chromosome	CC	ClCG08G007860	1		.	0.483781	ClCG08G007860	1
GO:0043231	intracellular membrane-bounded organelle	CC	ClCG08G007860/ClCG11G018710	2	ClCG09G007390/ClCG11G017960	2	0.483781	ClCG08G007860/ClCG09G007390/ClCG11G017960/ClCG11G018710	4
GO:0043227	membrane-bounded organelle	CC	ClCG08G007860/ClCG11G018710	2	ClCG09G007390/ClCG11G017960	2	0.483781	ClCG08G007860/ClCG09G007390/ClCG11G017960/ClCG11G018710	4
GO:0005634	nucleus	CC	ClCG08G007860/ClCG11G018710	2	ClCG09G007390/ClCG11G017960	2	0.483781	ClCG08G007860/ClCG09G007390/ClCG11G017960/ClCG11G018710	4
GO:0007049	cell cycle	BP	ClCG08G007860	1	ClCG02G008430	1	0.503735	ClCG02G008430/ClCG08G007860	2
GO:0004553	hydrolase activity, hydrolyzing O-glycosyl compounds	MF	ClCG08G000820/ClCG11G011070	2		.	0.517449	ClCG08G000820/ClCG11G011070	2
GO:0008194	UDP-glycosyltransferase activity	MF		.	ClCG07G011390	1	0.519573	ClCG07G011390	1
GO:0016209	antioxidant activity	MF	ClCG02G019150	1		.	0.519573	ClCG02G019150	1
GO:0015267	channel activity	MF		.	ClCG04G009060	1	0.519573	ClCG04G009060	1
GO:0016798	hydrolase activity, acting on glycosyl bonds	MF	ClCG08G000820/ClCG11G011070	2		.	0.519573	ClCG08G000820/ClCG11G011070	2
GO:0016684	oxidoreductase activity, acting on peroxide as acceptor	MF	ClCG02G019150	1		.	0.519573	ClCG02G019150	1
GO:0022803	passive transmembrane transporter activity	MF		.	ClCG04G009060	1	0.519573	ClCG04G009060	1
GO:0004601	peroxidase activity	MF	ClCG02G019150	1		.	0.519573	ClCG02G019150	1
GO:0016747	transferase activity, transferring acyl groups other than amino-acyl groups	MF		.	ClCG02G020640	1	0.519573	ClCG02G020640	1
GO:1901607	alpha-amino acid biosynthetic process	BP	ClCG02G019460	1		.	0.526819	ClCG02G019460	1
GO:0009067	aspartate family amino acid biosynthetic process	BP	ClCG02G019460	1		.	0.526819	ClCG02G019460	1
GO:0009066	aspartate family amino acid metabolic process	BP	ClCG02G019460	1		.	0.526819	ClCG02G019460	1
GO:0051274	beta-glucan biosynthetic process	BP		.	ClCG07G011390	1	0.526819	ClCG07G011390	1
GO:0051273	beta-glucan metabolic process	BP		.	ClCG07G011390	1	0.526819	ClCG07G011390	1
GO:0046394	carboxylic acid biosynthetic process	BP	ClCG02G019460	1	ClCG02G020640	1	0.526819	ClCG02G019460/ClCG02G020640	2
GO:0019752	carboxylic acid metabolic process	BP	ClCG02G019460	1	ClCG00G005040/ClCG02G020640	2	0.526819	ClCG00G005040/ClCG02G019460/ClCG02G020640	3
GO:0022402	cell cycle process	BP	ClCG08G007860	1		.	0.526819	ClCG08G007860	1
GO:0006520	cellular amino acid metabolic process	BP	ClCG02G019460	1	ClCG00G005040	1	0.526819	ClCG00G005040/ClCG02G019460	2
GO:0044255	cellular lipid metabolic process	BP	ClCG01G016200	1	ClCG02G020640	1	0.526819	ClCG01G016200/ClCG02G020640	2
GO:0033692	cellular polysaccharide biosynthetic process	BP		.	ClCG07G011390	1	0.526819	ClCG07G011390	1
GO:0030244	cellulose biosynthetic process	BP		.	ClCG07G011390	1	0.526819	ClCG07G011390	1
GO:0030243	cellulose metabolic process	BP		.	ClCG07G011390	1	0.526819	ClCG07G011390	1
GO:0006633	fatty acid biosynthetic process	BP		.	ClCG02G020640	1	0.526819	ClCG02G020640	1
GO:0006631	fatty acid metabolic process	BP		.	ClCG02G020640	1	0.526819	ClCG02G020640	1
GO:0009250	glucan biosynthetic process	BP		.	ClCG07G011390	1	0.526819	ClCG07G011390	1
GO:0008299	isoprenoid biosynthetic process	BP	ClCG01G016200	1		.	0.526819	ClCG01G016200	1
GO:0006720	isoprenoid metabolic process	BP	ClCG01G016200	1		.	0.526819	ClCG01G016200	1
GO:0008610	lipid biosynthetic process	BP	ClCG01G016200	1	ClCG02G020640/ClCG06G000770	2	0.526819	ClCG01G016200/ClCG02G020640/ClCG06G000770	3
GO:0006629	lipid metabolic process	BP	ClCG01G016200	1	ClCG02G020640/ClCG06G000770/ClCG07G004290	3	0.526819	ClCG01G016200/ClCG02G020640/ClCG06G000770/ClCG07G004290	4
GO:0072330	monocarboxylic acid biosynthetic process	BP		.	ClCG02G020640	1	0.526819	ClCG02G020640	1
GO:0051704	multi-organism process	BP	ClCG02G016690	1		.	0.526819	ClCG02G016690	1
GO:0048285	organelle fission	BP	ClCG08G007860	1		.	0.526819	ClCG08G007860	1
GO:0016053	organic acid biosynthetic process	BP	ClCG02G019460	1	ClCG02G020640	1	0.526819	ClCG02G019460/ClCG02G020640	2
GO:0006082	organic acid metabolic process	BP	ClCG02G019460	1	ClCG00G005040/ClCG02G020640	2	0.526819	ClCG00G005040/ClCG02G019460/ClCG02G020640	3
GO:0043436	oxoacid metabolic process	BP	ClCG02G019460	1	ClCG00G005040/ClCG02G020640	2	0.526819	ClCG00G005040/ClCG02G019460/ClCG02G020640	3
GO:0000271	polysaccharide biosynthetic process	BP		.	ClCG07G011390	1	0.526819	ClCG07G011390	1
GO:0050790	regulation of catalytic activity	BP		.	ClCG02G008430	1	0.526819	ClCG02G008430	1
GO:0051726	regulation of cell cycle	BP		.	ClCG02G008430	1	0.526819	ClCG02G008430	1
GO:0032268	regulation of cellular protein metabolic process	BP		.	ClCG02G008430	1	0.526819	ClCG02G008430	1
GO:0065009	regulation of molecular function	BP		.	ClCG02G008430	1	0.526819	ClCG02G008430	1
GO:0051246	regulation of protein metabolic process	BP		.	ClCG02G008430	1	0.526819	ClCG02G008430	1
GO:0031399	regulation of protein modification process	BP		.	ClCG02G008430	1	0.526819	ClCG02G008430	1
GO:0009605	response to external stimulus	BP	ClCG02G016690	1		.	0.526819	ClCG02G016690	1
GO:0044711	single-organism biosynthetic process	BP	ClCG01G016200/ClCG02G019460	2	ClCG02G020640/ClCG06G000770/ClCG07G011390	3	0.526819	ClCG01G016200/ClCG02G019460/ClCG02G020640/ClCG06G000770/ClCG07G011390	5
GO:1902589	single-organism organelle organization	BP	ClCG08G007860	1		.	0.526819	ClCG08G007860	1
GO:0044283	small molecule biosynthetic process	BP	ClCG02G019460	1	ClCG02G020640	1	0.526819	ClCG02G019460/ClCG02G020640	2
GO:0007034	vacuolar transport	BP	ClCG01G025460	1		.	0.526819	ClCG01G025460	1
GO:0043038	amino acid activation	BP		.	ClCG00G005040	1	0.534646	ClCG00G005040	1
GO:0006952	defense response	BP	ClCG02G016690	1		.	0.534646	ClCG02G016690	1
GO:0043039	tRNA aminoacylation	BP		.	ClCG00G005040	1	0.534646	ClCG00G005040	1
GO:0006418	tRNA aminoacylation for protein translation	BP		.	ClCG00G005040	1	0.534646	ClCG00G005040	1
GO:1901605	alpha-amino acid metabolic process	BP	ClCG02G019460	1		.	0.552114	ClCG02G019460	1
GO:0008652	cellular amino acid biosynthetic process	BP	ClCG02G019460	1		.	0.552114	ClCG02G019460	1
GO:0030246	carbohydrate binding	MF	ClCG07G008780	1		.	0.555225	ClCG07G008780	1
GO:0009055	electron carrier activity	MF	ClCG08G013730	1		.	0.555225	ClCG08G013730	1
GO:0006073	cellular glucan metabolic process	BP		.	ClCG07G011390	1	0.562634	ClCG07G011390	1
GO:0044264	cellular polysaccharide metabolic process	BP		.	ClCG07G011390	1	0.562634	ClCG07G011390	1
GO:0044042	glucan metabolic process	BP		.	ClCG07G011390	1	0.562634	ClCG07G011390	1
GO:0035556	intracellular signal transduction	BP	ClCG00G003540	1		.	0.562634	ClCG00G003540	1
GO:0034637	cellular carbohydrate biosynthetic process	BP		.	ClCG07G011390	1	0.585387	ClCG07G011390	1
GO:0005976	polysaccharide metabolic process	BP		.	ClCG07G011390	1	0.599639	ClCG07G011390	1
GO:0006979	response to oxidative stress	BP	ClCG02G019150	1		.	0.599639	ClCG02G019150	1
GO:1902582	single-organism intracellular transport	BP	ClCG01G025460	1		.	0.599639	ClCG01G025460	1
GO:0016051	carbohydrate biosynthetic process	BP		.	ClCG07G011390	1	0.60024	ClCG07G011390	1
GO:0006950	response to stress	BP	ClCG02G016690/ClCG02G019150	2		.	0.60024	ClCG02G016690/ClCG02G019150	2
GO:0032787	monocarboxylic acid metabolic process	BP		.	ClCG02G020640	1	0.610513	ClCG02G020640	1
GO:0005509	calcium ion binding	MF	ClCG05G026670	1		.	0.613773	ClCG05G026670	1
GO:0030234	enzyme regulator activity	MF	ClCG00G003540	1		.	0.613773	ClCG00G003540	1
GO:0016746	transferase activity, transferring acyl groups	MF		.	ClCG02G020640	1	0.615782	ClCG02G020640	1
GO:0098772	molecular function regulator	MF	ClCG00G003540	1		.	0.63057	ClCG00G003540	1
GO:0044281	small molecule metabolic process	BP	ClCG02G019460	1	ClCG00G005040/ClCG02G020640	2	0.653864	ClCG00G005040/ClCG02G019460/ClCG02G020640	3
GO:0006399	tRNA metabolic process	BP		.	ClCG00G005040	1	0.653864	ClCG00G005040	1
GO:0043565	sequence-specific DNA binding	MF		.	ClCG09G007390	1	0.658681	ClCG09G007390	1
GO:0044262	cellular carbohydrate metabolic process	BP		.	ClCG07G011390	1	0.683218	ClCG07G011390	1
GO:0006996	organelle organization	BP	ClCG08G007860	1		.	0.688816	ClCG08G007860	1
GO:0046907	intracellular transport	BP	ClCG01G025460	1		.	0.716627	ClCG01G025460	1
GO:0006811	ion transport	BP		.	ClCG03G008940/ClCG04G009060	2	0.716627	ClCG03G008940/ClCG04G009060	2
GO:0030001	metal ion transport	BP		.	ClCG03G008940	1	0.716627	ClCG03G008940	1
GO:0034660	ncRNA metabolic process	BP		.	ClCG00G005040	1	0.716627	ClCG00G005040	1
GO:0050896	response to stimulus	BP	ClCG00G003540/ClCG02G016690/ClCG02G019150	3		.	0.716627	ClCG00G003540/ClCG02G016690/ClCG02G019150	3
GO:0007165	signal transduction	BP	ClCG00G003540	1		.	0.716627	ClCG00G003540	1
GO:0023052	signaling	BP	ClCG00G003540	1		.	0.716627	ClCG00G003540	1
GO:0044700	single organism signaling	BP	ClCG00G003540	1		.	0.716627	ClCG00G003540	1
GO:0005975	carbohydrate metabolic process	BP	ClCG08G000820/ClCG11G011070	2	ClCG07G011390	1	0.733373	ClCG07G011390/ClCG08G000820/ClCG11G011070	3
GO:0015075	ion transmembrane transporter activity	MF		.	ClCG04G009060	1	0.753459	ClCG04G009060	1
GO:0046983	protein dimerization activity	MF	ClCG10G001590	1		.	0.753459	ClCG10G001590	1
GO:0022891	substrate-specific transmembrane transporter activity	MF		.	ClCG04G009060	1	0.753459	ClCG04G009060	1
GO:0022892	substrate-specific transporter activity	MF		.	ClCG04G009060	1	0.753459	ClCG04G009060	1
GO:0016758	transferase activity, transferring hexosyl groups	MF		.	ClCG07G011390	1	0.753459	ClCG07G011390	1
GO:0022857	transmembrane transporter activity	MF	ClCG05G004110	1	ClCG04G009060	1	0.753459	ClCG04G009060/ClCG05G004110	2
GO:0005215	transporter activity	MF	ClCG05G004110	1	ClCG04G009060	1	0.753459	ClCG04G009060/ClCG05G004110	2
GO:0007154	cell communication	BP	ClCG00G003540	1		.	0.755589	ClCG00G003540	1
GO:0043604	amide biosynthetic process	BP	ClCG02G019460	1	ClCG00G005040	1	0.778299	ClCG00G005040/ClCG02G019460	2
GO:0043603	cellular amide metabolic process	BP	ClCG02G019460	1	ClCG00G005040	1	0.778299	ClCG00G005040/ClCG02G019460	2
GO:0051641	cellular localization	BP	ClCG01G025460	1		.	0.778299	ClCG01G025460	1
GO:0051649	establishment of localization in cell	BP	ClCG01G025460	1		.	0.778299	ClCG01G025460	1
GO:0044723	single-organism carbohydrate metabolic process	BP		.	ClCG07G011390	1	0.778299	ClCG07G011390	1
GO:0055085	transmembrane transport	BP	ClCG04G007020/ClCG05G004110	2	ClCG04G009060	1	0.778299	ClCG04G007020/ClCG04G009060/ClCG05G004110	3
GO:0016788	hydrolase activity, acting on ester bonds	MF	ClCG09G018950	1		.	0.786937	ClCG09G018950	1
GO:0016757	transferase activity, transferring glycosyl groups	MF		.	ClCG07G011390	1	0.809729	ClCG07G011390	1
GO:0051716	cellular response to stimulus	BP	ClCG00G003540	1		.	0.817612	ClCG00G003540	1
GO:0006812	cation transport	BP		.	ClCG03G008940	1	0.821706	ClCG03G008940	1
GO:0016043	cellular component organization	BP	ClCG08G007860	1		.	0.821706	ClCG08G007860	1
GO:0043232	intracellular non-membrane-bounded organelle	CC	ClCG08G007860	1		.	0.826918	ClCG08G007860	1
GO:0044446	intracellular organelle part	CC	ClCG08G007860	1		.	0.826918	ClCG08G007860	1
GO:0043228	non-membrane-bounded organelle	CC	ClCG08G007860	1		.	0.826918	ClCG08G007860	1
GO:0044422	organelle part	CC	ClCG08G007860	1		.	0.826918	ClCG08G007860	1
GO:0071840	cellular component organization or biogenesis	BP	ClCG08G007860	1		.	0.873293	ClCG08G007860	1
GO:1901566	organonitrogen compound biosynthetic process	BP	ClCG02G019460	1	ClCG00G005040	1	0.873293	ClCG00G005040/ClCG02G019460	2
GO:0043043	peptide biosynthetic process	BP		.	ClCG00G005040	1	0.905705	ClCG00G005040	1
GO:0006518	peptide metabolic process	BP		.	ClCG00G005040	1	0.905705	ClCG00G005040	1
GO:0006412	translation	BP		.	ClCG00G005040	1	0.905705	ClCG00G005040	1
0.0635981	BP	38/5193	0.51548	ClCG09G016680/ClCG09G022530/ClCG10G011170	3
0.0635981	BP	38/5193	0.51548	ClCG09G016680/ClCG09G022530/ClCG10G011170	3
0.490363	MF	145/8050	0.5394	ClCG11G001040	1	ClCG09G007390
0.186192	MF	94/8050	0.539479	ClCG01G013240/ClCG01G021760/ClCG03G004520/ClCG07G008780	4
0.51045	BP	126/5193	0.549218	ClCG03G001730/ClCG03G006470/ClCG05G015400/ClCG09G007070	1	ClCG06G007660
0.141759	CC	232/1910	0.549316	ClCG01G013830/ClCG01G013840/ClCG02G015490/ClCG05G014880/ClCG07G000560/ClCG07G011120/ClCG08G007860/ClCG10G020920	8
0.141759	CC	232/1910	0.549316	ClCG01G013830/ClCG01G013840/ClCG02G015490/ClCG05G014880/ClCG07G000560/ClCG07G011120/ClCG08G007860/ClCG10G020920	8
0.21458	MF	2246517	0.553582	ClCG10G009300	1
0.21458	MF	2246517	0.553582	ClCG10G009300	1
0.540432	BP	137/5193	0.574209	ClCG02G011150/ClCG05G025800/ClCG09G016680/ClCG09G022530/ClCG10G011170	1	ClCG09G012120
0.29024	CC	15/1910	0.598565	ClCG02G011150	1
0.386044	CC	307/1910	0.598565	ClCG01G013830/ClCG01G013840/ClCG02G015490/ClCG05G014880/ClCG07G000560/ClCG07G011120/ClCG08G007860/ClCG10G020920	8
0.386044	CC	307/1910	0.598565	ClCG01G013830/ClCG01G013840/ClCG02G015490/ClCG05G014880/ClCG07G000560/ClCG07G011120/ClCG08G007860/ClCG10G020920	8
0.322094	CC	17/1910	0.598565	ClCG09G022530	1
0.29024	CC	15/1910	0.598565	ClCG02G011150	1
0.386171	CC	59/1910	0.598565	ClCG02G011150/ClCG09G022530	2
0.322094	CC	17/1910	0.598565	ClCG09G022530	1
0.585708	BP	155/5193	0.614632	ClCG01G004510/ClCG01G017070/ClCG02G015810/ClCG03G005120/ClCG04G008470/ClCG04G010950/ClCG06G007110/ClCG06G015110/ClCG07G010630/ClCG08G007710/ClCG08G016690/ClCG11G014560	1	ClCG01G018950
0.587603	MF	190/8050	0.635767	ClCG00G002800/ClCG03G001730/ClCG05G011650/ClCG09G016950	1	ClCG07G016280
0.608475	MF	201/8050	0.63745	ClCG01G003060/ClCG03G015030/ClCG09G001300	1	ClCG06G000770
0.602887	MF	198/8050	0.63745	ClCG01G003970/ClCG01G006410/ClCG01G018890/ClCG02G011150/ClCG02G012430/ClCG03G000310/ClCG05G025800/ClCG06G006700/ClCG08G000820/ClCG09G005540/ClCG09G016680/ClCG09G022530/ClCG10G000780/ClCG10G011170/ClCG10G011330	1	ClCG07G016280
0.304009	MF	15/8050	0.662781	ClCG03G006440	1
0.318111	MF	48/8050	0.665677	ClCG05G026410/ClCG10G006450	2
0.648848	MF	224/8050	0.669125	ClCG05G022210	1	ClCG02G008980
0.649735	BP	184/5193	0.673506	ClCG01G016620/ClCG03G004630/ClCG05G015250	1	ClCG10G010690
0.661734	BP	190/5193	0.677679	ClCG11G006280	1	ClCG01G021290
0.690413	BP	418/5193	0.698632	ClCG05G022210	2	ClCG01G007890/ClCG03G017730
0.73683	BP	233/5193	0.73683	ClCG02G011150	1	ClCG01G021290
0.504375	CC	339/1910	0.744554	ClCG01G013830/ClCG01G013840/ClCG02G015490/ClCG05G014880/ClCG07G000560/ClCG07G011120/ClCG09G022530/ClCG10G020920	8
0.381956	MF	408/8050	0.759881	ClCG01G002610/ClCG02G004030/ClCG02G018040/ClCG03G007570/ClCG05G021020/ClCG05G025090/ClCG05G026410/ClCG09G001830/ClCG10G006450/ClCG10G015000/ClCG11G002980	11
0.780997	MF	323/8050	0.780997	ClCG01G004710/ClCG01G017810/ClCG01G023170/ClCG02G002210/ClCG03G000130/ClCG04G008810/ClCG05G000940/ClCG05G007780/ClCG05G023000/ClCG06G013400/ClCG07G002550/ClCG08G016720/ClCG09G009480/ClCG10G002450/ClCG10G011120/ClCG10G012940/ClCG10G019540/ClCG10G022500/ClC	1	ClCG09G007390
0.780997	MF	323/8050	0.780997	ClCG01G004710/ClCG01G017810/ClCG01G023170/ClCG02G002210/ClCG03G000130/ClCG04G008810/ClCG05G000940/ClCG05G007780/ClCG05G023000/ClCG06G013400/ClCG07G002550/ClCG08G016720/ClCG09G009480/ClCG10G002450/ClCG10G011120/ClCG10G012940/ClCG10G019540/ClCG10G022500/ClC	1	ClCG09G007390
0.114075	BP	24/5193	0.798524	ClCG09G016680/ClCG10G011170	2
0.114075	BP	24/5193	0.798524	ClCG09G016680/ClCG10G011170	2
0.744497	CC	59/1910	0.824264	ClCG07G011120	1
0.69891	CC	52/1910	0.824264	ClCG07G011120	1
0.693793	CC	442/1910	0.824264	ClCG02G002200/ClCG04G008040/ClCG05G010220/ClCG05G018490/ClCG05G020230/ClCG07G011120/ClCG08G007860/ClCG08G016700/ClCG11G018710	9
0.693793	CC	442/1910	0.824264	ClCG02G002200/ClCG04G008040/ClCG05G010220/ClCG05G018490/ClCG05G020230/ClCG07G011120/ClCG08G007860/ClCG08G016700/ClCG11G018710	9
0.744497	CC	59/1910	0.824264	ClCG07G011120	1
0.744497	CC	59/1910	0.824264	ClCG07G011120	1
0.69891	CC	52/1910	0.824264	ClCG09G022530	1
0.536677	MF	246/8050	0.831693	ClCG02G023760/ClCG03G012850/ClCG06G004140/ClCG07G011110/ClCG08G015460/ClCG11G006280	6
0.571177	MF	35/8050	0.831693	ClCG09G005510	1
0.540686	MF	247/8050	0.831693	ClCG02G023760/ClCG03G012850/ClCG06G004140/ClCG07G011110/ClCG08G015460/ClCG11G006280	6
0.466677	MF	26/8050	0.831693	ClCG10G012040	1
0.476271	MF	190/8050	0.831693	ClCG01G003060/ClCG03G015030/ClCG09G001300/ClCG09G022150/ClCG10G012040	5
0.560653	MF	34/8050	0.831693	ClCG10G015000	1
0.824856	CC	75/1910	0.881743	ClCG07G011120	1
0.888634	CC	94/1910	0.918255	ClCG09G022530	1
0.687189	MF	48/8050	0.924433	ClCG07G007900	1
0.948617	CC	126/1910	0.948617	ClCG09G022530	1
0.893301	CC	324/1910	0.957949	ClCG10G009300	1	ClCG09G007390
0.957949	CC	442/1910	0.957949	ClCG11G001040	1	ClCG09G007390
0.957949	CC	442/1910	0.957949	ClCG05G018490	1	ClCG09G007390
0.777285	MF	118/8050	0.963641	ClCG05G008520/ClCG10G016920	2
0.793085	MF	65/8050	0.963641	ClCG03G007420	1
0.748634	MF	57/8050	0.963641	ClCG09G005510	1
0.98381	MF	169/8050	0.99338	ClCG02G020990	1
0.938958	MF	115/8050	0.99338	ClCG10G015000	1
0.951878	MF	197/8050	0.99338	ClCG05G026410/ClCG10G006450	2
0.962392	MF	209/8050	0.99338	ClCG05G026410/ClCG10G006450	2
0.941876	MF	117/8050	0.99338	ClCG09G005510	1
0.982132	MF	165/8050	0.99338	ClCG02G020990	1
0.973602	MF	226/8050	0.99338	ClCG06G012770/ClCG07G007900	2
0.984589	MF	171/8050	0.99338	ClCG06G012770	1
0.958765	MF	131/8050	0.99338	ClCG09G005510	1
0.608106	BP	38/5193	0.999978	ClCG05G022210	1
0.472808	BP	26/5193	0.999978	ClCG11G006280	1
0.979048	BP	155/5193	0.999978	ClCG05G022210	1
0.835653	BP	73/5193	0.999978	ClCG05G022210	1
0.576138	BP	79/5193	0.999978	ClCG02G010280/ClCG08G008430	2
0.95703	BP	198/5193	0.999978	ClCG03G001730/ClCG11G006280	2
0.403588	BP	21/5193	0.999978	ClCG08G007860	1
0.931493	BP	108/5193	0.999978	ClCG09G006590	1
0.698659	BP	99/5193	0.999978	ClCG01G006110/ClCG03G002730	2
0.403588	BP	21/5193	0.999978	ClCG11G001040	1
0.701575	BP	49/5193	0.999978	ClCG03G007420	1
0.608106	BP	38/5193	0.999978	ClCG01G003810	1
0.357804	BP	18/5193	0.999978	ClCG01G003810	1
0.827258	BP	71/5193	0.999978	ClCG03G001730	1
0.955312	BP	125/5193	0.999978	ClCG01G020720	1
0.827258	BP	71/5193	0.999978	ClCG02G018830	1
0.60325	BP	83/5193	0.999978	ClCG05G018490/ClCG10G015000	2
0.567351	BP	34/5193	0.999978	ClCG10G015000	1
0.577917	BP	35/5193	0.999978	ClCG09G005510	1
0.589858	BP	81/5193	0.999978	ClCG02G010280/ClCG08G008430	2
0.999328	BP	289/5193	0.999978	ClCG11G001040	1
0.608106	BP	38/5193	0.999978	ClCG05G025800	1
0.961352	BP	203/5193	0.999978	ClCG03G001730/ClCG11G006280	2
0.999601	BP	309/5193	0.999978	ClCG11G001040	1
0.999455	BP	297/5193	0.999978	ClCG11G001040	1
0.255519	BP	1203080	0.999978	ClCG11G006280	1
0.907461	BP	96/5193	0.999978	ClCG11G006280	1
0.938037	BP	112/5193	0.999978	ClCG03G001730	1
0.472808	BP	26/5193	0.999978	ClCG11G006280	1
0.988054	BP	326/5193	0.999978	ClCG03G001730/ClCG05G022210/ClCG11G006280	3
0.255519	BP	1203080	0.999978	ClCG11G006280	1
0.905116	BP	95/5193	0.999978	ClCG03G001730	1
0.931493	BP	108/5193	0.999978	ClCG09G006590	1
0.357804	BP	18/5193	0.999978	ClCG01G003810	1
0.476869	BP	268/5193	0.999978	ClCG01G018890/ClCG03G000310/ClCG03G001730/ClCG05G015400/ClCG09G016680/ClCG09G022530/ClCG10G011170	7
0.742853	BP	55/5193	0.999978	ClCG11G006280	1
0.18084	BP	157/5193	0.999978	ClCG01G018890/ClCG03G000310/ClCG05G025800/ClCG09G016680/ClCG09G022530/ClCG10G011170	6
0.357804	BP	18/5193	0.999978	ClCG01G003810	1
0.933191	BP	109/5193	0.999978	ClCG01G020720	1
0.678535	BP	46/5193	0.999978	ClCG09G005510	1
0.569154	BP	78/5193	0.999978	ClCG02G010280/ClCG08G008430	2
0.851248	BP	77/5193	0.999978	ClCG03G001730	1
0.608106	BP	38/5193	0.999978	ClCG05G022210	1
0.459633	BP	25/5193	0.999978	ClCG11G006280	1
0.939574	BP	113/5193	0.999978	ClCG01G025460	1
0.236966	BP	1203050	0.999978	ClCG08G007860	1
0.432296	BP	23/5193	0.999978	ClCG11G001040	1
0.325361	BP	16/5193	0.999978	ClCG11G001040	1
0.824012	BP	379/5193	0.999978	ClCG02G018830/ClCG02G023760/ClCG04G011370/ClCG05G018490/ClCG09G006590/ClCG10G015000/ClCG11G006280	7
0.831508	BP	72/5193	0.999978	ClCG05G022210	1
0.432296	BP	23/5193	0.999978	ClCG11G001040	1
0.979048	BP	155/5193	0.999978	ClCG01G025460	1
0.97369	BP	146/5193	0.999978	ClCG01G025460	1
0.934717	BP	178/5193	0.999978	ClCG02G018830/ClCG09G006590	2
0.450106	BP	463/5193	0.999978	ClCG01G002610/ClCG02G004030/ClCG02G018040/ClCG03G007570/ClCG04G007020/ClCG05G021020/ClCG05G025090/ClCG05G026410/ClCG09G001830/ClCG10G006450/ClCG10G015000/ClCG11G002980	12
0.941072	BP	114/5193	0.999978	ClCG05G022210	1
0.734086	BP	106/5193	0.999978	ClCG02G010280/ClCG08G008430	2
0.645049	BP	42/5193	0.999978	ClCG05G025800	1
0.835653	BP	73/5193	0.999978	ClCG03G007420	1
0.749159	BP	56/5193	0.999978	ClCG09G005510	1
0.678535	BP	46/5193	0.999978	ClCG09G005510	1
0.966975	BP	137/5193	0.999978	ClCG01G020720	1
0.979767	BP	233/5193	0.999978	ClCG08G007860/ClCG09G005510	2
0.522394	BP	30/5193	0.999978	ClCG03G001730	1
0.608106	BP	38/5193	0.999978	ClCG05G022210	1
0.923047	BP	170/5193	0.999978	ClCG05G022210/ClCG05G025800	2
0.889754	BP	89/5193	0.999978	ClCG05G025800	1
0.472808	BP	26/5193	0.999978	ClCG11G006280	1
0.403588	BP	21/5193	0.999978	ClCG11G006280	1
0.999978	BP	418/5193	0.999978	ClCG11G001040	1
0.968601	BP	139/5193	0.999978	ClCG11G006280	1
0.686405	BP	47/5193	0.999978	ClCG11G006280	1
0.77846	BP	61/5193	0.999978	ClCG01G025460	1
0.53405	BP	31/5193	0.999978	ClCG08G007860	1

## Sheet: HZ_R_11dptvsStnr_11dpt_GOenrich
GOID	description	Category	Up_geneID	UP_Count	Down_geneID	Down_Count	padj	geneID	HRTotal_Count
GO:0042651	thylakoid membrane	CC		.	ClCG01G008280/ClCG01G016370/ClCG02G000280/ClCG02G001400/ClCG02G015570/ClCG03G002390/ClCG03G005130/ClCG05G000900/ClCG05G014820/ClCG06G001400/ClCG07G010800/ClCG08G009180/ClCG09G004240/ClCG09G009710/ClCG09G020180/ClCG09G020230/ClCG11G016280	17	7.45778e-11	ClCG01G008280/ClCG01G016370/ClCG02G000280/ClCG02G001400/ClCG02G015570/ClCG03G002390/ClCG03G005130/ClCG05G000900/ClCG05G014820/ClCG06G001400/ClCG07G010800/ClCG08G009180/ClCG09G004240/ClCG09G009710/ClCG09G020180/ClCG09G020230/ClCG11G016280	17
GO:0009654	photosystem II oxygen evolving complex	CC		.	ClCG01G008280/ClCG01G016370/ClCG02G000280/ClCG02G015570/ClCG03G002390/ClCG03G005130/ClCG05G000900/ClCG05G014820/ClCG06G001400/ClCG07G010800/ClCG08G009180/ClCG09G004240/ClCG09G009710/ClCG09G020180/ClCG09G020230/ClCG11G016280	16	2.17527e-10	ClCG01G008280/ClCG01G016370/ClCG02G000280/ClCG02G015570/ClCG03G002390/ClCG03G005130/ClCG05G000900/ClCG05G014820/ClCG06G001400/ClCG07G010800/ClCG08G009180/ClCG09G004240/ClCG09G009710/ClCG09G020180/ClCG09G020230/ClCG11G016280	16
GO:0009523	photosystem II	CC		.	ClCG01G008280/ClCG01G016370/ClCG02G000280/ClCG02G015570/ClCG03G002390/ClCG03G005130/ClCG03G015240/ClCG05G000900/ClCG05G014820/ClCG06G001400/ClCG07G010800/ClCG08G009180/ClCG09G004240/ClCG09G007590/ClCG09G009710/ClCG09G020180/ClCG09G020230/ClCG11G001540/ClCG11G016280	19	7.87136e-10	ClCG01G008280/ClCG01G016370/ClCG02G000280/ClCG02G015570/ClCG03G002390/ClCG03G005130/ClCG03G015240/ClCG05G000900/ClCG05G014820/ClCG06G001400/ClCG07G010800/ClCG08G009180/ClCG09G004240/ClCG09G007590/ClCG09G009710/ClCG09G020180/ClCG09G020230/ClCG11G001540/ClCG11G016280	19
GO:0019898	extrinsic component of membrane	CC		.	ClCG01G008280/ClCG02G000280/ClCG02G015570/ClCG03G002390/ClCG03G005130/ClCG05G000900/ClCG05G014820/ClCG07G010800/ClCG08G009180/ClCG09G004240/ClCG09G009710/ClCG09G020180/ClCG09G020230	13	1.74928e-09	ClCG01G008280/ClCG02G000280/ClCG02G015570/ClCG03G002390/ClCG03G005130/ClCG05G000900/ClCG05G014820/ClCG07G010800/ClCG08G009180/ClCG09G004240/ClCG09G009710/ClCG09G020180/ClCG09G020230	13
GO:0009579	thylakoid	CC		.	ClCG01G008280/ClCG01G009000/ClCG01G015380/ClCG01G016370/ClCG02G000280/ClCG02G001400/ClCG02G005540/ClCG02G015570/ClCG03G002390/ClCG03G005130/ClCG03G015240/ClCG05G000900/ClCG05G014820/ClCG06G001400/ClCG07G010800/ClCG08G009180/ClCG09G004240/ClCG09G007590/ClCG09G009710/ClCG09G020180/ClCG09G020230/ClCG10G004510/ClCG11G001540/ClCG11G010230/ClCG11G016280	25	2.56421e-09	ClCG01G008280/ClCG01G009000/ClCG01G015380/ClCG01G016370/ClCG02G000280/ClCG02G001400/ClCG02G005540/ClCG02G015570/ClCG03G002390/ClCG03G005130/ClCG03G015240/ClCG05G000900/ClCG05G014820/ClCG06G001400/ClCG07G010800/ClCG08G009180/ClCG09G004240/ClCG09G007590/ClCG09G009710/ClCG09G020180/ClCG09G020230/ClCG10G004510/ClCG11G001540/ClCG11G010230/ClCG11G016280	25
GO:0044436	thylakoid part	CC		.	ClCG01G008280/ClCG01G009000/ClCG01G015380/ClCG01G016370/ClCG02G000280/ClCG02G001400/ClCG02G005540/ClCG02G015570/ClCG03G002390/ClCG03G005130/ClCG03G015240/ClCG05G000900/ClCG05G014820/ClCG06G001400/ClCG07G010800/ClCG08G009180/ClCG09G004240/ClCG09G007590/ClCG09G009710/ClCG09G020180/ClCG09G020230/ClCG10G004510/ClCG11G001540/ClCG11G010230/ClCG11G016280	25	2.56421e-09	ClCG01G008280/ClCG01G009000/ClCG01G015380/ClCG01G016370/ClCG02G000280/ClCG02G001400/ClCG02G005540/ClCG02G015570/ClCG03G002390/ClCG03G005130/ClCG03G015240/ClCG05G000900/ClCG05G014820/ClCG06G001400/ClCG07G010800/ClCG08G009180/ClCG09G004240/ClCG09G007590/ClCG09G009710/ClCG09G020180/ClCG09G020230/ClCG10G004510/ClCG11G001540/ClCG11G010230/ClCG11G016280	25
GO:0034357	photosynthetic membrane	CC		.	ClCG01G008280/ClCG01G009000/ClCG01G015380/ClCG01G016370/ClCG02G000280/ClCG02G001400/ClCG02G015570/ClCG03G002390/ClCG03G005130/ClCG03G015240/ClCG05G000900/ClCG05G014820/ClCG06G001400/ClCG07G010800/ClCG08G009180/ClCG09G004240/ClCG09G007590/ClCG09G009710/ClCG09G020180/ClCG09G020230/ClCG10G004510/ClCG11G001540/ClCG11G010230/ClCG11G016280	24	8.43749e-09	ClCG01G008280/ClCG01G009000/ClCG01G015380/ClCG01G016370/ClCG02G000280/ClCG02G001400/ClCG02G015570/ClCG03G002390/ClCG03G005130/ClCG03G015240/ClCG05G000900/ClCG05G014820/ClCG06G001400/ClCG07G010800/ClCG08G009180/ClCG09G004240/ClCG09G007590/ClCG09G009710/ClCG09G020180/ClCG09G020230/ClCG10G004510/ClCG11G001540/ClCG11G010230/ClCG11G016280	24
GO:1990204	oxidoreductase complex	CC		.	ClCG01G008280/ClCG01G016370/ClCG02G000280/ClCG02G015570/ClCG03G002390/ClCG03G005130/ClCG05G000900/ClCG05G014820/ClCG06G001400/ClCG07G010800/ClCG08G009180/ClCG09G004240/ClCG09G009710/ClCG09G020180/ClCG09G020230/ClCG11G016280	16	9.43938e-09	ClCG01G008280/ClCG01G016370/ClCG02G000280/ClCG02G015570/ClCG03G002390/ClCG03G005130/ClCG05G000900/ClCG05G014820/ClCG06G001400/ClCG07G010800/ClCG08G009180/ClCG09G004240/ClCG09G009710/ClCG09G020180/ClCG09G020230/ClCG11G016280	16
GO:0008017	microtubule binding	MF	ClCG01G004510/ClCG01G017070/ClCG02G008060/ClCG02G015810/ClCG03G005120/ClCG03G017570/ClCG04G004080/ClCG04G008470/ClCG04G010950/ClCG04G012400/ClCG05G007110/ClCG06G004270/ClCG06G007110/ClCG06G014170/ClCG06G015110/ClCG07G005600/ClCG07G010630/ClCG08G005840/ClCG08G007710/ClCG08G014220/ClCG08G016690/ClCG09G002050/ClCG09G017600/ClCG09G021590/ClCG10G004650/ClCG10G011150/ClCG10G016160/ClCG10G018810/ClCG10G…	30		.	1.63778e-08	ClCG01G004510/ClCG01G017070/ClCG02G008060/ClCG02G015810/ClCG03G005120/ClCG03G017570/ClCG04G004080/ClCG04G008470/ClCG04G010950/ClCG04G012400/ClCG05G007110/ClCG06G004270/ClCG06G007110/ClCG06G014170/ClCG06G015110/ClCG07G005600/ClCG07G010630/ClCG08G005840/ClCG08G007710/ClCG08G014220/ClCG08G016690/ClCG09G002050/ClCG09G017600/ClCG09G021590/ClCG10G004650/ClCG10G011150/ClCG10G016160/ClCG10G018810/ClCG10G…	30
GO:0032403	protein complex binding	MF	ClCG01G004510/ClCG01G017070/ClCG02G008060/ClCG02G015810/ClCG03G005120/ClCG03G017570/ClCG04G004080/ClCG04G008470/ClCG04G010950/ClCG04G012400/ClCG05G007110/ClCG06G004270/ClCG06G005340/ClCG06G007110/ClCG06G014170/ClCG06G015110/ClCG07G005600/ClCG07G010630/ClCG08G005840/ClCG08G007710/ClCG08G014220/ClCG08G016690/ClCG09G002050/ClCG09G017600/ClCG09G021590/ClCG10G004650/ClCG10G011150/ClCG10G016160/ClCG10G…	31		.	2.47271e-08	ClCG01G004510/ClCG01G017070/ClCG02G008060/ClCG02G015810/ClCG03G005120/ClCG03G017570/ClCG04G004080/ClCG04G008470/ClCG04G010950/ClCG04G012400/ClCG05G007110/ClCG06G004270/ClCG06G005340/ClCG06G007110/ClCG06G014170/ClCG06G015110/ClCG07G005600/ClCG07G010630/ClCG08G005840/ClCG08G007710/ClCG08G014220/ClCG08G016690/ClCG09G002050/ClCG09G017600/ClCG09G021590/ClCG10G004650/ClCG10G011150/ClCG10G016160/ClCG10G…	31
GO:0009521	photosystem	CC		.	ClCG01G008280/ClCG01G009000/ClCG01G015380/ClCG01G016370/ClCG02G000280/ClCG02G015570/ClCG03G002390/ClCG03G005130/ClCG03G015240/ClCG05G000900/ClCG05G014820/ClCG06G001400/ClCG07G010800/ClCG08G009180/ClCG09G004240/ClCG09G007590/ClCG09G009710/ClCG09G020180/ClCG09G020230/ClCG10G004510/ClCG11G001540/ClCG11G010230/ClCG11G016280	23	2.47322e-08	ClCG01G008280/ClCG01G009000/ClCG01G015380/ClCG01G016370/ClCG02G000280/ClCG02G015570/ClCG03G002390/ClCG03G005130/ClCG03G015240/ClCG05G000900/ClCG05G014820/ClCG06G001400/ClCG07G010800/ClCG08G009180/ClCG09G004240/ClCG09G007590/ClCG09G009710/ClCG09G020180/ClCG09G020230/ClCG10G004510/ClCG11G001540/ClCG11G010230/ClCG11G016280	23
GO:0003777	microtubule motor activity	MF	ClCG01G004510/ClCG02G015810/ClCG03G005120/ClCG03G017570/ClCG04G004080/ClCG04G008470/ClCG04G010950/ClCG05G007110/ClCG06G004270/ClCG06G007110/ClCG06G014170/ClCG06G015110/ClCG07G010630/ClCG08G005840/ClCG08G007710/ClCG08G014220/ClCG08G016690/ClCG09G002050/ClCG09G017600/ClCG09G021590/ClCG10G004650/ClCG10G011150/ClCG10G016160/ClCG10G018810/ClCG10G021130/ClCG11G014560	26		.	3.58418e-08	ClCG01G004510/ClCG02G015810/ClCG03G005120/ClCG03G017570/ClCG04G004080/ClCG04G008470/ClCG04G010950/ClCG05G007110/ClCG06G004270/ClCG06G007110/ClCG06G014170/ClCG06G015110/ClCG07G010630/ClCG08G005840/ClCG08G007710/ClCG08G014220/ClCG08G016690/ClCG09G002050/ClCG09G017600/ClCG09G021590/ClCG10G004650/ClCG10G011150/ClCG10G016160/ClCG10G018810/ClCG10G021130/ClCG11G014560	26
GO:0015631	tubulin binding	MF	ClCG01G004510/ClCG01G017070/ClCG02G008060/ClCG02G015810/ClCG03G005120/ClCG03G017570/ClCG04G004080/ClCG04G008470/ClCG04G010950/ClCG04G012400/ClCG05G007110/ClCG06G004270/ClCG06G007110/ClCG06G014170/ClCG06G015110/ClCG07G005600/ClCG07G010630/ClCG08G005840/ClCG08G007710/ClCG08G014220/ClCG08G016690/ClCG09G002050/ClCG09G017600/ClCG09G021590/ClCG10G004650/ClCG10G011150/ClCG10G016160/ClCG10G018810/ClCG10G…	30		.	1.13618e-07	ClCG01G004510/ClCG01G017070/ClCG02G008060/ClCG02G015810/ClCG03G005120/ClCG03G017570/ClCG04G004080/ClCG04G008470/ClCG04G010950/ClCG04G012400/ClCG05G007110/ClCG06G004270/ClCG06G007110/ClCG06G014170/ClCG06G015110/ClCG07G005600/ClCG07G010630/ClCG08G005840/ClCG08G007710/ClCG08G014220/ClCG08G016690/ClCG09G002050/ClCG09G017600/ClCG09G021590/ClCG10G004650/ClCG10G011150/ClCG10G016160/ClCG10G018810/ClCG10G…	30
GO:0008092	cytoskeletal protein binding	MF	ClCG01G004510/ClCG01G017070/ClCG02G008060/ClCG02G015810/ClCG02G019600/ClCG03G000050/ClCG03G005120/ClCG03G017570/ClCG04G004080/ClCG04G005760/ClCG04G008470/ClCG04G010950/ClCG04G012400/ClCG04G012590/ClCG05G004940/ClCG05G007110/ClCG06G004270/ClCG06G007110/ClCG06G014170/ClCG06G015110/ClCG07G000430/ClCG07G005600/ClCG07G010630/ClCG08G005840/ClCG08G007710/ClCG08G014220/ClCG08G016690/ClCG09G002050/ClCG09G…	37		.	1.39517e-07	ClCG01G004510/ClCG01G017070/ClCG02G008060/ClCG02G015810/ClCG02G019600/ClCG03G000050/ClCG03G005120/ClCG03G017570/ClCG04G004080/ClCG04G005760/ClCG04G008470/ClCG04G010950/ClCG04G012400/ClCG04G012590/ClCG05G004940/ClCG05G007110/ClCG06G004270/ClCG06G007110/ClCG06G014170/ClCG06G015110/ClCG07G000430/ClCG07G005600/ClCG07G010630/ClCG08G005840/ClCG08G007710/ClCG08G014220/ClCG08G016690/ClCG09G002050/ClCG09G…	37
GO:0015979	photosynthesis	BP		.	ClCG00G002920/ClCG01G008280/ClCG01G009000/ClCG01G015380/ClCG01G016370/ClCG02G000280/ClCG02G001360/ClCG02G015570/ClCG03G002390/ClCG03G005130/ClCG03G015240/ClCG05G000900/ClCG05G014820/ClCG06G001400/ClCG06G006220/ClCG07G010800/ClCG08G009180/ClCG09G004240/ClCG09G007590/ClCG09G009710/ClCG09G020180/ClCG09G020230/ClCG10G004510/ClCG11G001540/ClCG11G010230/ClCG11G012840/ClCG11G016280	27	1.64432e-07	ClCG00G002920/ClCG01G008280/ClCG01G009000/ClCG01G015380/ClCG01G016370/ClCG02G000280/ClCG02G001360/ClCG02G015570/ClCG03G002390/ClCG03G005130/ClCG03G015240/ClCG05G000900/ClCG05G014820/ClCG06G001400/ClCG06G006220/ClCG07G010800/ClCG08G009180/ClCG09G004240/ClCG09G007590/ClCG09G009710/ClCG09G020180/ClCG09G020230/ClCG10G004510/ClCG11G001540/ClCG11G010230/ClCG11G012840/ClCG11G016280	27
GO:0007018	microtubule-based movement	BP	ClCG01G004510/ClCG02G015810/ClCG03G005120/ClCG03G017570/ClCG04G004080/ClCG04G008470/ClCG04G010950/ClCG05G007110/ClCG06G004270/ClCG06G007110/ClCG06G014170/ClCG06G015110/ClCG07G010630/ClCG08G005840/ClCG08G007710/ClCG08G014220/ClCG08G016690/ClCG09G002050/ClCG09G017600/ClCG09G021590/ClCG10G004650/ClCG10G011150/ClCG10G016160/ClCG10G018810/ClCG10G021130/ClCG11G014560	26		.	3.54808e-07	ClCG01G004510/ClCG02G015810/ClCG03G005120/ClCG03G017570/ClCG04G004080/ClCG04G008470/ClCG04G010950/ClCG05G007110/ClCG06G004270/ClCG06G007110/ClCG06G014170/ClCG06G015110/ClCG07G010630/ClCG08G005840/ClCG08G007710/ClCG08G014220/ClCG08G016690/ClCG09G002050/ClCG09G017600/ClCG09G021590/ClCG10G004650/ClCG10G011150/ClCG10G016160/ClCG10G018810/ClCG10G021130/ClCG11G014560	26
GO:0006928	movement of cell or subcellular component	BP	ClCG01G004510/ClCG02G015810/ClCG03G005120/ClCG03G017570/ClCG04G004080/ClCG04G008470/ClCG04G010950/ClCG05G007110/ClCG06G004270/ClCG06G007110/ClCG06G014170/ClCG06G015110/ClCG07G010630/ClCG08G005840/ClCG08G007710/ClCG08G014220/ClCG08G016690/ClCG09G002050/ClCG09G017600/ClCG09G021590/ClCG10G004650/ClCG10G011150/ClCG10G016160/ClCG10G018810/ClCG10G021130/ClCG11G014560	26		.	3.54808e-07	ClCG01G004510/ClCG02G015810/ClCG03G005120/ClCG03G017570/ClCG04G004080/ClCG04G008470/ClCG04G010950/ClCG05G007110/ClCG06G004270/ClCG06G007110/ClCG06G014170/ClCG06G015110/ClCG07G010630/ClCG08G005840/ClCG08G007710/ClCG08G014220/ClCG08G016690/ClCG09G002050/ClCG09G017600/ClCG09G021590/ClCG10G004650/ClCG10G011150/ClCG10G016160/ClCG10G018810/ClCG10G021130/ClCG11G014560	26
GO:0003774	motor activity	MF	ClCG01G004510/ClCG02G015810/ClCG03G005120/ClCG03G017570/ClCG04G004080/ClCG04G008470/ClCG04G010950/ClCG05G007110/ClCG06G004270/ClCG06G007110/ClCG06G014170/ClCG06G015110/ClCG07G010630/ClCG08G005840/ClCG08G007710/ClCG08G009790/ClCG08G014220/ClCG08G016690/ClCG09G002050/ClCG09G017600/ClCG09G021590/ClCG10G004650/ClCG10G011150/ClCG10G016160/ClCG10G018810/ClCG10G021130/ClCG11G014560	27		.	8.40506e-07	ClCG01G004510/ClCG02G015810/ClCG03G005120/ClCG03G017570/ClCG04G004080/ClCG04G008470/ClCG04G010950/ClCG05G007110/ClCG06G004270/ClCG06G007110/ClCG06G014170/ClCG06G015110/ClCG07G010630/ClCG08G005840/ClCG08G007710/ClCG08G009790/ClCG08G014220/ClCG08G016690/ClCG09G002050/ClCG09G017600/ClCG09G021590/ClCG10G004650/ClCG10G011150/ClCG10G016160/ClCG10G018810/ClCG10G021130/ClCG11G014560	27
GO:0044877	macromolecular complex binding	MF	ClCG01G004510/ClCG01G017070/ClCG02G008060/ClCG02G015810/ClCG03G005120/ClCG03G013970/ClCG03G017570/ClCG04G004080/ClCG04G008470/ClCG04G010950/ClCG04G012400/ClCG05G007110/ClCG06G004270/ClCG06G005340/ClCG06G007110/ClCG06G014170/ClCG06G015110/ClCG07G005600/ClCG07G010630/ClCG08G005840/ClCG08G007710/ClCG08G014220/ClCG08G016690/ClCG09G002050/ClCG09G017600/ClCG09G021590/ClCG10G001140/ClCG10G004650/ClCG10G…	33	ClCG02G000260	1	2.72584e-06	ClCG01G004510/ClCG01G017070/ClCG02G000260/ClCG02G008060/ClCG02G015810/ClCG03G005120/ClCG03G013970/ClCG03G017570/ClCG04G004080/ClCG04G008470/ClCG04G010950/ClCG04G012400/ClCG05G007110/ClCG06G004270/ClCG06G005340/ClCG06G007110/ClCG06G014170/ClCG06G015110/ClCG07G005600/ClCG07G010630/ClCG08G005840/ClCG08G007710/ClCG08G014220/ClCG08G016690/ClCG09G002050/ClCG09G017600/ClCG09G021590/ClCG10G001140/ClCG10G…	34
GO:0007017	microtubule-based process	BP	ClCG01G004510/ClCG02G015810/ClCG03G005120/ClCG03G017570/ClCG04G004080/ClCG04G008470/ClCG04G010950/ClCG05G007110/ClCG05G009820/ClCG06G004270/ClCG06G007110/ClCG06G014170/ClCG06G015110/ClCG07G010630/ClCG08G005840/ClCG08G007710/ClCG08G014220/ClCG08G016690/ClCG09G002050/ClCG09G017600/ClCG09G021590/ClCG10G004650/ClCG10G011150/ClCG10G016160/ClCG10G018810/ClCG10G021130/ClCG11G014560	27		.	1.61201e-05	ClCG01G004510/ClCG02G015810/ClCG03G005120/ClCG03G017570/ClCG04G004080/ClCG04G008470/ClCG04G010950/ClCG05G007110/ClCG05G009820/ClCG06G004270/ClCG06G007110/ClCG06G014170/ClCG06G015110/ClCG07G010630/ClCG08G005840/ClCG08G007710/ClCG08G014220/ClCG08G016690/ClCG09G002050/ClCG09G017600/ClCG09G021590/ClCG10G004650/ClCG10G011150/ClCG10G016160/ClCG10G018810/ClCG10G021130/ClCG11G014560	27
GO:0044815	DNA packaging complex	CC	ClCG01G006370/ClCG01G013830/ClCG01G013840/ClCG01G013850/ClCG02G009060/ClCG02G015490/ClCG02G016780/ClCG02G020390/ClCG03G001930/ClCG03G016620/ClCG04G009530/ClCG05G014880/ClCG07G000560/ClCG09G006640/ClCG09G009530/ClCG10G020920	16		.	4.35065e-05	ClCG01G006370/ClCG01G013830/ClCG01G013840/ClCG01G013850/ClCG02G009060/ClCG02G015490/ClCG02G016780/ClCG02G020390/ClCG03G001930/ClCG03G016620/ClCG04G009530/ClCG05G014880/ClCG07G000560/ClCG09G006640/ClCG09G009530/ClCG10G020920	16
GO:0044427	chromosomal part	CC	ClCG01G004810/ClCG01G006370/ClCG01G013830/ClCG01G013840/ClCG01G013850/ClCG02G009060/ClCG02G015490/ClCG02G016780/ClCG02G020390/ClCG02G022520/ClCG03G001930/ClCG03G016620/ClCG04G009530/ClCG05G009820/ClCG05G014880/ClCG07G000560/ClCG07G011120/ClCG08G007860/ClCG09G006640/ClCG09G009530/ClCG10G020920	21		.	7.58986e-05	ClCG01G004810/ClCG01G006370/ClCG01G013830/ClCG01G013840/ClCG01G013850/ClCG02G009060/ClCG02G015490/ClCG02G016780/ClCG02G020390/ClCG02G022520/ClCG03G001930/ClCG03G016620/ClCG04G009530/ClCG05G009820/ClCG05G014880/ClCG07G000560/ClCG07G011120/ClCG08G007860/ClCG09G006640/ClCG09G009530/ClCG10G020920	21
GO:0000785	chromatin	CC	ClCG01G006370/ClCG01G013830/ClCG01G013840/ClCG01G013850/ClCG02G015490/ClCG02G016780/ClCG02G020390/ClCG03G001930/ClCG03G016620/ClCG04G009530/ClCG05G014880/ClCG07G000560/ClCG09G006640/ClCG09G009530/ClCG10G020920	15		.	0.000102539	ClCG01G006370/ClCG01G013830/ClCG01G013840/ClCG01G013850/ClCG02G015490/ClCG02G016780/ClCG02G020390/ClCG03G001930/ClCG03G016620/ClCG04G009530/ClCG05G014880/ClCG07G000560/ClCG09G006640/ClCG09G009530/ClCG10G020920	15
GO:0005694	chromosome	CC	ClCG01G004810/ClCG01G006370/ClCG01G013830/ClCG01G013840/ClCG01G013850/ClCG02G009060/ClCG02G015490/ClCG02G016780/ClCG02G020390/ClCG02G022520/ClCG03G001930/ClCG03G016620/ClCG04G008770/ClCG04G009530/ClCG05G007340/ClCG05G009820/ClCG05G014880/ClCG07G000560/ClCG07G011120/ClCG08G007860/ClCG09G006640/ClCG09G009530/ClCG10G020920/ClCG11G000030	24		.	0.000102539	ClCG01G004810/ClCG01G006370/ClCG01G013830/ClCG01G013840/ClCG01G013850/ClCG02G009060/ClCG02G015490/ClCG02G016780/ClCG02G020390/ClCG02G022520/ClCG03G001930/ClCG03G016620/ClCG04G008770/ClCG04G009530/ClCG05G007340/ClCG05G009820/ClCG05G014880/ClCG07G000560/ClCG07G011120/ClCG08G007860/ClCG09G006640/ClCG09G009530/ClCG10G020920/ClCG11G000030	24
GO:0000786	nucleosome	CC	ClCG01G006370/ClCG01G013830/ClCG01G013840/ClCG01G013850/ClCG02G015490/ClCG02G016780/ClCG02G020390/ClCG03G001930/ClCG03G016620/ClCG04G009530/ClCG05G014880/ClCG07G000560/ClCG09G006640/ClCG09G009530/ClCG10G020920	15		.	0.000102539	ClCG01G006370/ClCG01G013830/ClCG01G013840/ClCG01G013850/ClCG02G015490/ClCG02G016780/ClCG02G020390/ClCG03G001930/ClCG03G016620/ClCG04G009530/ClCG05G014880/ClCG07G000560/ClCG09G006640/ClCG09G009530/ClCG10G020920	15
GO:0032993	protein-DNA complex	CC	ClCG01G006370/ClCG01G013830/ClCG01G013840/ClCG01G013850/ClCG02G015490/ClCG02G016780/ClCG02G020390/ClCG03G001930/ClCG03G016620/ClCG04G009530/ClCG05G014880/ClCG07G000560/ClCG09G006640/ClCG09G009530/ClCG10G020920	15		.	0.000162402	ClCG01G006370/ClCG01G013830/ClCG01G013840/ClCG01G013850/ClCG02G015490/ClCG02G016780/ClCG02G020390/ClCG03G001930/ClCG03G016620/ClCG04G009530/ClCG05G014880/ClCG07G000560/ClCG09G006640/ClCG09G009530/ClCG10G020920	15
GO:0016860	intramolecular oxidoreductase activity	MF	ClCG03G009670/ClCG05G022210/ClCG11G005370	3	ClCG01G006170/ClCG01G008880/ClCG02G011400/ClCG02G016530/ClCG02G020140/ClCG04G004870	6	0.00425919	ClCG01G006170/ClCG01G008880/ClCG02G011400/ClCG02G016530/ClCG02G020140/ClCG03G009670/ClCG04G004870/ClCG05G022210/ClCG11G005370	9
GO:0016861	intramolecular oxidoreductase activity, interconverting aldoses and ketoses	MF	ClCG05G022210	1	ClCG01G006170/ClCG01G008880/ClCG02G011400/ClCG02G016530/ClCG02G020140/ClCG04G004870	6	0.013327	ClCG01G006170/ClCG01G008880/ClCG02G011400/ClCG02G016530/ClCG02G020140/ClCG04G004870/ClCG05G022210	7
GO:0046982	protein heterodimerization activity	MF	ClCG01G013830/ClCG01G013840/ClCG01G013850/ClCG02G015490/ClCG02G020340/ClCG02G020350/ClCG02G020390/ClCG03G001930/ClCG03G002190/ClCG03G016620/ClCG04G009530/ClCG05G014880/ClCG07G000560/ClCG09G006640/ClCG09G009530/ClCG10G020920	16	ClCG10G004280	1	0.0212527	ClCG01G013830/ClCG01G013840/ClCG01G013850/ClCG02G015490/ClCG02G020340/ClCG02G020350/ClCG02G020390/ClCG03G001930/ClCG03G002190/ClCG03G016620/ClCG04G009530/ClCG05G014880/ClCG07G000560/ClCG09G006640/ClCG09G009530/ClCG10G004280/ClCG10G020920	17
GO:0016614	oxidoreductase activity, acting on CH-OH group of donors	MF	ClCG01G003200/ClCG01G003970/ClCG01G015850/ClCG07G007290/ClCG07G013730/ClCG07G014180/ClCG08G012120/ClCG11G002380/ClCG11G012310/ClCG11G012340	10	ClCG00G002120/ClCG01G018000/ClCG02G004060/ClCG05G000160/ClCG05G001950/ClCG05G021390/ClCG06G005090/ClCG06G012750/ClCG06G016190/ClCG07G005190/ClCG09G001970/ClCG09G010140/ClCG11G012320	13	0.0268912	ClCG00G002120/ClCG01G003200/ClCG01G003970/ClCG01G015850/ClCG01G018000/ClCG02G004060/ClCG05G000160/ClCG05G001950/ClCG05G021390/ClCG06G005090/ClCG06G012750/ClCG06G016190/ClCG07G005190/ClCG07G007290/ClCG07G013730/ClCG07G014180/ClCG08G012120/ClCG09G001970/ClCG09G010140/ClCG11G002380/ClCG11G012310/ClCG11G012320/ClCG11G012340	23
GO:0016853	isomerase activity	MF	ClCG03G009670/ClCG04G011850/ClCG05G022210/ClCG07G005100/ClCG10G012270/ClCG11G005370	6	ClCG01G005310/ClCG01G006170/ClCG01G006380/ClCG01G007210/ClCG01G008880/ClCG02G011400/ClCG02G016530/ClCG02G020140/ClCG03G004890/ClCG04G004870/ClCG04G011330/ClCG04G012110/ClCG06G001940/ClCG07G008390/ClCG07G014830/ClCG08G007690/ClCG09G019390/ClCG10G006680/ClCG10G014260/ClCG11G007010/ClCG11G017050	21	0.0412161	ClCG01G005310/ClCG01G006170/ClCG01G006380/ClCG01G007210/ClCG01G008880/ClCG02G011400/ClCG02G016530/ClCG02G020140/ClCG03G004890/ClCG03G009670/ClCG04G004870/ClCG04G011330/ClCG04G011850/ClCG04G012110/ClCG05G022210/ClCG06G001940/ClCG07G005100/ClCG07G008390/ClCG07G014830/ClCG08G007690/ClCG09G019390/ClCG10G006680/ClCG10G012270/ClCG10G014260/ClCG11G005370/ClCG11G007010/ClCG11G017050	27
GO:0051536	iron-sulfur cluster binding	MF	ClCG08G008270	1	ClCG01G005210/ClCG02G001230/ClCG02G001400/ClCG03G014440/ClCG05G009960/ClCG07G003250/ClCG08G000730/ClCG08G008200/ClCG08G012930/ClCG08G018080/ClCG09G001820/ClCG09G003710/ClCG09G004900/ClCG09G012080/ClCG11G011960	15	0.0437892	ClCG01G005210/ClCG02G001230/ClCG02G001400/ClCG03G014440/ClCG05G009960/ClCG07G003250/ClCG08G000730/ClCG08G008200/ClCG08G008270/ClCG08G012930/ClCG08G018080/ClCG09G001820/ClCG09G003710/ClCG09G004900/ClCG09G012080/ClCG11G011960	16
GO:0051540	metal cluster binding	MF	ClCG08G008270	1	ClCG01G005210/ClCG02G001230/ClCG02G001400/ClCG03G014440/ClCG05G009960/ClCG07G003250/ClCG08G000730/ClCG08G008200/ClCG08G012930/ClCG08G018080/ClCG09G001820/ClCG09G003710/ClCG09G004900/ClCG09G012080/ClCG11G011960	15	0.0437892	ClCG01G005210/ClCG02G001230/ClCG02G001400/ClCG03G014440/ClCG05G009960/ClCG07G003250/ClCG08G000730/ClCG08G008200/ClCG08G008270/ClCG08G012930/ClCG08G018080/ClCG09G001820/ClCG09G003710/ClCG09G004900/ClCG09G012080/ClCG11G011960	16
GO:0016616	oxidoreductase activity, acting on the CH-OH group of donors, NAD or NADP as acceptor	MF	ClCG01G003970/ClCG01G015850/ClCG07G007290/ClCG07G014180/ClCG08G012120/ClCG11G002380	6	ClCG00G002120/ClCG01G018000/ClCG02G004060/ClCG05G001950/ClCG05G021390/ClCG06G005090/ClCG06G012750/ClCG06G016190/ClCG07G005190/ClCG09G001970/ClCG09G010140	11	0.0907255	ClCG00G002120/ClCG01G003970/ClCG01G015850/ClCG01G018000/ClCG02G004060/ClCG05G001950/ClCG05G021390/ClCG06G005090/ClCG06G012750/ClCG06G016190/ClCG07G005190/ClCG07G007290/ClCG07G014180/ClCG08G012120/ClCG09G001970/ClCG09G010140/ClCG11G002380	17
GO:0005509	calcium ion binding	MF	ClCG01G008040/ClCG01G009930/ClCG01G020310/ClCG02G015010/ClCG03G004060/ClCG03G013200/ClCG05G004770/ClCG05G026670/ClCG05G026680/ClCG05G026690/ClCG07G015690/ClCG10G006390/ClCG10G022840	13	ClCG01G008280/ClCG02G000280/ClCG02G005880/ClCG02G012820/ClCG02G015570/ClCG03G002390/ClCG03G005130/ClCG05G000900/ClCG05G008920/ClCG05G014820/ClCG05G024550/ClCG07G010800/ClCG08G009180/ClCG09G004240/ClCG09G009710/ClCG09G020180/ClCG09G020230	17	0.106561	ClCG01G008040/ClCG01G008280/ClCG01G009930/ClCG01G020310/ClCG02G000280/ClCG02G005880/ClCG02G012820/ClCG02G015010/ClCG02G015570/ClCG03G002390/ClCG03G004060/ClCG03G005130/ClCG03G013200/ClCG05G000900/ClCG05G004770/ClCG05G008920/ClCG05G014820/ClCG05G024550/ClCG05G026670/ClCG05G026680/ClCG05G026690/ClCG07G010800/ClCG07G015690/ClCG08G009180/ClCG09G004240/ClCG09G009710/ClCG09G020180/ClCG09G020230/ClCG10G…	30
GO:0098796	membrane protein complex	CC	ClCG02G017640/ClCG11G006070	2	ClCG01G008280/ClCG01G009000/ClCG01G015380/ClCG01G016370/ClCG02G000280/ClCG02G015570/ClCG03G002390/ClCG03G004720/ClCG03G005130/ClCG03G015240/ClCG05G000900/ClCG05G013920/ClCG05G014820/ClCG06G001400/ClCG07G010800/ClCG08G009180/ClCG08G013430/ClCG08G014470/ClCG09G004240/ClCG09G007590/ClCG09G009710/ClCG09G020180/ClCG09G020230/ClCG10G004510/ClCG11G001540/ClCG11G010230/ClCG11G015730/ClCG11G016280	28	0.146742	ClCG01G008280/ClCG01G009000/ClCG01G015380/ClCG01G016370/ClCG02G000280/ClCG02G015570/ClCG02G017640/ClCG03G002390/ClCG03G004720/ClCG03G005130/ClCG03G015240/ClCG05G000900/ClCG05G013920/ClCG05G014820/ClCG06G001400/ClCG07G010800/ClCG08G009180/ClCG08G013430/ClCG08G014470/ClCG09G004240/ClCG09G007590/ClCG09G009710/ClCG09G020180/ClCG09G020230/ClCG10G004510/ClCG11G001540/ClCG11G006070/ClCG11G010230/ClCG11G…	30
GO:0043234	protein complex	CC	ClCG01G004810/ClCG01G006370/ClCG01G013830/ClCG01G013840/ClCG01G013850/ClCG01G014140/ClCG01G014980/ClCG01G020410/ClCG02G009060/ClCG02G015490/ClCG02G016780/ClCG02G017640/ClCG02G020390/ClCG02G022520/ClCG03G000430/ClCG03G001930/ClCG03G001940/ClCG03G016620/ClCG04G009530/ClCG04G011790/ClCG05G001670/ClCG05G009820/ClCG05G014880/ClCG06G016660/ClCG07G000560/ClCG07G004320/ClCG07G011120/ClCG08G009790/ClCG08G…	35	ClCG01G008280/ClCG01G009000/ClCG01G015380/ClCG01G016370/ClCG02G000280/ClCG02G005540/ClCG02G015570/ClCG02G024420/ClCG03G002390/ClCG03G004720/ClCG03G005130/ClCG03G015240/ClCG05G000900/ClCG05G004070/ClCG05G013920/ClCG05G014820/ClCG06G001400/ClCG07G010800/ClCG08G009180/ClCG08G013430/ClCG08G014470/ClCG09G000950/ClCG09G003710/ClCG09G004240/ClCG09G007590/ClCG09G009710/ClCG09G020180/ClCG09G020230/ClCG10G…	34	0.238012	ClCG01G004810/ClCG01G006370/ClCG01G008280/ClCG01G009000/ClCG01G013830/ClCG01G013840/ClCG01G013850/ClCG01G014140/ClCG01G014980/ClCG01G015380/ClCG01G016370/ClCG01G020410/ClCG02G000280/ClCG02G005540/ClCG02G009060/ClCG02G015490/ClCG02G015570/ClCG02G016780/ClCG02G017640/ClCG02G020390/ClCG02G022520/ClCG02G024420/ClCG03G000430/ClCG03G001930/ClCG03G001940/ClCG03G002390/ClCG03G004720/ClCG03G005130/ClCG03G…	69
GO:0016836	hydro-lyase activity	MF	ClCG01G012700/ClCG01G015850/ClCG10G013360	3	ClCG01G004740/ClCG01G021920/ClCG05G025330/ClCG10G014200	4	0.239553	ClCG01G004740/ClCG01G012700/ClCG01G015850/ClCG01G021920/ClCG05G025330/ClCG10G013360/ClCG10G014200	7
GO:0016835	carbon-oxygen lyase activity	MF	ClCG01G012700/ClCG01G015850/ClCG10G002810/ClCG10G013360	4	ClCG00G000850/ClCG01G004740/ClCG01G021920/ClCG03G005200/ClCG05G025330/ClCG08G007450/ClCG10G003690/ClCG10G006260/ClCG10G014200	9	0.243175	ClCG00G000850/ClCG01G004740/ClCG01G012700/ClCG01G015850/ClCG01G021920/ClCG03G005200/ClCG05G025330/ClCG08G007450/ClCG10G002810/ClCG10G003690/ClCG10G006260/ClCG10G013360/ClCG10G014200	13
GO:0008289	lipid binding	MF	ClCG01G022120/ClCG01G025120/ClCG02G008560/ClCG02G021180/ClCG03G004930/ClCG03G006280/ClCG04G012660/ClCG05G026670/ClCG05G026680/ClCG05G026690/ClCG09G000100/ClCG09G001930/ClCG09G011700/ClCG11G015110	14	ClCG07G008250	1	0.262566	ClCG01G022120/ClCG01G025120/ClCG02G008560/ClCG02G021180/ClCG03G004930/ClCG03G006280/ClCG04G012660/ClCG05G026670/ClCG05G026680/ClCG05G026690/ClCG07G008250/ClCG09G000100/ClCG09G001930/ClCG09G011700/ClCG11G015110	15
GO:0016817	hydrolase activity, acting on acid anhydrides	MF	ClCG01G004510/ClCG02G000400/ClCG02G007140/ClCG02G015810/ClCG02G020990/ClCG02G021970/ClCG02G022520/ClCG03G005120/ClCG03G007460/ClCG03G012430/ClCG03G017570/ClCG04G004080/ClCG04G007330/ClCG04G008470/ClCG04G010950/ClCG05G002830/ClCG05G004470/ClCG05G007110/ClCG05G008520/ClCG06G004270/ClCG06G005340/ClCG06G007110/ClCG06G008780/ClCG06G014170/ClCG06G015110/ClCG07G010630/ClCG07G013290/ClCG08G005840/ClCG08G…	53	ClCG01G005380/ClCG01G010800/ClCG01G016130/ClCG02G000960/ClCG02G008590/ClCG03G004720/ClCG05G005000/ClCG05G013920/ClCG05G018940/ClCG05G025720/ClCG05G026280/ClCG09G016330/ClCG10G016630/ClCG10G019190/ClCG11G009420	15	0.27404	ClCG01G004510/ClCG01G005380/ClCG01G010800/ClCG01G016130/ClCG02G000400/ClCG02G000960/ClCG02G007140/ClCG02G008590/ClCG02G015810/ClCG02G020990/ClCG02G021970/ClCG02G022520/ClCG03G004720/ClCG03G005120/ClCG03G007460/ClCG03G012430/ClCG03G017570/ClCG04G004080/ClCG04G007330/ClCG04G008470/ClCG04G010950/ClCG05G002830/ClCG05G004470/ClCG05G005000/ClCG05G007110/ClCG05G008520/ClCG05G013920/ClCG05G018940/ClCG05G…	68
GO:0016760	cellulose synthase (UDP-forming) activity	MF	ClCG09G016680/ClCG09G016690/ClCG10G011170	3	ClCG02G008970/ClCG02G008980/ClCG02G009030/ClCG07G011390/ClCG09G021420	5	0.289984	ClCG02G008970/ClCG02G008980/ClCG02G009030/ClCG07G011390/ClCG09G016680/ClCG09G016690/ClCG09G021420/ClCG10G011170	8
GO:0016759	cellulose synthase activity	MF	ClCG09G016680/ClCG09G016690/ClCG10G011170	3	ClCG02G008970/ClCG02G008980/ClCG02G009030/ClCG07G011390/ClCG09G021420	5	0.289984	ClCG02G008970/ClCG02G008980/ClCG02G009030/ClCG07G011390/ClCG09G016680/ClCG09G016690/ClCG09G021420/ClCG10G011170	8
GO:0016818	hydrolase activity, acting on acid anhydrides, in phosphorus-containing anhydrides	MF	ClCG01G004510/ClCG02G000400/ClCG02G007140/ClCG02G015810/ClCG02G020990/ClCG02G021970/ClCG02G022520/ClCG03G005120/ClCG03G007460/ClCG03G012430/ClCG03G017570/ClCG04G004080/ClCG04G007330/ClCG04G008470/ClCG04G010950/ClCG05G002830/ClCG05G004470/ClCG05G007110/ClCG05G008520/ClCG06G004270/ClCG06G005340/ClCG06G007110/ClCG06G008780/ClCG06G014170/ClCG06G015110/ClCG07G010630/ClCG07G013290/ClCG08G005840/ClCG08G…	53	ClCG01G005380/ClCG01G010800/ClCG01G016130/ClCG02G000960/ClCG02G008590/ClCG03G004720/ClCG05G013920/ClCG05G018940/ClCG05G025720/ClCG05G026280/ClCG09G016330/ClCG10G016630/ClCG10G019190/ClCG11G009420	14	0.289984	ClCG01G004510/ClCG01G005380/ClCG01G010800/ClCG01G016130/ClCG02G000400/ClCG02G000960/ClCG02G007140/ClCG02G008590/ClCG02G015810/ClCG02G020990/ClCG02G021970/ClCG02G022520/ClCG03G004720/ClCG03G005120/ClCG03G007460/ClCG03G012430/ClCG03G017570/ClCG04G004080/ClCG04G007330/ClCG04G008470/ClCG04G010950/ClCG05G002830/ClCG05G004470/ClCG05G007110/ClCG05G008520/ClCG05G013920/ClCG05G018940/ClCG05G025720/ClCG05G…	67
GO:0046983	protein dimerization activity	MF	ClCG01G013830/ClCG01G013840/ClCG01G013850/ClCG01G018160/ClCG01G024410/ClCG02G003780/ClCG02G015490/ClCG02G020340/ClCG02G020350/ClCG02G020390/ClCG03G001930/ClCG03G002190/ClCG03G003990/ClCG03G016620/ClCG03G016810/ClCG04G009530/ClCG05G014880/ClCG05G018730/ClCG05G023040/ClCG06G002770/ClCG06G011480/ClCG06G012270/ClCG06G013660/ClCG07G000560/ClCG08G011700/ClCG08G011880/ClCG08G016730/ClCG09G006640/ClCG09G…	37	ClCG02G004870/ClCG02G011390/ClCG03G005100/ClCG03G006120/ClCG04G006040/ClCG05G025360/ClCG06G002970/ClCG07G013180/ClCG10G004280/ClCG10G017310	10	0.289984	ClCG01G013830/ClCG01G013840/ClCG01G013850/ClCG01G018160/ClCG01G024410/ClCG02G003780/ClCG02G004870/ClCG02G011390/ClCG02G015490/ClCG02G020340/ClCG02G020350/ClCG02G020390/ClCG03G001930/ClCG03G002190/ClCG03G003990/ClCG03G005100/ClCG03G006120/ClCG03G016620/ClCG03G016810/ClCG04G006040/ClCG04G009530/ClCG05G014880/ClCG05G018730/ClCG05G023040/ClCG05G025360/ClCG06G002770/ClCG06G002970/ClCG06G011480/ClCG06G…	47
GO:0017111	nucleoside-triphosphatase activity	MF	ClCG01G004510/ClCG02G000400/ClCG02G007140/ClCG02G015810/ClCG02G020990/ClCG02G021970/ClCG02G022520/ClCG03G005120/ClCG03G007460/ClCG03G012430/ClCG03G017570/ClCG04G004080/ClCG04G007330/ClCG04G008470/ClCG04G010950/ClCG05G002830/ClCG05G007110/ClCG05G008520/ClCG06G004270/ClCG06G007110/ClCG06G008780/ClCG06G014170/ClCG06G015110/ClCG07G010630/ClCG07G013290/ClCG08G005840/ClCG08G007710/ClCG08G009790/ClCG08G…	51	ClCG01G005380/ClCG01G010800/ClCG01G016130/ClCG02G000960/ClCG02G008590/ClCG03G004720/ClCG05G013920/ClCG05G025720/ClCG05G026280/ClCG10G016630/ClCG10G019190/ClCG11G009420	12	0.340396	ClCG01G004510/ClCG01G005380/ClCG01G010800/ClCG01G016130/ClCG02G000400/ClCG02G000960/ClCG02G007140/ClCG02G008590/ClCG02G015810/ClCG02G020990/ClCG02G021970/ClCG02G022520/ClCG03G004720/ClCG03G005120/ClCG03G007460/ClCG03G012430/ClCG03G017570/ClCG04G004080/ClCG04G007330/ClCG04G008470/ClCG04G010950/ClCG05G002830/ClCG05G007110/ClCG05G008520/ClCG05G013920/ClCG05G025720/ClCG05G026280/ClCG06G004270/ClCG06G…	63
GO:0030599	pectinesterase activity	MF	ClCG01G004040/ClCG01G022140/ClCG05G002440/ClCG05G022100/ClCG09G005510/ClCG09G005530/ClCG09G008730/ClCG10G000050	8	ClCG01G000440/ClCG01G004770	2	0.340396	ClCG01G000440/ClCG01G004040/ClCG01G004770/ClCG01G022140/ClCG05G002440/ClCG05G022100/ClCG09G005510/ClCG09G005530/ClCG09G008730/ClCG10G000050	10
GO:0005634	nucleus	CC	ClCG01G001770/ClCG01G004810/ClCG01G006020/ClCG01G006370/ClCG01G008290/ClCG01G014140/ClCG01G017520/ClCG01G017800/ClCG01G020840/ClCG02G002200/ClCG02G007720/ClCG02G011490/ClCG02G016780/ClCG02G021030/ClCG03G006480/ClCG03G008110/ClCG03G015180/ClCG04G005770/ClCG05G001670/ClCG05G002090/ClCG05G007960/ClCG05G010220/ClCG05G017180/ClCG05G018490/ClCG05G020010/ClCG05G020230/ClCG05G025060/ClCG06G001460/ClCG06G…	55	ClCG01G009180/ClCG02G024420/ClCG05G004870/ClCG07G000500/ClCG08G007550/ClCG09G000950/ClCG09G007390/ClCG09G009170/ClCG10G002510/ClCG11G001630	10	0.377237	ClCG01G001770/ClCG01G004810/ClCG01G006020/ClCG01G006370/ClCG01G008290/ClCG01G009180/ClCG01G014140/ClCG01G017520/ClCG01G017800/ClCG01G020840/ClCG02G002200/ClCG02G007720/ClCG02G011490/ClCG02G016780/ClCG02G021030/ClCG02G024420/ClCG03G006480/ClCG03G008110/ClCG03G015180/ClCG04G005770/ClCG05G001670/ClCG05G002090/ClCG05G004870/ClCG05G007960/ClCG05G010220/ClCG05G017180/ClCG05G018490/ClCG05G020010/ClCG05G…	65
GO:0016462	pyrophosphatase activity	MF	ClCG01G004510/ClCG02G000400/ClCG02G007140/ClCG02G015810/ClCG02G020990/ClCG02G021970/ClCG02G022520/ClCG03G005120/ClCG03G007460/ClCG03G012430/ClCG03G017570/ClCG04G004080/ClCG04G007330/ClCG04G008470/ClCG04G010950/ClCG05G002830/ClCG05G007110/ClCG05G008520/ClCG06G004270/ClCG06G007110/ClCG06G008780/ClCG06G014170/ClCG06G015110/ClCG07G010630/ClCG07G013290/ClCG08G005840/ClCG08G007710/ClCG08G009790/ClCG08G…	51	ClCG01G005380/ClCG01G010800/ClCG01G016130/ClCG02G000960/ClCG02G008590/ClCG03G004720/ClCG05G013920/ClCG05G018940/ClCG05G025720/ClCG05G026280/ClCG09G016330/ClCG10G016630/ClCG10G019190/ClCG11G009420	14	0.398401	ClCG01G004510/ClCG01G005380/ClCG01G010800/ClCG01G016130/ClCG02G000400/ClCG02G000960/ClCG02G007140/ClCG02G008590/ClCG02G015810/ClCG02G020990/ClCG02G021970/ClCG02G022520/ClCG03G004720/ClCG03G005120/ClCG03G007460/ClCG03G012430/ClCG03G017570/ClCG04G004080/ClCG04G007330/ClCG04G008470/ClCG04G010950/ClCG05G002830/ClCG05G007110/ClCG05G008520/ClCG05G013920/ClCG05G018940/ClCG05G025720/ClCG05G026280/ClCG06G…	65
GO:0051287	NAD binding	MF	ClCG05G001290/ClCG07G007290/ClCG07G014180/ClCG08G012120	4	ClCG02G000280/ClCG02G004060/ClCG05G001950/ClCG07G005190/ClCG09G001970/ClCG09G010140	6	0.482811	ClCG02G000280/ClCG02G004060/ClCG05G001290/ClCG05G001950/ClCG07G005190/ClCG07G007290/ClCG07G014180/ClCG08G012120/ClCG09G001970/ClCG09G010140	10
GO:0050662	coenzyme binding	MF	ClCG01G003200/ClCG03G002490/ClCG03G015170/ClCG05G001290/ClCG06G008550/ClCG06G012770/ClCG07G007290/ClCG07G013730/ClCG07G014180/ClCG08G012120/ClCG09G004610/ClCG10G006300/ClCG11G012310/ClCG11G012340	14	ClCG01G010830/ClCG02G000280/ClCG02G004060/ClCG02G004540/ClCG02G012500/ClCG02G016600/ClCG04G009870/ClCG05G000160/ClCG05G000950/ClCG05G001950/ClCG06G000400/ClCG06G017010/ClCG07G000270/ClCG07G005190/ClCG09G001970/ClCG09G010140/ClCG09G012810/ClCG09G019070/ClCG10G002970/ClCG10G012310/ClCG11G012320/ClCG11G019080	22	0.482811	ClCG01G003200/ClCG01G010830/ClCG02G000280/ClCG02G004060/ClCG02G004540/ClCG02G012500/ClCG02G016600/ClCG03G002490/ClCG03G015170/ClCG04G009870/ClCG05G000160/ClCG05G000950/ClCG05G001290/ClCG05G001950/ClCG06G000400/ClCG06G008550/ClCG06G012770/ClCG06G017010/ClCG07G000270/ClCG07G005190/ClCG07G007290/ClCG07G013730/ClCG07G014180/ClCG08G012120/ClCG09G001970/ClCG09G004610/ClCG09G010140/ClCG09G012810/ClCG09G…	36
GO:0016799	hydrolase activity, hydrolyzing N-glycosyl compounds	MF	ClCG02G018830/ClCG08G004120/ClCG11G001040	3	ClCG05G019180	1	0.482811	ClCG02G018830/ClCG05G019180/ClCG08G004120/ClCG11G001040	4
GO:0016829	lyase activity	MF	ClCG01G012700/ClCG01G015850/ClCG04G009790/ClCG10G002810/ClCG10G013360	5	ClCG00G000850/ClCG01G004740/ClCG01G021920/ClCG03G004050/ClCG03G005200/ClCG05G002140/ClCG05G025330/ClCG07G004870/ClCG07G010290/ClCG08G007450/ClCG08G017760/ClCG09G021610/ClCG10G003690/ClCG10G006260/ClCG10G008730/ClCG10G014200/ClCG11G003870	17	0.482811	ClCG00G000850/ClCG01G004740/ClCG01G012700/ClCG01G015850/ClCG01G021920/ClCG03G004050/ClCG03G005200/ClCG04G009790/ClCG05G002140/ClCG05G025330/ClCG07G004870/ClCG07G010290/ClCG08G007450/ClCG08G017760/ClCG09G021610/ClCG10G002810/ClCG10G003690/ClCG10G006260/ClCG10G008730/ClCG10G013360/ClCG10G014200/ClCG11G003870	22
GO:0003779	actin binding	MF	ClCG02G019600/ClCG03G000050/ClCG04G005760/ClCG04G012590/ClCG05G004940/ClCG07G000430/ClCG10G007750	7		.	0.69513	ClCG02G019600/ClCG03G000050/ClCG04G005760/ClCG04G012590/ClCG05G004940/ClCG07G000430/ClCG10G007750	7
GO:0005576	extracellular region	CC	ClCG02G011150/ClCG06G001060/ClCG07G006800/ClCG10G013120/ClCG10G020030	5		.	0.716589	ClCG02G011150/ClCG06G001060/ClCG07G006800/ClCG10G013120/ClCG10G020030	5
GO:0016838	carbon-oxygen lyase activity, acting on phosphates	MF	ClCG10G002810	1	ClCG00G000850/ClCG03G005200/ClCG08G007450/ClCG10G003690/ClCG10G006260	5	0.772098	ClCG00G000850/ClCG03G005200/ClCG08G007450/ClCG10G002810/ClCG10G003690/ClCG10G006260	6
GO:1902494	catalytic complex	CC	ClCG01G014140/ClCG02G017640/ClCG07G004320	3	ClCG01G008280/ClCG01G016370/ClCG02G000280/ClCG02G015570/ClCG03G002390/ClCG03G005130/ClCG05G000900/ClCG05G014820/ClCG06G001400/ClCG07G010800/ClCG08G009180/ClCG09G000950/ClCG09G004240/ClCG09G009710/ClCG09G020180/ClCG09G020230/ClCG11G016280	17	0.77783	ClCG01G008280/ClCG01G014140/ClCG01G016370/ClCG02G000280/ClCG02G015570/ClCG02G017640/ClCG03G002390/ClCG03G005130/ClCG05G000900/ClCG05G014820/ClCG06G001400/ClCG07G004320/ClCG07G010800/ClCG08G009180/ClCG09G000950/ClCG09G004240/ClCG09G009710/ClCG09G020180/ClCG09G020230/ClCG11G016280	20
GO:0046351	disaccharide biosynthetic process	BP	ClCG01G018890/ClCG03G000310/ClCG05G025190/ClCG07G002600/ClCG10G001420	5	ClCG07G009540/ClCG10G018000	2	0.886419	ClCG01G018890/ClCG03G000310/ClCG05G025190/ClCG07G002600/ClCG07G009540/ClCG10G001420/ClCG10G018000	7
GO:0009522	photosystem I	CC		.	ClCG01G009000/ClCG01G015380/ClCG10G004510/ClCG11G010230	4	0.894824	ClCG01G009000/ClCG01G015380/ClCG10G004510/ClCG11G010230	4
GO:0009072	aromatic amino acid family metabolic process	BP	ClCG01G012700/ClCG08G011210/ClCG10G013360/ClCG11G006280	4	ClCG01G021920/ClCG08G007450/ClCG10G005080	3	0.898378	ClCG01G012700/ClCG01G021920/ClCG08G007450/ClCG08G011210/ClCG10G005080/ClCG10G013360/ClCG11G006280	7
GO:0016051	carbohydrate biosynthetic process	BP	ClCG01G018890/ClCG02G017640/ClCG03G000310/ClCG05G025190/ClCG07G002600/ClCG09G016680/ClCG09G016690/ClCG10G001420/ClCG10G011170	9	ClCG02G008970/ClCG02G008980/ClCG02G009030/ClCG07G009540/ClCG07G011390/ClCG09G021420/ClCG10G008730/ClCG10G018000	8	0.898378	ClCG01G018890/ClCG02G008970/ClCG02G008980/ClCG02G009030/ClCG02G017640/ClCG03G000310/ClCG05G025190/ClCG07G002600/ClCG07G009540/ClCG07G011390/ClCG09G016680/ClCG09G016690/ClCG09G021420/ClCG10G001420/ClCG10G008730/ClCG10G011170/ClCG10G018000	17
GO:0034637	cellular carbohydrate biosynthetic process	BP	ClCG01G018890/ClCG02G017640/ClCG03G000310/ClCG05G025190/ClCG07G002600/ClCG09G016680/ClCG09G016690/ClCG10G001420/ClCG10G011170	9	ClCG02G008970/ClCG02G008980/ClCG02G009030/ClCG07G009540/ClCG07G011390/ClCG09G021420/ClCG10G018000	7	0.898378	ClCG01G018890/ClCG02G008970/ClCG02G008980/ClCG02G009030/ClCG02G017640/ClCG03G000310/ClCG05G025190/ClCG07G002600/ClCG07G009540/ClCG07G011390/ClCG09G016680/ClCG09G016690/ClCG09G021420/ClCG10G001420/ClCG10G011170/ClCG10G018000	16
GO:0044262	cellular carbohydrate metabolic process	BP	ClCG01G018890/ClCG02G011150/ClCG02G017640/ClCG03G000310/ClCG03G015960/ClCG05G025190/ClCG07G002600/ClCG07G006800/ClCG09G016680/ClCG09G016690/ClCG10G001420/ClCG10G011170/ClCG10G013120/ClCG10G020030	14	ClCG02G008970/ClCG02G008980/ClCG02G009030/ClCG07G009540/ClCG07G011390/ClCG09G021420/ClCG10G018000/ClCG11G008300	8	0.898378	ClCG01G018890/ClCG02G008970/ClCG02G008980/ClCG02G009030/ClCG02G011150/ClCG02G017640/ClCG03G000310/ClCG03G015960/ClCG05G025190/ClCG07G002600/ClCG07G006800/ClCG07G009540/ClCG07G011390/ClCG09G016680/ClCG09G016690/ClCG09G021420/ClCG10G001420/ClCG10G011170/ClCG10G013120/ClCG10G018000/ClCG10G020030/ClCG11G008300	22
GO:0030244	cellulose biosynthetic process	BP	ClCG09G016680/ClCG09G016690/ClCG10G011170	3	ClCG02G008970/ClCG02G008980/ClCG02G009030/ClCG07G011390/ClCG09G021420	5	0.898378	ClCG02G008970/ClCG02G008980/ClCG02G009030/ClCG07G011390/ClCG09G016680/ClCG09G016690/ClCG09G021420/ClCG10G011170	8
GO:0030243	cellulose metabolic process	BP	ClCG09G016680/ClCG09G016690/ClCG10G011170	3	ClCG02G008970/ClCG02G008980/ClCG02G009030/ClCG07G011390/ClCG09G021420	5	0.898378	ClCG02G008970/ClCG02G008980/ClCG02G009030/ClCG07G011390/ClCG09G016680/ClCG09G016690/ClCG09G021420/ClCG10G011170	8
GO:0032787	monocarboxylic acid metabolic process	BP	ClCG02G013530/ClCG02G013590/ClCG03G001730/ClCG03G009670/ClCG04G009790/ClCG05G008570/ClCG06G010700/ClCG10G009990/ClCG11G002380/ClCG11G005370/ClCG11G010030	11	ClCG00G005370/ClCG02G018670/ClCG06G005090/ClCG08G017190/ClCG09G008790/ClCG09G021610/ClCG11G003870	7	0.898378	ClCG00G005370/ClCG02G013530/ClCG02G013590/ClCG02G018670/ClCG03G001730/ClCG03G009670/ClCG04G009790/ClCG05G008570/ClCG06G005090/ClCG06G010700/ClCG08G017190/ClCG09G008790/ClCG09G021610/ClCG10G009990/ClCG11G002380/ClCG11G003870/ClCG11G005370/ClCG11G010030	18
GO:0009312	oligosaccharide biosynthetic process	BP	ClCG01G018890/ClCG03G000310/ClCG05G025190/ClCG07G002600/ClCG10G001420	5	ClCG07G009540/ClCG10G018000	2	0.898378	ClCG01G018890/ClCG03G000310/ClCG05G025190/ClCG07G002600/ClCG07G009540/ClCG10G001420/ClCG10G018000	7
GO:0048285	organelle fission	BP	ClCG01G014140/ClCG02G009060/ClCG05G009820/ClCG08G007860	4	ClCG05G001880	1	0.898378	ClCG01G014140/ClCG02G009060/ClCG05G001880/ClCG05G009820/ClCG08G007860	5
GO:0009719	response to endogenous stimulus	BP	ClCG01G001770/ClCG01G008290/ClCG02G021030/ClCG03G006480/ClCG05G018470/ClCG05G018490/ClCG06G018340/ClCG07G011440/ClCG09G009470	9	ClCG02G003650/ClCG08G007550/ClCG11G003730	3	0.898378	ClCG01G001770/ClCG01G008290/ClCG02G003650/ClCG02G021030/ClCG03G006480/ClCG05G018470/ClCG05G018490/ClCG06G018340/ClCG07G011440/ClCG08G007550/ClCG09G009470/ClCG11G003730	12
GO:0009725	response to hormone	BP	ClCG01G001770/ClCG01G008290/ClCG02G021030/ClCG03G006480/ClCG05G018470/ClCG05G018490/ClCG06G018340/ClCG07G011440/ClCG09G009470	9	ClCG02G003650/ClCG08G007550/ClCG11G003730	3	0.898378	ClCG01G001770/ClCG01G008290/ClCG02G003650/ClCG02G021030/ClCG03G006480/ClCG05G018470/ClCG05G018490/ClCG06G018340/ClCG07G011440/ClCG08G007550/ClCG09G009470/ClCG11G003730	12
GO:0010033	response to organic substance	BP	ClCG01G001770/ClCG01G008290/ClCG02G021030/ClCG03G006480/ClCG05G018470/ClCG05G018490/ClCG06G018340/ClCG07G011440/ClCG09G009470	9	ClCG02G003650/ClCG08G007550/ClCG11G003730	3	0.898378	ClCG01G001770/ClCG01G008290/ClCG02G003650/ClCG02G021030/ClCG03G006480/ClCG05G018470/ClCG05G018490/ClCG06G018340/ClCG07G011440/ClCG08G007550/ClCG09G009470/ClCG11G003730	12
GO:0005992	trehalose biosynthetic process	BP	ClCG01G018890/ClCG03G000310/ClCG05G025190/ClCG07G002600/ClCG10G001420	5	ClCG07G009540	1	0.898378	ClCG01G018890/ClCG03G000310/ClCG05G025190/ClCG07G002600/ClCG07G009540/ClCG10G001420	6
GO:0005991	trehalose metabolic process	BP	ClCG01G018890/ClCG03G000310/ClCG05G025190/ClCG07G002600/ClCG10G001420	5	ClCG07G009540	1	0.898378	ClCG01G018890/ClCG03G000310/ClCG05G025190/ClCG07G002600/ClCG07G009540/ClCG10G001420	6
GO:0005975	carbohydrate metabolic process	BP	ClCG01G000190/ClCG01G001380/ClCG01G001910/ClCG01G003970/ClCG01G006410/ClCG01G008810/ClCG01G014260/ClCG01G018890/ClCG01G019730/ClCG01G024650/ClCG02G011150/ClCG02G012430/ClCG02G017640/ClCG03G000310/ClCG03G004650/ClCG03G015960/ClCG03G016030/ClCG04G009790/ClCG05G006760/ClCG05G008570/ClCG05G025190/ClCG05G025800/ClCG06G006700/ClCG06G012160/ClCG06G014130/ClCG07G002600/ClCG07G005910/ClCG07G006800/ClCG07G…	45	ClCG01G000920/ClCG01G005310/ClCG01G006380/ClCG01G018000/ClCG02G001600/ClCG02G008970/ClCG02G008980/ClCG02G009030/ClCG02G018670/ClCG02G019750/ClCG03G016110/ClCG04G005290/ClCG04G012110/ClCG05G021390/ClCG05G024550/ClCG06G016190/ClCG07G005190/ClCG07G008390/ClCG07G009540/ClCG07G011390/ClCG07G014830/ClCG08G011530/ClCG09G006860/ClCG09G021420/ClCG09G021610/ClCG10G002060/ClCG10G008730/ClCG10G010850/ClCG10G…	36	0.932768	ClCG01G000190/ClCG01G000920/ClCG01G001380/ClCG01G001910/ClCG01G003970/ClCG01G005310/ClCG01G006380/ClCG01G006410/ClCG01G008810/ClCG01G014260/ClCG01G018000/ClCG01G018890/ClCG01G019730/ClCG01G024650/ClCG02G001600/ClCG02G008970/ClCG02G008980/ClCG02G009030/ClCG02G011150/ClCG02G012430/ClCG02G017640/ClCG02G018670/ClCG02G019750/ClCG03G000310/ClCG03G004650/ClCG03G015960/ClCG03G016030/ClCG03G016110/ClCG04G…	81
GO:0042545	cell wall modification	BP	ClCG01G004040/ClCG01G022140/ClCG05G002440/ClCG05G022100/ClCG09G005510/ClCG09G005530/ClCG09G008730/ClCG10G000050	8	ClCG01G000440/ClCG01G004770	2	0.932768	ClCG01G000440/ClCG01G004040/ClCG01G004770/ClCG01G022140/ClCG05G002440/ClCG05G022100/ClCG09G005510/ClCG09G005530/ClCG09G008730/ClCG10G000050	10
GO:0005984	disaccharide metabolic process	BP	ClCG01G018890/ClCG03G000310/ClCG05G025190/ClCG07G002600/ClCG10G001420	5	ClCG07G009540/ClCG10G018000/ClCG11G008300	3	0.932768	ClCG01G018890/ClCG03G000310/ClCG05G025190/ClCG07G002600/ClCG07G009540/ClCG10G001420/ClCG10G018000/ClCG11G008300	8
GO:0048046	apoplast	CC	ClCG02G011150/ClCG07G006800/ClCG10G013120/ClCG10G020030	4		.	0.934893	ClCG02G011150/ClCG07G006800/ClCG10G013120/ClCG10G020030	4
GO:0005618	cell wall	CC	ClCG02G011150/ClCG07G006800/ClCG10G013120/ClCG10G020030	4		.	0.934893	ClCG02G011150/ClCG07G006800/ClCG10G013120/ClCG10G020030	4
GO:0030312	external encapsulating structure	CC	ClCG02G011150/ClCG07G006800/ClCG10G013120/ClCG10G020030	4		.	0.934893	ClCG02G011150/ClCG07G006800/ClCG10G013120/ClCG10G020030	4
GO:0009073	aromatic amino acid family biosynthetic process	BP	ClCG01G012700/ClCG08G011210	2	ClCG01G021920/ClCG08G007450/ClCG10G005080	3	0.939678	ClCG01G012700/ClCG01G021920/ClCG08G007450/ClCG08G011210/ClCG10G005080	5
GO:0016209	antioxidant activity	MF	ClCG01G020540/ClCG02G008470/ClCG02G019150/ClCG02G023760/ClCG02G023770/ClCG07G008740/ClCG10G013100	7	ClCG02G004180/ClCG02G020760/ClCG03G016710/ClCG05G016180/ClCG06G014450/ClCG07G017220/ClCG08G002020/ClCG08G005810/ClCG10G018500/ClCG11G018720	10	0.952591	ClCG01G020540/ClCG02G004180/ClCG02G008470/ClCG02G019150/ClCG02G020760/ClCG02G023760/ClCG02G023770/ClCG03G016710/ClCG05G016180/ClCG06G014450/ClCG07G008740/ClCG07G017220/ClCG08G002020/ClCG08G005810/ClCG10G013100/ClCG10G018500/ClCG11G018720	17
GO:0015267	channel activity	MF	ClCG01G002610/ClCG02G004030/ClCG05G021020/ClCG06G013010/ClCG07G013630/ClCG09G001830/ClCG10G006450/ClCG10G019910	8	ClCG00G003800/ClCG01G024020/ClCG02G010710/ClCG03G008880/ClCG04G009010/ClCG04G009060/ClCG07G004030/ClCG10G016560	8	0.952591	ClCG00G003800/ClCG01G002610/ClCG01G024020/ClCG02G004030/ClCG02G010710/ClCG03G008880/ClCG04G009010/ClCG04G009060/ClCG05G021020/ClCG06G013010/ClCG07G004030/ClCG07G013630/ClCG09G001830/ClCG10G006450/ClCG10G016560/ClCG10G019910	16
GO:0048037	cofactor binding	MF	ClCG01G003200/ClCG03G002490/ClCG03G015170/ClCG05G001290/ClCG06G008550/ClCG06G012770/ClCG07G007290/ClCG07G007900/ClCG07G013730/ClCG07G014180/ClCG08G012120/ClCG09G004610/ClCG10G006300/ClCG11G012310/ClCG11G012340	15	ClCG01G003470/ClCG01G010830/ClCG02G000280/ClCG02G004060/ClCG02G004540/ClCG02G012500/ClCG02G016600/ClCG04G009870/ClCG05G000160/ClCG05G000950/ClCG05G001950/ClCG05G025680/ClCG06G000400/ClCG06G017010/ClCG07G000270/ClCG07G005190/ClCG07G016110/ClCG08G013590/ClCG09G001970/ClCG09G005300/ClCG09G010140/ClCG09G012810/ClCG09G019070/ClCG10G002970/ClCG10G012310/ClCG10G015340/ClCG11G012320/ClCG11G019080	28	0.952591	ClCG01G003200/ClCG01G003470/ClCG01G010830/ClCG02G000280/ClCG02G004060/ClCG02G004540/ClCG02G012500/ClCG02G016600/ClCG03G002490/ClCG03G015170/ClCG04G009870/ClCG05G000160/ClCG05G000950/ClCG05G001290/ClCG05G001950/ClCG05G025680/ClCG06G000400/ClCG06G008550/ClCG06G012770/ClCG06G017010/ClCG07G000270/ClCG07G005190/ClCG07G007290/ClCG07G007900/ClCG07G013730/ClCG07G014180/ClCG07G016110/ClCG08G012120/ClCG08G…	43
GO:0005507	copper ion binding	MF	ClCG01G005700/ClCG01G016620/ClCG02G001990/ClCG03G004630/ClCG03G014000/ClCG05G007380/ClCG05G015250/ClCG11G005860/ClCG11G005980	9	ClCG07G008480	1	0.952591	ClCG01G005700/ClCG01G016620/ClCG02G001990/ClCG03G004630/ClCG03G014000/ClCG05G007380/ClCG05G015250/ClCG07G008480/ClCG11G005860/ClCG11G005980	10
GO:0001071	nucleic acid binding transcription factor activity	MF	ClCG00G001870/ClCG01G004710/ClCG01G016980/ClCG01G017780/ClCG01G017810/ClCG01G017920/ClCG01G023170/ClCG02G018120/ClCG03G000130/ClCG03G008060/ClCG04G008080/ClCG05G004370/ClCG05G008650/ClCG05G017650/ClCG05G020010/ClCG05G020160/ClCG05G023000/ClCG06G011180/ClCG06G012400/ClCG06G013400/ClCG06G016660/ClCG06G018370/ClCG07G002550/ClCG07G014050/ClCG07G016030/ClCG08G012480/ClCG08G016030/ClCG08G016720/ClCG08G…	45	ClCG02G001100/ClCG02G007910/ClCG04G009240/ClCG05G000340/ClCG05G004870/ClCG05G008730/ClCG06G000590/ClCG07G000500/ClCG07G016980/ClCG08G012020/ClCG09G007390/ClCG10G002510/ClCG10G012190/ClCG11G005990	14	0.952591	ClCG00G001870/ClCG01G004710/ClCG01G016980/ClCG01G017780/ClCG01G017810/ClCG01G017920/ClCG01G023170/ClCG02G001100/ClCG02G007910/ClCG02G018120/ClCG03G000130/ClCG03G008060/ClCG04G008080/ClCG04G009240/ClCG05G000340/ClCG05G004370/ClCG05G004870/ClCG05G008650/ClCG05G008730/ClCG05G017650/ClCG05G020010/ClCG05G020160/ClCG05G023000/ClCG06G000590/ClCG06G011180/ClCG06G012400/ClCG06G013400/ClCG06G016660/ClCG06G…	59
GO:0022803	passive transmembrane transporter activity	MF	ClCG01G002610/ClCG02G004030/ClCG05G021020/ClCG06G013010/ClCG07G013630/ClCG09G001830/ClCG10G006450/ClCG10G019910	8	ClCG00G003800/ClCG01G024020/ClCG02G010710/ClCG03G008880/ClCG04G009010/ClCG04G009060/ClCG07G004030/ClCG10G016560	8	0.952591	ClCG00G003800/ClCG01G002610/ClCG01G024020/ClCG02G004030/ClCG02G010710/ClCG03G008880/ClCG04G009010/ClCG04G009060/ClCG05G021020/ClCG06G013010/ClCG07G004030/ClCG07G013630/ClCG09G001830/ClCG10G006450/ClCG10G016560/ClCG10G019910	16
GO:0001871	pattern binding	MF	ClCG01G021760/ClCG03G004520/ClCG11G006640	3	ClCG02G015180/ClCG08G009030/ClCG10G019580	3	0.952591	ClCG01G021760/ClCG02G015180/ClCG03G004520/ClCG08G009030/ClCG10G019580/ClCG11G006640	6
GO:0030247	polysaccharide binding	MF	ClCG01G021760/ClCG03G004520/ClCG11G006640	3	ClCG02G015180/ClCG08G009030/ClCG10G019580	3	0.952591	ClCG01G021760/ClCG02G015180/ClCG03G004520/ClCG08G009030/ClCG10G019580/ClCG11G006640	6
GO:0010333	terpene synthase activity	MF	ClCG10G002810	1	ClCG00G000850/ClCG03G005200/ClCG10G003690/ClCG10G006260	4	0.952591	ClCG00G000850/ClCG03G005200/ClCG10G002810/ClCG10G003690/ClCG10G006260	5
GO:0003700	transcription factor activity, sequence-specific DNA binding	MF	ClCG00G001870/ClCG01G004710/ClCG01G016980/ClCG01G017780/ClCG01G017810/ClCG01G017920/ClCG01G023170/ClCG02G018120/ClCG03G000130/ClCG03G008060/ClCG04G008080/ClCG05G004370/ClCG05G008650/ClCG05G017650/ClCG05G020010/ClCG05G020160/ClCG05G023000/ClCG06G011180/ClCG06G012400/ClCG06G013400/ClCG06G016660/ClCG06G018370/ClCG07G002550/ClCG07G014050/ClCG07G016030/ClCG08G012480/ClCG08G016030/ClCG08G016720/ClCG08G…	45	ClCG02G001100/ClCG02G007910/ClCG04G009240/ClCG05G000340/ClCG05G004870/ClCG05G008730/ClCG06G000590/ClCG07G000500/ClCG07G016980/ClCG08G012020/ClCG09G007390/ClCG10G002510/ClCG10G012190/ClCG11G005990	14	0.952591	ClCG00G001870/ClCG01G004710/ClCG01G016980/ClCG01G017780/ClCG01G017810/ClCG01G017920/ClCG01G023170/ClCG02G001100/ClCG02G007910/ClCG02G018120/ClCG03G000130/ClCG03G008060/ClCG04G008080/ClCG04G009240/ClCG05G000340/ClCG05G004370/ClCG05G004870/ClCG05G008650/ClCG05G008730/ClCG05G017650/ClCG05G020010/ClCG05G020160/ClCG05G023000/ClCG06G000590/ClCG06G011180/ClCG06G012400/ClCG06G013400/ClCG06G016660/ClCG06G…	59
GO:0016757	transferase activity, transferring glycosyl groups	MF	ClCG01G001380/ClCG01G014260/ClCG01G016240/ClCG01G017690/ClCG02G006350/ClCG02G011150/ClCG02G017640/ClCG03G001120/ClCG04G007490/ClCG04G012120/ClCG05G002000/ClCG05G006760/ClCG05G019210/ClCG05G021490/ClCG05G022170/ClCG05G023870/ClCG05G024070/ClCG05G024920/ClCG05G025800/ClCG06G016010/ClCG07G006800/ClCG07G009250/ClCG08G008690/ClCG09G000490/ClCG09G007610/ClCG09G013690/ClCG09G016680/ClCG09G016690/ClCG10G…	34	ClCG00G000940/ClCG02G006100/ClCG02G008970/ClCG02G008980/ClCG02G009030/ClCG02G012220/ClCG02G019750/ClCG03G004170/ClCG04G005570/ClCG06G003180/ClCG07G003780/ClCG07G006250/ClCG07G011390/ClCG09G015550/ClCG09G018460/ClCG09G021420/ClCG10G019780/ClCG11G008300	18	0.952591	ClCG00G000940/ClCG01G001380/ClCG01G014260/ClCG01G016240/ClCG01G017690/ClCG02G006100/ClCG02G006350/ClCG02G008970/ClCG02G008980/ClCG02G009030/ClCG02G011150/ClCG02G012220/ClCG02G017640/ClCG02G019750/ClCG03G001120/ClCG03G004170/ClCG04G005570/ClCG04G007490/ClCG04G012120/ClCG05G002000/ClCG05G006760/ClCG05G019210/ClCG05G021490/ClCG05G022170/ClCG05G023870/ClCG05G024070/ClCG05G024920/ClCG05G025800/ClCG06G…	52
GO:0016758	transferase activity, transferring hexosyl groups	MF	ClCG01G001380/ClCG01G014260/ClCG02G006350/ClCG02G011150/ClCG02G017640/ClCG03G001120/ClCG04G007490/ClCG04G012120/ClCG05G006760/ClCG05G022170/ClCG05G023870/ClCG05G024070/ClCG05G025800/ClCG07G006800/ClCG07G009250/ClCG08G008690/ClCG09G000490/ClCG09G013690/ClCG09G016680/ClCG09G016690/ClCG10G011170/ClCG10G013120/ClCG10G019770/ClCG10G020030/ClCG11G016900	25	ClCG00G000940/ClCG02G006100/ClCG02G008970/ClCG02G008980/ClCG02G009030/ClCG02G012220/ClCG02G019750/ClCG03G004170/ClCG04G005570/ClCG06G003180/ClCG07G003780/ClCG07G011390/ClCG09G015550/ClCG09G018460/ClCG09G021420/ClCG10G019780/ClCG11G008300	17	0.952591	ClCG00G000940/ClCG01G001380/ClCG01G014260/ClCG02G006100/ClCG02G006350/ClCG02G008970/ClCG02G008980/ClCG02G009030/ClCG02G011150/ClCG02G012220/ClCG02G017640/ClCG02G019750/ClCG03G001120/ClCG03G004170/ClCG04G005570/ClCG04G007490/ClCG04G012120/ClCG05G006760/ClCG05G022170/ClCG05G023870/ClCG05G024070/ClCG05G025800/ClCG06G003180/ClCG07G003780/ClCG07G006800/ClCG07G009250/ClCG07G011390/ClCG08G008690/ClCG09G…	42
GO:0035251	UDP-glucosyltransferase activity	MF	ClCG02G017640/ClCG09G016680/ClCG09G016690/ClCG10G011170	4	ClCG02G008970/ClCG02G008980/ClCG02G009030/ClCG07G011390/ClCG09G021420/ClCG11G008300	6	0.977921	ClCG02G008970/ClCG02G008980/ClCG02G009030/ClCG02G017640/ClCG07G011390/ClCG09G016680/ClCG09G016690/ClCG09G021420/ClCG10G011170/ClCG11G008300	10
GO:0046527	glucosyltransferase activity	MF	ClCG02G017640/ClCG09G016680/ClCG09G016690/ClCG10G011170	4	ClCG02G008970/ClCG02G008980/ClCG02G009030/ClCG07G011390/ClCG09G021420/ClCG11G008300	6	0.977921	ClCG02G008970/ClCG02G008980/ClCG02G009030/ClCG02G017640/ClCG07G011390/ClCG09G016680/ClCG09G016690/ClCG09G021420/ClCG10G011170/ClCG11G008300	10
GO:0016651	oxidoreductase activity, acting on NAD(P)H	MF	ClCG10G013100	1	ClCG01G006330/ClCG01G015390/ClCG02G018940/ClCG09G021820	4	0.977921	ClCG01G006330/ClCG01G015390/ClCG02G018940/ClCG09G021820/ClCG10G013100	5
GO:0016701	oxidoreductase activity, acting on single donors with incorporation of molecular oxygen	MF	ClCG02G015730/ClCG02G023550/ClCG02G023580/ClCG03G015960/ClCG07G010550/ClCG09G001030	6	ClCG03G014440/ClCG09G004110	2	0.977921	ClCG02G015730/ClCG02G023550/ClCG02G023580/ClCG03G014440/ClCG03G015960/ClCG07G010550/ClCG09G001030/ClCG09G004110	8
GO:0008565	protein transporter activity	MF		.	ClCG03G001650/ClCG03G016400/ClCG08G017520	3	0.977921	ClCG03G001650/ClCG03G016400/ClCG08G017520	3
GO:0043565	sequence-specific DNA binding	MF	ClCG01G016980/ClCG01G017920/ClCG01G019610/ClCG01G020080/ClCG03G000130/ClCG04G008080/ClCG05G017650/ClCG05G020010/ClCG05G020160/ClCG05G021050/ClCG06G004790/ClCG06G012400/ClCG07G008580/ClCG07G008920/ClCG08G016030/ClCG09G003800/ClCG09G009480/ClCG10G003860/ClCG10G012940/ClCG10G017620/ClCG10G019540/ClCG10G022260/ClCG10G022500/ClCG10G022810	24	ClCG05G004870/ClCG07G000500/ClCG09G007390/ClCG10G002510	4	0.977921	ClCG01G016980/ClCG01G017920/ClCG01G019610/ClCG01G020080/ClCG03G000130/ClCG04G008080/ClCG05G004870/ClCG05G017650/ClCG05G020010/ClCG05G020160/ClCG05G021050/ClCG06G004790/ClCG06G012400/ClCG07G000500/ClCG07G008580/ClCG07G008920/ClCG08G016030/ClCG09G003800/ClCG09G007390/ClCG09G009480/ClCG10G002510/ClCG10G003860/ClCG10G012940/ClCG10G017620/ClCG10G019540/ClCG10G022260/ClCG10G022500/ClCG10G022810	28
GO:0016762	xyloglucan:xyloglucosyl transferase activity	MF	ClCG02G011150/ClCG07G006800/ClCG10G013120/ClCG10G020030	4		.	0.977921	ClCG02G011150/ClCG07G006800/ClCG10G013120/ClCG10G020030	4
GO:0006261	DNA-dependent DNA replication	BP	ClCG01G024510/ClCG09G015670/ClCG10G013030/ClCG11G003620	4		.	0.993164	ClCG01G024510/ClCG09G015670/ClCG10G013030/ClCG11G003620	4
GO:0006352	DNA-templated transcription, initiation	BP	ClCG09G020560	1	ClCG02G007910/ClCG04G009240/ClCG05G008730/ClCG06G000590/ClCG08G012020/ClCG09G000950/ClCG10G012190	7	0.993164	ClCG02G007910/ClCG04G009240/ClCG05G008730/ClCG06G000590/ClCG08G012020/ClCG09G000950/ClCG09G020560/ClCG10G012190	8
GO:0045454	cell redox homeostasis	BP	ClCG02G010280/ClCG02G018150/ClCG03G002150/ClCG03G004660/ClCG06G001900/ClCG08G008430/ClCG10G018910	7	ClCG01G001750/ClCG01G021900/ClCG03G011670/ClCG04G003420/ClCG05G000840/ClCG06G001290/ClCG06G013860/ClCG08G002220/ClCG08G006360/ClCG08G014020/ClCG10G006910	11	0.993164	ClCG01G001750/ClCG01G021900/ClCG02G010280/ClCG02G018150/ClCG03G002150/ClCG03G004660/ClCG03G011670/ClCG04G003420/ClCG05G000840/ClCG06G001290/ClCG06G001900/ClCG06G013860/ClCG08G002220/ClCG08G006360/ClCG08G008430/ClCG08G014020/ClCG10G006910/ClCG10G018910	18
GO:0071555	cell wall organization	BP	ClCG01G004040/ClCG01G022140/ClCG05G002440/ClCG05G006360/ClCG05G022100/ClCG09G005510/ClCG09G005530/ClCG09G008730/ClCG10G000050	9	ClCG01G000440/ClCG01G004770	2	0.993164	ClCG01G000440/ClCG01G004040/ClCG01G004770/ClCG01G022140/ClCG05G002440/ClCG05G006360/ClCG05G022100/ClCG09G005510/ClCG09G005530/ClCG09G008730/ClCG10G000050	11
GO:0071554	cell wall organization or biogenesis	BP	ClCG01G004040/ClCG01G022140/ClCG04G012120/ClCG05G002440/ClCG05G006360/ClCG05G022100/ClCG05G024070/ClCG09G005510/ClCG09G005530/ClCG09G008730/ClCG10G000050	11	ClCG01G000440/ClCG01G004770	2	0.993164	ClCG01G000440/ClCG01G004040/ClCG01G004770/ClCG01G022140/ClCG04G012120/ClCG05G002440/ClCG05G006360/ClCG05G022100/ClCG05G024070/ClCG09G005510/ClCG09G005530/ClCG09G008730/ClCG10G000050	13
GO:0006081	cellular aldehyde metabolic process	BP	ClCG05G022210	1	ClCG01G006170/ClCG01G008880/ClCG02G016530	3	0.993164	ClCG01G006170/ClCG01G008880/ClCG02G016530/ClCG05G022210	4
GO:0016043	cellular component organization	BP	ClCG01G004040/ClCG01G006020/ClCG01G006370/ClCG01G014140/ClCG01G022140/ClCG02G009060/ClCG02G016780/ClCG02G019600/ClCG05G002440/ClCG05G006360/ClCG05G007340/ClCG05G009820/ClCG05G022100/ClCG06G001460/ClCG06G005340/ClCG07G005600/ClCG08G007860/ClCG09G005510/ClCG09G005530/ClCG09G008730/ClCG10G000050/ClCG10G012270/ClCG11G000030	23	ClCG00G002920/ClCG01G000440/ClCG01G004770/ClCG01G016370/ClCG02G000260/ClCG02G001360/ClCG05G001760/ClCG05G001880/ClCG05G004070/ClCG06G006220/ClCG08G008200/ClCG09G004900/ClCG09G006250/ClCG09G006810/ClCG10G006520/ClCG11G011960	16	0.993164	ClCG00G002920/ClCG01G000440/ClCG01G004040/ClCG01G004770/ClCG01G006020/ClCG01G006370/ClCG01G014140/ClCG01G016370/ClCG01G022140/ClCG02G000260/ClCG02G001360/ClCG02G009060/ClCG02G016780/ClCG02G019600/ClCG05G001760/ClCG05G001880/ClCG05G002440/ClCG05G004070/ClCG05G006360/ClCG05G007340/ClCG05G009820/ClCG05G022100/ClCG06G001460/ClCG06G005340/ClCG06G006220/ClCG07G005600/ClCG08G007860/ClCG08G008200/ClCG09G…	39
GO:0006073	cellular glucan metabolic process	BP	ClCG02G011150/ClCG02G017640/ClCG07G006800/ClCG09G016680/ClCG09G016690/ClCG10G011170/ClCG10G013120/ClCG10G020030	8	ClCG02G008970/ClCG02G008980/ClCG02G009030/ClCG07G011390/ClCG09G021420	5	0.993164	ClCG02G008970/ClCG02G008980/ClCG02G009030/ClCG02G011150/ClCG02G017640/ClCG07G006800/ClCG07G011390/ClCG09G016680/ClCG09G016690/ClCG09G021420/ClCG10G011170/ClCG10G013120/ClCG10G020030	13
GO:0044264	cellular polysaccharide metabolic process	BP	ClCG02G011150/ClCG02G017640/ClCG07G006800/ClCG09G016680/ClCG09G016690/ClCG10G011170/ClCG10G013120/ClCG10G020030	8	ClCG02G008970/ClCG02G008980/ClCG02G009030/ClCG07G011390/ClCG09G021420	5	0.993164	ClCG02G008970/ClCG02G008980/ClCG02G009030/ClCG02G011150/ClCG02G017640/ClCG07G006800/ClCG07G011390/ClCG09G016680/ClCG09G016690/ClCG09G021420/ClCG10G011170/ClCG10G013120/ClCG10G020030	13
GO:0051186	cofactor metabolic process	BP	ClCG04G009790/ClCG05G008570/ClCG05G022210/ClCG10G009990	4	ClCG01G004740/ClCG01G006170/ClCG01G008880/ClCG02G016530/ClCG02G018670/ClCG03G014390/ClCG06G011090/ClCG06G018350/ClCG07G004870/ClCG07G010290/ClCG09G003710/ClCG09G021610/ClCG11G003870	13	0.993164	ClCG01G004740/ClCG01G006170/ClCG01G008880/ClCG02G016530/ClCG02G018670/ClCG03G014390/ClCG04G009790/ClCG05G008570/ClCG05G022210/ClCG06G011090/ClCG06G018350/ClCG07G004870/ClCG07G010290/ClCG09G003710/ClCG09G021610/ClCG10G009990/ClCG11G003870	17
GO:0045229	external encapsulating structure organization	BP	ClCG01G004040/ClCG01G022140/ClCG05G002440/ClCG05G006360/ClCG05G022100/ClCG09G005510/ClCG09G005530/ClCG09G008730/ClCG10G000050	9	ClCG01G000440/ClCG01G004770	2	0.993164	ClCG01G000440/ClCG01G004040/ClCG01G004770/ClCG01G022140/ClCG05G002440/ClCG05G006360/ClCG05G022100/ClCG09G005510/ClCG09G005530/ClCG09G008730/ClCG10G000050	11
GO:0006631	fatty acid metabolic process	BP	ClCG02G013530/ClCG02G013590/ClCG03G001730/ClCG06G010700/ClCG11G002380/ClCG11G010030	6	ClCG06G005090/ClCG08G017190/ClCG09G008790	3	0.993164	ClCG02G013530/ClCG02G013590/ClCG03G001730/ClCG06G005090/ClCG06G010700/ClCG08G017190/ClCG09G008790/ClCG11G002380/ClCG11G010030	9
GO:0044042	glucan metabolic process	BP	ClCG02G011150/ClCG02G017640/ClCG07G006800/ClCG09G016680/ClCG09G016690/ClCG10G011170/ClCG10G013120/ClCG10G020030	8	ClCG02G008970/ClCG02G008980/ClCG02G009030/ClCG07G011390/ClCG09G021420	5	0.993164	ClCG02G008970/ClCG02G008980/ClCG02G009030/ClCG02G011150/ClCG02G017640/ClCG07G006800/ClCG07G011390/ClCG09G016680/ClCG09G016690/ClCG09G021420/ClCG10G011170/ClCG10G013120/ClCG10G020030	13
GO:0010274	hydrotropism	BP	ClCG01G018550/ClCG04G007730/ClCG04G011370/ClCG05G023150	4		.	0.993164	ClCG01G018550/ClCG04G007730/ClCG04G011370/ClCG05G023150	4
GO:0072330	monocarboxylic acid biosynthetic process	BP	ClCG02G013530/ClCG02G013590/ClCG03G001730/ClCG03G009670/ClCG06G010700/ClCG11G005370	6	ClCG00G005370/ClCG09G008790	2	0.993164	ClCG00G005370/ClCG02G013530/ClCG02G013590/ClCG03G001730/ClCG03G009670/ClCG06G010700/ClCG09G008790/ClCG11G005370	8
GO:0010629	negative regulation of gene expression	BP	ClCG02G000180/ClCG07G003400/ClCG08G004120/ClCG11G001040	4		.	0.993164	ClCG02G000180/ClCG07G003400/ClCG08G004120/ClCG11G001040	4
GO:0046496	nicotinamide nucleotide metabolic process	BP	ClCG04G009790/ClCG05G008570/ClCG05G022210/ClCG10G009990	4	ClCG01G006170/ClCG01G008880/ClCG02G016530/ClCG02G018670/ClCG09G021610/ClCG11G003870	6	0.993164	ClCG01G006170/ClCG01G008880/ClCG02G016530/ClCG02G018670/ClCG04G009790/ClCG05G008570/ClCG05G022210/ClCG09G021610/ClCG10G009990/ClCG11G003870	10
GO:0009311	oligosaccharide metabolic process	BP	ClCG01G018890/ClCG03G000310/ClCG05G025190/ClCG07G002600/ClCG10G001420	5	ClCG07G009540/ClCG10G018000/ClCG11G008300	3	0.993164	ClCG01G018890/ClCG03G000310/ClCG05G025190/ClCG07G002600/ClCG07G009540/ClCG10G001420/ClCG10G018000/ClCG11G008300	8
GO:0006733	oxidoreduction coenzyme metabolic process	BP	ClCG04G009790/ClCG05G008570/ClCG05G022210/ClCG10G009990	4	ClCG01G006170/ClCG01G008880/ClCG02G016530/ClCG02G018670/ClCG09G021610/ClCG11G003870	6	0.993164	ClCG01G006170/ClCG01G008880/ClCG02G016530/ClCG02G018670/ClCG04G009790/ClCG05G008570/ClCG05G022210/ClCG09G021610/ClCG10G009990/ClCG11G003870	10
GO:0005976	polysaccharide metabolic process	BP	ClCG02G011150/ClCG02G017640/ClCG07G006800/ClCG09G016680/ClCG09G016690/ClCG10G011170/ClCG10G013120/ClCG10G020030	8	ClCG02G001600/ClCG02G008970/ClCG02G008980/ClCG02G009030/ClCG07G011390/ClCG09G021420/ClCG10G002060	7	0.993164	ClCG02G001600/ClCG02G008970/ClCG02G008980/ClCG02G009030/ClCG02G011150/ClCG02G017640/ClCG07G006800/ClCG07G011390/ClCG09G016680/ClCG09G016690/ClCG09G021420/ClCG10G002060/ClCG10G011170/ClCG10G013120/ClCG10G020030	15
GO:0019362	pyridine nucleotide metabolic process	BP	ClCG04G009790/ClCG05G008570/ClCG05G022210/ClCG10G009990	4	ClCG01G006170/ClCG01G008880/ClCG02G016530/ClCG02G018670/ClCG09G021610/ClCG11G003870	6	0.993164	ClCG01G006170/ClCG01G008880/ClCG02G016530/ClCG02G018670/ClCG04G009790/ClCG05G008570/ClCG05G022210/ClCG09G021610/ClCG10G009990/ClCG11G003870	10
GO:0072524	pyridine-containing compound metabolic process	BP	ClCG04G009790/ClCG05G008570/ClCG05G022210/ClCG10G009990	4	ClCG01G006170/ClCG01G008880/ClCG02G016530/ClCG02G018670/ClCG09G021610/ClCG11G003870	6	0.993164	ClCG01G006170/ClCG01G008880/ClCG02G016530/ClCG02G018670/ClCG04G009790/ClCG05G008570/ClCG05G022210/ClCG09G021610/ClCG10G009990/ClCG11G003870	10
GO:0009606	tropism	BP	ClCG01G018550/ClCG04G007730/ClCG04G011370/ClCG05G023150	4		.	0.993164	ClCG01G018550/ClCG04G007730/ClCG04G011370/ClCG05G023150	4
GO:0003843	1,3-beta-D-glucan synthase activity	MF	ClCG02G017640	1		.	0.99708	ClCG02G017640	1
GO:0043531	ADP binding	MF	ClCG08G001350	1	ClCG11G010730	1	0.99708	ClCG08G001350/ClCG11G010730	2
GO:0016887	ATPase activity	MF	ClCG02G000400/ClCG02G021970/ClCG02G022520/ClCG05G008520/ClCG07G013290/ClCG09G005950/ClCG09G018320/ClCG09G018580/ClCG10G012270/ClCG11G018810	10	ClCG01G005380/ClCG01G010800/ClCG01G016130/ClCG03G004720/ClCG05G013920/ClCG05G025720/ClCG05G026280/ClCG10G019190/ClCG11G009420	9	0.99708	ClCG01G005380/ClCG01G010800/ClCG01G016130/ClCG02G000400/ClCG02G021970/ClCG02G022520/ClCG03G004720/ClCG05G008520/ClCG05G013920/ClCG05G025720/ClCG05G026280/ClCG07G013290/ClCG09G005950/ClCG09G018320/ClCG09G018580/ClCG10G012270/ClCG10G019190/ClCG11G009420/ClCG11G018810	19
GO:0042623	ATPase activity, coupled	MF	ClCG02G022520/ClCG09G005950/ClCG09G018320/ClCG09G018580/ClCG10G012270/ClCG11G018810	6	ClCG01G005380/ClCG03G004720/ClCG05G013920/ClCG05G025720/ClCG05G026280	5	0.99708	ClCG01G005380/ClCG02G022520/ClCG03G004720/ClCG05G013920/ClCG05G025720/ClCG05G026280/ClCG09G005950/ClCG09G018320/ClCG09G018580/ClCG10G012270/ClCG11G018810	11
GO:0043492	ATPase activity, coupled to movement of substances	MF	ClCG09G005950/ClCG09G018320/ClCG09G018580	3	ClCG01G005380/ClCG03G004720/ClCG05G013920/ClCG05G025720/ClCG05G026280	5	0.99708	ClCG01G005380/ClCG03G004720/ClCG05G013920/ClCG05G025720/ClCG05G026280/ClCG09G005950/ClCG09G018320/ClCG09G018580	8
GO:0042625	ATPase activity, coupled to transmembrane movement of ions	MF		.	ClCG03G004720/ClCG05G013920	2	0.99708	ClCG03G004720/ClCG05G013920	2
GO:0044769	ATPase activity, coupled to transmembrane movement of ions, rotational mechanism	MF		.	ClCG03G004720/ClCG05G013920	2	0.99708	ClCG03G004720/ClCG05G013920	2
GO:0042626	ATPase activity, coupled to transmembrane movement of substances	MF	ClCG09G005950/ClCG09G018320/ClCG09G018580	3	ClCG01G005380/ClCG03G004720/ClCG05G013920/ClCG05G025720/ClCG05G026280	5	0.99708	ClCG01G005380/ClCG03G004720/ClCG05G013920/ClCG05G025720/ClCG05G026280/ClCG09G005950/ClCG09G018320/ClCG09G018580	8
GO:0003678	DNA helicase activity	MF	ClCG11G018810	1		.	0.99708	ClCG11G018810	1
GO:0034061	DNA polymerase activity	MF	ClCG08G012400/ClCG10G012430	2		.	0.99708	ClCG08G012400/ClCG10G012430	2
GO:0008094	DNA-dependent ATPase activity	MF	ClCG02G022520/ClCG10G012270/ClCG11G018810	3		.	0.99708	ClCG02G022520/ClCG10G012270/ClCG11G018810	3
GO:0003899	DNA-directed RNA polymerase activity	MF	ClCG00G000380/ClCG01G007520/ClCG05G016300	3	ClCG01G009180	1	0.99708	ClCG00G000380/ClCG01G007520/ClCG01G009180/ClCG05G016300	4
GO:0005525	GTP binding	MF	ClCG02G020990/ClCG02G023810/ClCG03G007460/ClCG05G002830/ClCG06G008780/ClCG08G014150/ClCG09G012390/ClCG11G009910/ClCG11G009920/ClCG11G017710	10	ClCG01G017060/ClCG01G019580/ClCG02G000960/ClCG02G008590/ClCG02G023290/ClCG05G001760/ClCG05G018690/ClCG07G000280/ClCG07G008640/ClCG10G016630/ClCG10G022230/ClCG11G016400	12	0.99708	ClCG01G017060/ClCG01G019580/ClCG02G000960/ClCG02G008590/ClCG02G020990/ClCG02G023290/ClCG02G023810/ClCG03G007460/ClCG05G001760/ClCG05G002830/ClCG05G018690/ClCG06G008780/ClCG07G000280/ClCG07G008640/ClCG08G014150/ClCG09G012390/ClCG10G016630/ClCG10G022230/ClCG11G009910/ClCG11G009920/ClCG11G016400/ClCG11G017710	22
GO:0005096	GTPase activator activity	MF	ClCG07G011900	1		.	0.99708	ClCG07G011900	1
GO:0003924	GTPase activity	MF	ClCG02G007140/ClCG02G020990/ClCG03G007460/ClCG03G012430/ClCG04G007330/ClCG05G002830/ClCG06G008780/ClCG08G014150/ClCG08G014260/ClCG09G012390/ClCG10G010020/ClCG11G009910/ClCG11G009920/ClCG11G017710	14	ClCG02G000960/ClCG02G008590/ClCG10G016630	3	0.99708	ClCG02G000960/ClCG02G007140/ClCG02G008590/ClCG02G020990/ClCG03G007460/ClCG03G012430/ClCG04G007330/ClCG05G002830/ClCG06G008780/ClCG08G014150/ClCG08G014260/ClCG09G012390/ClCG10G010020/ClCG10G016630/ClCG11G009910/ClCG11G009920/ClCG11G017710	17
GO:0030695	GTPase regulator activity	MF	ClCG00G003540/ClCG06G009950/ClCG07G011900/ClCG09G016060	4		.	0.99708	ClCG00G003540/ClCG06G009950/ClCG07G011900/ClCG09G016060	4
GO:0004499	N,N-dimethylaniline monooxygenase activity	MF	ClCG06G008550	1	ClCG10G002970	1	0.99708	ClCG06G008550/ClCG10G002970	2
GO:0008170	N-methyltransferase activity	MF	ClCG06G001460	1		.	0.99708	ClCG06G001460	1
GO:0050661	NADP binding	MF	ClCG06G008550	1	ClCG06G017010/ClCG10G002970	2	0.99708	ClCG06G008550/ClCG06G017010/ClCG10G002970	3
GO:0008374	O-acyltransferase activity	MF		.	ClCG08G002010	1	0.99708	ClCG08G002010	1
GO:0008171	O-methyltransferase activity	MF	ClCG02G003780/ClCG10G013050/ClCG10G013070	3	ClCG06G018350	1	0.99708	ClCG02G003780/ClCG06G018350/ClCG10G013050/ClCG10G013070	4
GO:0015405	P-P-bond-hydrolysis-driven transmembrane transporter activity	MF	ClCG09G005950/ClCG09G018320/ClCG09G018580	3	ClCG01G005380/ClCG03G004720/ClCG05G013920/ClCG05G025720/ClCG05G026280	5	0.99708	ClCG01G005380/ClCG03G004720/ClCG05G013920/ClCG05G025720/ClCG05G026280/ClCG09G005950/ClCG09G018320/ClCG09G018580	8
GO:0003723	RNA binding	MF	ClCG01G005700/ClCG04G011850/ClCG05G001670/ClCG05G002950/ClCG05G010160/ClCG08G001630/ClCG08G007210/ClCG08G012380	8	ClCG01G025610/ClCG02G001880/ClCG02G003240/ClCG02G014380/ClCG03G004890/ClCG03G009300/ClCG05G024250/ClCG06G012440/ClCG07G008640/ClCG08G007690/ClCG09G004320/ClCG09G006250/ClCG09G019390/ClCG10G015450/ClCG11G001630/ClCG11G014950/ClCG11G017820	17	0.99708	ClCG01G005700/ClCG01G025610/ClCG02G001880/ClCG02G003240/ClCG02G014380/ClCG03G004890/ClCG03G009300/ClCG04G011850/ClCG05G001670/ClCG05G002950/ClCG05G010160/ClCG05G024250/ClCG06G012440/ClCG07G008640/ClCG08G001630/ClCG08G007210/ClCG08G007690/ClCG08G012380/ClCG09G004320/ClCG09G006250/ClCG09G019390/ClCG10G015450/ClCG11G001630/ClCG11G014950/ClCG11G017820	25
GO:0008173	RNA methyltransferase activity	MF		.	ClCG09G000480/ClCG09G004320/ClCG10G015450	3	0.99708	ClCG09G000480/ClCG09G004320/ClCG10G015450	3
GO:0034062	RNA polymerase activity	MF	ClCG00G000380/ClCG01G007520/ClCG05G016300/ClCG06G016860	4	ClCG01G009180	1	0.99708	ClCG00G000380/ClCG01G007520/ClCG01G009180/ClCG05G016300/ClCG06G016860	5
GO:0004523	RNA-DNA hybrid ribonuclease activity	MF	ClCG03G002380	1		.	0.99708	ClCG03G002380	1
GO:0008757	S-adenosylmethionine-dependent methyltransferase activity	MF	ClCG06G001460	1	ClCG06G018350	1	0.99708	ClCG06G001460/ClCG06G018350	2
GO:0008194	UDP-glycosyltransferase activity	MF	ClCG02G017640/ClCG05G022170/ClCG05G025800/ClCG09G000490/ClCG09G016680/ClCG09G016690/ClCG10G011170	7	ClCG02G008970/ClCG02G008980/ClCG02G009030/ClCG07G011390/ClCG09G021420/ClCG11G008300	6	0.99708	ClCG02G008970/ClCG02G008980/ClCG02G009030/ClCG02G017640/ClCG05G022170/ClCG05G025800/ClCG07G011390/ClCG09G000490/ClCG09G016680/ClCG09G016690/ClCG09G021420/ClCG10G011170/ClCG11G008300	13
GO:0008375	acetylglucosaminyltransferase activity	MF	ClCG05G022170/ClCG05G025800/ClCG09G000490	3		.	0.99708	ClCG05G022170/ClCG05G025800/ClCG09G000490	3
GO:0022804	active transmembrane transporter activity	MF	ClCG01G001000/ClCG02G001890/ClCG09G005950/ClCG09G018320/ClCG09G018580	5	ClCG01G005380/ClCG01G018520/ClCG03G004720/ClCG04G006710/ClCG05G013920/ClCG05G025720/ClCG05G026280/ClCG06G014560/ClCG09G006460/ClCG09G016370/ClCG10G008540/ClCG10G015300/ClCG11G003980	13	0.99708	ClCG01G001000/ClCG01G005380/ClCG01G018520/ClCG02G001890/ClCG03G004720/ClCG04G006710/ClCG05G013920/ClCG05G025720/ClCG05G026280/ClCG06G014560/ClCG09G005950/ClCG09G006460/ClCG09G016370/ClCG09G018320/ClCG09G018580/ClCG10G008540/ClCG10G015300/ClCG11G003980	18
GO:0004812	aminoacyl-tRNA ligase activity	MF		.	ClCG00G005040/ClCG01G025610/ClCG02G002590/ClCG02G003240/ClCG02G024400/ClCG05G016700/ClCG06G002430/ClCG11G015070	8	0.99708	ClCG00G005040/ClCG01G025610/ClCG02G002590/ClCG02G003240/ClCG02G024400/ClCG05G016700/ClCG06G002430/ClCG11G015070	8
GO:0016160	amylase activity	MF		.	ClCG02G001600/ClCG05G024550/ClCG10G002060	3	0.99708	ClCG02G001600/ClCG05G024550/ClCG10G002060	3
GO:0008509	anion transmembrane transporter activity	MF		.	ClCG02G010710/ClCG11G001210/ClCG11G015370	3	0.99708	ClCG02G010710/ClCG11G001210/ClCG11G015370	3
GO:0015297	antiporter activity	MF	ClCG01G001000/ClCG02G001890	2	ClCG01G018520/ClCG04G006710/ClCG06G014560/ClCG09G006460/ClCG09G016370/ClCG10G008540/ClCG10G015300/ClCG11G003980	8	0.99708	ClCG01G001000/ClCG01G018520/ClCG02G001890/ClCG04G006710/ClCG06G014560/ClCG09G006460/ClCG09G016370/ClCG10G008540/ClCG10G015300/ClCG11G003980	10
GO:0005516	calmodulin binding	MF	ClCG01G017600/ClCG05G020590/ClCG09G001550	3		.	0.99708	ClCG01G017600/ClCG05G020590/ClCG09G001550	3
GO:0030246	carbohydrate binding	MF	ClCG01G001910/ClCG01G014260/ClCG01G020000/ClCG01G021760/ClCG03G004520/ClCG05G006760/ClCG07G008780/ClCG10G020430/ClCG11G006640	9	ClCG02G015180/ClCG04G005290/ClCG07G008390/ClCG07G014830/ClCG08G009030/ClCG08G011530/ClCG10G013330/ClCG10G019580	8	0.99708	ClCG01G001910/ClCG01G014260/ClCG01G020000/ClCG01G021760/ClCG02G015180/ClCG03G004520/ClCG04G005290/ClCG05G006760/ClCG07G008390/ClCG07G008780/ClCG07G014830/ClCG08G009030/ClCG08G011530/ClCG10G013330/ClCG10G019580/ClCG10G020430/ClCG11G006640	17
GO:0016830	carbon-carbon lyase activity	MF	ClCG04G009790	1	ClCG07G004870/ClCG07G010290/ClCG09G021610/ClCG10G008730/ClCG11G003870	5	0.99708	ClCG04G009790/ClCG07G004870/ClCG07G010290/ClCG09G021610/ClCG10G008730/ClCG11G003870	6
GO:0016831	carboxy-lyase activity	MF		.	ClCG07G004870/ClCG07G010290/ClCG10G008730	3	0.99708	ClCG07G004870/ClCG07G010290/ClCG10G008730	3
GO:0052689	carboxylic ester hydrolase activity	MF	ClCG01G004040/ClCG01G022140/ClCG05G002440/ClCG05G022100/ClCG09G005510/ClCG09G005530/ClCG09G008730/ClCG10G000050	8	ClCG01G000440/ClCG01G004770	2	0.99708	ClCG01G000440/ClCG01G004040/ClCG01G004770/ClCG01G022140/ClCG05G002440/ClCG05G022100/ClCG09G005510/ClCG09G005530/ClCG09G008730/ClCG10G000050	10
GO:0004180	carboxypeptidase activity	MF	ClCG05G026630/ClCG10G012040	2		.	0.99708	ClCG05G026630/ClCG10G012040	2
GO:0008324	cation transmembrane transporter activity	MF		.	ClCG02G014850/ClCG02G023360/ClCG03G004720/ClCG03G012740/ClCG05G013920/ClCG07G000620/ClCG08G013430/ClCG08G014470/ClCG09G006460/ClCG09G016370/ClCG10G010690/ClCG10G015300/ClCG11G015730	13	0.99708	ClCG02G014850/ClCG02G023360/ClCG03G004720/ClCG03G012740/ClCG05G013920/ClCG07G000620/ClCG08G013430/ClCG08G014470/ClCG09G006460/ClCG09G016370/ClCG10G010690/ClCG10G015300/ClCG11G015730	13
GO:0019829	cation-transporting ATPase activity	MF		.	ClCG03G004720/ClCG05G013920	2	0.99708	ClCG03G004720/ClCG05G013920	2
GO:0051087	chaperone binding	MF	ClCG03G006440	1	ClCG04G006040/ClCG07G006720	2	0.99708	ClCG03G006440/ClCG04G006040/ClCG07G006720	3
GO:0003682	chromatin binding	MF	ClCG03G013970/ClCG06G005340/ClCG10G001140	3		.	0.99708	ClCG03G013970/ClCG06G005340/ClCG10G001140	3
GO:0016859	cis-trans isomerase activity	MF		.	ClCG01G007210/ClCG04G011330/ClCG06G001940/ClCG10G006680/ClCG10G014260	5	0.99708	ClCG01G007210/ClCG04G011330/ClCG06G001940/ClCG10G006680/ClCG10G014260	5
GO:0051213	dioxygenase activity	MF	ClCG02G015730/ClCG02G023550/ClCG02G023580/ClCG07G010550/ClCG09G001030	5	ClCG09G004110	1	0.99708	ClCG02G015730/ClCG02G023550/ClCG02G023580/ClCG07G010550/ClCG09G001030/ClCG09G004110	6
GO:0015036	disulfide oxidoreductase activity	MF	ClCG02G010280/ClCG06G001900/ClCG08G008430/ClCG10G018910	4	ClCG01G001750/ClCG06G001290/ClCG06G013860	3	0.99708	ClCG01G001750/ClCG02G010280/ClCG06G001290/ClCG06G001900/ClCG06G013860/ClCG08G008430/ClCG10G018910	7
GO:0072509	divalent inorganic cation transmembrane transporter activity	MF		.	ClCG03G012740	1	0.99708	ClCG03G012740	1
GO:0003690	double-stranded DNA binding	MF		.	ClCG01G016270/ClCG02G005300/ClCG03G006520/ClCG11G008190	4	0.99708	ClCG01G016270/ClCG02G005300/ClCG03G006520/ClCG11G008190	4
GO:0015238	drug transmembrane transporter activity	MF	ClCG01G001000/ClCG02G001890	2	ClCG01G018520/ClCG04G006710/ClCG06G014560/ClCG10G008540/ClCG11G003980	5	0.99708	ClCG01G001000/ClCG01G018520/ClCG02G001890/ClCG04G006710/ClCG06G014560/ClCG10G008540/ClCG11G003980	7
GO:0090484	drug transporter activity	MF	ClCG01G001000/ClCG02G001890	2	ClCG01G018520/ClCG04G006710/ClCG06G014560/ClCG10G008540/ClCG11G003980	5	0.99708	ClCG01G001000/ClCG01G018520/ClCG02G001890/ClCG04G006710/ClCG06G014560/ClCG10G008540/ClCG11G003980	7
GO:0009055	electron carrier activity	MF	ClCG02G010280/ClCG06G001900/ClCG08G006340/ClCG08G008270/ClCG08G008430/ClCG08G013730/ClCG10G015490/ClCG10G018910/ClCG11G003190/ClCG11G018000	10	ClCG01G001750/ClCG01G025800/ClCG06G001290/ClCG06G013860/ClCG08G012930/ClCG09G001820/ClCG09G012080	7	0.99708	ClCG01G001750/ClCG01G025800/ClCG02G010280/ClCG06G001290/ClCG06G001900/ClCG06G013860/ClCG08G006340/ClCG08G008270/ClCG08G008430/ClCG08G012930/ClCG08G013730/ClCG09G001820/ClCG09G012080/ClCG10G015490/ClCG10G018910/ClCG11G003190/ClCG11G018000	17
GO:0004519	endonuclease activity	MF	ClCG03G002380/ClCG06G012100	2	ClCG00G004790/ClCG01G022610/ClCG05G024250/ClCG07G013710	4	0.99708	ClCG00G004790/ClCG01G022610/ClCG03G002380/ClCG05G024250/ClCG06G012100/ClCG07G013710	6
GO:0016894	endonuclease activity, active with either ribo- or deoxyribonucleic acids and producing 3'-phosphomonoesters	MF		.	ClCG05G024250	1	0.99708	ClCG05G024250	1
GO:0016893	endonuclease activity, active with either ribo- or deoxyribonucleic acids and producing 5'-phosphomonoesters	MF	ClCG03G002380/ClCG06G012100	2	ClCG07G013710	1	0.99708	ClCG03G002380/ClCG06G012100/ClCG07G013710	3
GO:0004175	endopeptidase activity	MF	ClCG01G017310/ClCG01G020410/ClCG01G025440/ClCG02G011830/ClCG03G015030/ClCG08G014860/ClCG09G001300/ClCG09G022150	8	ClCG01G009680/ClCG02G013380/ClCG03G016590/ClCG03G016600/ClCG05G015160/ClCG07G002570/ClCG07G016280/ClCG11G014010/ClCG11G015050	9	0.99708	ClCG01G009680/ClCG01G017310/ClCG01G020410/ClCG01G025440/ClCG02G011830/ClCG02G013380/ClCG03G015030/ClCG03G016590/ClCG03G016600/ClCG05G015160/ClCG07G002570/ClCG07G016280/ClCG08G014860/ClCG09G001300/ClCG09G022150/ClCG11G014010/ClCG11G015050	17
GO:0004521	endoribonuclease activity	MF	ClCG03G002380/ClCG06G012100	2	ClCG00G004790/ClCG05G024250/ClCG07G013710	3	0.99708	ClCG00G004790/ClCG03G002380/ClCG05G024250/ClCG06G012100/ClCG07G013710	5
GO:0016892	endoribonuclease activity, producing 3'-phosphomonoesters	MF		.	ClCG05G024250	1	0.99708	ClCG05G024250	1
GO:0016891	endoribonuclease activity, producing 5'-phosphomonoesters	MF	ClCG03G002380/ClCG06G012100	2	ClCG07G013710	1	0.99708	ClCG03G002380/ClCG06G012100/ClCG07G013710	3
GO:0008047	enzyme activator activity	MF	ClCG07G011900	1		.	0.99708	ClCG07G011900	1
GO:0019899	enzyme binding	MF		.	ClCG02G008430/ClCG05G002620	2	0.99708	ClCG02G008430/ClCG05G002620	2
GO:0004857	enzyme inhibitor activity	MF	ClCG01G003740/ClCG01G022140/ClCG05G002440/ClCG05G022100/ClCG07G001920/ClCG09G005510/ClCG09G008730/ClCG09G009050/ClCG10G000050	9	ClCG01G000440/ClCG01G004770/ClCG09G005870	3	0.99708	ClCG01G000440/ClCG01G003740/ClCG01G004770/ClCG01G022140/ClCG05G002440/ClCG05G022100/ClCG07G001920/ClCG09G005510/ClCG09G005870/ClCG09G008730/ClCG09G009050/ClCG10G000050	12
GO:0030234	enzyme regulator activity	MF	ClCG00G003540/ClCG01G003740/ClCG01G022140/ClCG05G002440/ClCG05G022100/ClCG06G009950/ClCG07G001920/ClCG07G011900/ClCG09G005510/ClCG09G008730/ClCG09G009050/ClCG09G016060/ClCG10G000050	13	ClCG01G000440/ClCG01G004770/ClCG04G006040/ClCG09G004810/ClCG09G005870	5	0.99708	ClCG00G003540/ClCG01G000440/ClCG01G003740/ClCG01G004770/ClCG01G022140/ClCG04G006040/ClCG05G002440/ClCG05G022100/ClCG06G009950/ClCG07G001920/ClCG07G011900/ClCG09G004810/ClCG09G005510/ClCG09G005870/ClCG09G008730/ClCG09G009050/ClCG09G016060/ClCG10G000050	18
GO:0008238	exopeptidase activity	MF	ClCG05G026630/ClCG10G012040	2		.	0.99708	ClCG05G026630/ClCG10G012040	2
GO:0005230	extracellular ligand-gated ion channel activity	MF	ClCG06G013010/ClCG07G013630	2	ClCG00G003800	1	0.99708	ClCG00G003800/ClCG06G013010/ClCG07G013630	3
GO:0050660	flavin adenine dinucleotide binding	MF	ClCG01G003200/ClCG03G002490/ClCG06G008550/ClCG07G013730/ClCG09G004610/ClCG11G012310/ClCG11G012340	7	ClCG02G012500/ClCG04G009870/ClCG05G000160/ClCG09G012810/ClCG09G019070/ClCG10G002970/ClCG10G012310/ClCG11G012320	8	0.99708	ClCG01G003200/ClCG02G012500/ClCG03G002490/ClCG04G009870/ClCG05G000160/ClCG06G008550/ClCG07G013730/ClCG09G004610/ClCG09G012810/ClCG09G019070/ClCG10G002970/ClCG10G012310/ClCG11G012310/ClCG11G012320/ClCG11G012340	15
GO:0008378	galactosyltransferase activity	MF	ClCG01G001380/ClCG01G014260/ClCG05G006760	3		.	0.99708	ClCG01G001380/ClCG01G014260/ClCG05G006760	3
GO:0022836	gated channel activity	MF	ClCG06G013010/ClCG07G013630	2	ClCG00G003800/ClCG02G010710	2	0.99708	ClCG00G003800/ClCG02G010710/ClCG06G013010/ClCG07G013630	4
GO:0008066	glutamate receptor activity	MF	ClCG06G013010/ClCG07G013630	2	ClCG00G003800	1	0.99708	ClCG00G003800/ClCG06G013010/ClCG07G013630	3
GO:0019001	guanyl nucleotide binding	MF	ClCG02G020990/ClCG02G023810/ClCG03G007460/ClCG05G002830/ClCG06G008780/ClCG08G014150/ClCG09G012390/ClCG11G009910/ClCG11G009920/ClCG11G017710	10	ClCG01G017060/ClCG01G019580/ClCG02G000960/ClCG02G008590/ClCG02G023290/ClCG05G001760/ClCG05G018690/ClCG07G000280/ClCG07G008640/ClCG10G016630/ClCG10G022230/ClCG11G016400	12	0.99708	ClCG01G017060/ClCG01G019580/ClCG02G000960/ClCG02G008590/ClCG02G020990/ClCG02G023290/ClCG02G023810/ClCG03G007460/ClCG05G001760/ClCG05G002830/ClCG05G018690/ClCG06G008780/ClCG07G000280/ClCG07G008640/ClCG08G014150/ClCG09G012390/ClCG10G016630/ClCG10G022230/ClCG11G009910/ClCG11G009920/ClCG11G016400/ClCG11G017710	22
GO:0032561	guanyl ribonucleotide binding	MF	ClCG02G020990/ClCG02G023810/ClCG03G007460/ClCG05G002830/ClCG06G008780/ClCG08G014150/ClCG09G012390/ClCG11G009910/ClCG11G009920/ClCG11G017710	10	ClCG01G017060/ClCG01G019580/ClCG02G000960/ClCG02G008590/ClCG02G023290/ClCG05G001760/ClCG05G018690/ClCG07G000280/ClCG07G008640/ClCG10G016630/ClCG10G022230/ClCG11G016400	12	0.99708	ClCG01G017060/ClCG01G019580/ClCG02G000960/ClCG02G008590/ClCG02G020990/ClCG02G023290/ClCG02G023810/ClCG03G007460/ClCG05G001760/ClCG05G002830/ClCG05G018690/ClCG06G008780/ClCG07G000280/ClCG07G008640/ClCG08G014150/ClCG09G012390/ClCG10G016630/ClCG10G022230/ClCG11G009910/ClCG11G009920/ClCG11G016400/ClCG11G017710	22
GO:0005085	guanyl-nucleotide exchange factor activity	MF	ClCG06G003690/ClCG11G006510	2		.	0.99708	ClCG06G003690/ClCG11G006510	2
GO:0004386	helicase activity	MF	ClCG11G018810	1		.	0.99708	ClCG11G018810	1
GO:0020037	heme binding	MF	ClCG01G002600/ClCG01G016070/ClCG01G016090/ClCG01G020540/ClCG01G024550/ClCG02G008470/ClCG02G019010/ClCG02G019150/ClCG02G023760/ClCG02G023770/ClCG03G012850/ClCG06G001580/ClCG06G004140/ClCG07G008740/ClCG07G011110/ClCG07G011920/ClCG08G015460/ClCG09G005000/ClCG10G016350/ClCG11G000330/ClCG11G006280	21	ClCG01G003710/ClCG01G019850/ClCG01G025800/ClCG02G004180/ClCG02G008260/ClCG02G020760/ClCG03G003120/ClCG04G009570/ClCG05G009960/ClCG05G019350/ClCG05G021450/ClCG06G014450/ClCG07G000720/ClCG07G001490/ClCG07G010970/ClCG08G005810/ClCG08G015960/ClCG09G000620/ClCG09G012210/ClCG10G016400/ClCG11G017030/ClCG11G018720	22	0.99708	ClCG01G002600/ClCG01G003710/ClCG01G016070/ClCG01G016090/ClCG01G019850/ClCG01G020540/ClCG01G024550/ClCG01G025800/ClCG02G004180/ClCG02G008260/ClCG02G008470/ClCG02G019010/ClCG02G019150/ClCG02G020760/ClCG02G023760/ClCG02G023770/ClCG03G003120/ClCG03G012850/ClCG04G009570/ClCG05G009960/ClCG05G019350/ClCG05G021450/ClCG06G001580/ClCG06G004140/ClCG06G014450/ClCG07G000720/ClCG07G001490/ClCG07G008740/ClCG07G…	43
GO:0015078	hydrogen ion transmembrane transporter activity	MF		.	ClCG03G004720/ClCG05G013920/ClCG08G013430/ClCG08G014470/ClCG09G006460/ClCG09G016370/ClCG10G015300/ClCG11G015730	8	0.99708	ClCG03G004720/ClCG05G013920/ClCG08G013430/ClCG08G014470/ClCG09G006460/ClCG09G016370/ClCG10G015300/ClCG11G015730	8
GO:0016820	hydrolase activity, acting on acid anhydrides, catalyzing transmembrane movement of substances	MF	ClCG09G005950/ClCG09G018320/ClCG09G018580	3	ClCG01G005380/ClCG03G004720/ClCG05G013920/ClCG05G025720/ClCG05G026280	5	0.99708	ClCG01G005380/ClCG03G004720/ClCG05G013920/ClCG05G025720/ClCG05G026280/ClCG09G005950/ClCG09G018320/ClCG09G018580	8
GO:0016788	hydrolase activity, acting on ester bonds	MF	ClCG01G004040/ClCG01G020480/ClCG01G022140/ClCG01G023470/ClCG02G001070/ClCG03G002380/ClCG04G009620/ClCG04G009910/ClCG04G010770/ClCG05G002440/ClCG05G013890/ClCG05G022100/ClCG06G000110/ClCG06G012100/ClCG07G011520/ClCG07G014350/ClCG09G000290/ClCG09G005510/ClCG09G005530/ClCG09G008730/ClCG09G018950/ClCG10G000050/ClCG11G008800	23	ClCG00G004790/ClCG01G000440/ClCG01G004770/ClCG01G022610/ClCG03G015770/ClCG05G021480/ClCG05G024250/ClCG06G000620/ClCG07G013710/ClCG09G008790/ClCG10G018000	11	0.99708	ClCG00G004790/ClCG01G000440/ClCG01G004040/ClCG01G004770/ClCG01G020480/ClCG01G022140/ClCG01G022610/ClCG01G023470/ClCG02G001070/ClCG03G002380/ClCG03G015770/ClCG04G009620/ClCG04G009910/ClCG04G010770/ClCG05G002440/ClCG05G013890/ClCG05G021480/ClCG05G022100/ClCG05G024250/ClCG06G000110/ClCG06G000620/ClCG06G012100/ClCG07G011520/ClCG07G013710/ClCG07G014350/ClCG09G000290/ClCG09G005510/ClCG09G005530/ClCG09G…	34
GO:0016798	hydrolase activity, acting on glycosyl bonds	MF	ClCG01G001910/ClCG01G006410/ClCG01G008810/ClCG01G019730/ClCG01G024650/ClCG02G011150/ClCG02G012430/ClCG02G018830/ClCG03G004650/ClCG03G016030/ClCG06G014130/ClCG07G005910/ClCG07G006800/ClCG07G012610/ClCG08G000820/ClCG08G004120/ClCG09G005540/ClCG09G010080/ClCG09G011230/ClCG09G014970/ClCG10G000780/ClCG10G005180/ClCG10G011330/ClCG10G013120/ClCG10G020030/ClCG11G000490/ClCG11G001040/ClCG11G011070	28	ClCG01G000920/ClCG02G001600/ClCG02G014770/ClCG05G019180/ClCG05G021680/ClCG05G024550/ClCG09G006860/ClCG10G002060/ClCG10G010850/ClCG11G018260	10	0.99708	ClCG01G000920/ClCG01G001910/ClCG01G006410/ClCG01G008810/ClCG01G019730/ClCG01G024650/ClCG02G001600/ClCG02G011150/ClCG02G012430/ClCG02G014770/ClCG02G018830/ClCG03G004650/ClCG03G016030/ClCG05G019180/ClCG05G021680/ClCG05G024550/ClCG06G014130/ClCG07G005910/ClCG07G006800/ClCG07G012610/ClCG08G000820/ClCG08G004120/ClCG09G005540/ClCG09G006860/ClCG09G010080/ClCG09G011230/ClCG09G014970/ClCG10G000780/ClCG10G…	38
GO:0004553	hydrolase activity, hydrolyzing O-glycosyl compounds	MF	ClCG01G001910/ClCG01G006410/ClCG01G008810/ClCG01G019730/ClCG01G024650/ClCG02G011150/ClCG02G012430/ClCG03G004650/ClCG03G016030/ClCG06G014130/ClCG07G005910/ClCG07G006800/ClCG07G012610/ClCG08G000820/ClCG09G005540/ClCG09G010080/ClCG09G011230/ClCG09G014970/ClCG10G000780/ClCG10G005180/ClCG10G011330/ClCG10G013120/ClCG10G020030/ClCG11G000490/ClCG11G011070	25	ClCG01G000920/ClCG02G001600/ClCG02G014770/ClCG05G021680/ClCG05G024550/ClCG09G006860/ClCG10G002060/ClCG10G010850/ClCG11G018260	9	0.99708	ClCG01G000920/ClCG01G001910/ClCG01G006410/ClCG01G008810/ClCG01G019730/ClCG01G024650/ClCG02G001600/ClCG02G011150/ClCG02G012430/ClCG02G014770/ClCG03G004650/ClCG03G016030/ClCG05G021680/ClCG05G024550/ClCG06G014130/ClCG07G005910/ClCG07G006800/ClCG07G012610/ClCG08G000820/ClCG09G005540/ClCG09G006860/ClCG09G010080/ClCG09G011230/ClCG09G014970/ClCG10G000780/ClCG10G002060/ClCG10G005180/ClCG10G010850/ClCG10G…	34
GO:0015103	inorganic anion transmembrane transporter activity	MF		.	ClCG02G010710/ClCG11G001210/ClCG11G015370	3	0.99708	ClCG02G010710/ClCG11G001210/ClCG11G015370	3
GO:0022890	inorganic cation transmembrane transporter activity	MF		.	ClCG02G014850/ClCG02G023360/ClCG03G004720/ClCG03G012740/ClCG05G013920/ClCG07G000620/ClCG08G013430/ClCG08G014470/ClCG09G006460/ClCG09G016370/ClCG10G010690/ClCG10G015300/ClCG11G015730	13	0.99708	ClCG02G014850/ClCG02G023360/ClCG03G004720/ClCG03G012740/ClCG05G013920/ClCG07G000620/ClCG08G013430/ClCG08G014470/ClCG09G006460/ClCG09G016370/ClCG10G010690/ClCG10G015300/ClCG11G015730	13
GO:0016866	intramolecular transferase activity	MF	ClCG04G011850	1	ClCG01G005310/ClCG01G006380/ClCG03G004890/ClCG08G007690/ClCG09G019390	5	0.99708	ClCG01G005310/ClCG01G006380/ClCG03G004890/ClCG04G011850/ClCG08G007690/ClCG09G019390	6
GO:0005216	ion channel activity	MF	ClCG06G013010/ClCG07G013630/ClCG10G006450	3	ClCG00G003800/ClCG02G010710/ClCG03G008880/ClCG04G009060	4	0.99708	ClCG00G003800/ClCG02G010710/ClCG03G008880/ClCG04G009060/ClCG06G013010/ClCG07G013630/ClCG10G006450	7
GO:0015075	ion transmembrane transporter activity	MF	ClCG06G013010/ClCG07G013630/ClCG10G006450	3	ClCG00G003800/ClCG02G010710/ClCG02G014850/ClCG02G023360/ClCG03G004720/ClCG03G008880/ClCG03G012740/ClCG04G009060/ClCG05G013920/ClCG07G000620/ClCG08G013430/ClCG08G014470/ClCG09G006460/ClCG09G016370/ClCG10G010690/ClCG10G015300/ClCG11G001210/ClCG11G015370/ClCG11G015730	19	0.99708	ClCG00G003800/ClCG02G010710/ClCG02G014850/ClCG02G023360/ClCG03G004720/ClCG03G008880/ClCG03G012740/ClCG04G009060/ClCG05G013920/ClCG06G013010/ClCG07G000620/ClCG07G013630/ClCG08G013430/ClCG08G014470/ClCG09G006460/ClCG09G016370/ClCG10G006450/ClCG10G010690/ClCG10G015300/ClCG11G001210/ClCG11G015370/ClCG11G015730	22
GO:0004970	ionotropic glutamate receptor activity	MF	ClCG06G013010/ClCG07G013630	2	ClCG00G003800	1	0.99708	ClCG00G003800/ClCG06G013010/ClCG07G013630	3
GO:0005506	iron ion binding	MF	ClCG01G002600/ClCG01G016070/ClCG01G016090/ClCG01G024550/ClCG02G019010/ClCG03G012850/ClCG03G015960/ClCG06G001580/ClCG06G004140/ClCG06G012860/ClCG07G011110/ClCG07G011920/ClCG08G015460/ClCG10G016350/ClCG11G000330	15	ClCG01G003710/ClCG01G019850/ClCG02G008260/ClCG02G016370/ClCG03G003120/ClCG04G002740/ClCG04G009570/ClCG05G019350/ClCG07G000720/ClCG07G001490/ClCG07G010970/ClCG08G008200/ClCG08G015960/ClCG09G000620/ClCG09G004900/ClCG09G012210/ClCG10G016400/ClCG11G011960/ClCG11G017030	19	0.99708	ClCG01G002600/ClCG01G003710/ClCG01G016070/ClCG01G016090/ClCG01G019850/ClCG01G024550/ClCG02G008260/ClCG02G016370/ClCG02G019010/ClCG03G003120/ClCG03G012850/ClCG03G015960/ClCG04G002740/ClCG04G009570/ClCG05G019350/ClCG06G001580/ClCG06G004140/ClCG06G012860/ClCG07G000720/ClCG07G001490/ClCG07G010970/ClCG07G011110/ClCG07G011920/ClCG08G008200/ClCG08G015460/ClCG08G015960/ClCG09G000620/ClCG09G004900/ClCG09G…	34
GO:0022834	ligand-gated channel activity	MF	ClCG06G013010/ClCG07G013630	2	ClCG00G003800	1	0.99708	ClCG00G003800/ClCG06G013010/ClCG07G013630	3
GO:0015276	ligand-gated ion channel activity	MF	ClCG06G013010/ClCG07G013630	2	ClCG00G003800	1	0.99708	ClCG00G003800/ClCG06G013010/ClCG07G013630	3
GO:0016874	ligase activity	MF	ClCG07G016470/ClCG09G005260	2	ClCG00G005040/ClCG00G005960/ClCG01G025610/ClCG02G002590/ClCG02G003240/ClCG02G024400/ClCG05G005520/ClCG05G008710/ClCG05G016700/ClCG06G002430/ClCG10G015570/ClCG11G015070	12	0.99708	ClCG00G005040/ClCG00G005960/ClCG01G025610/ClCG02G002590/ClCG02G003240/ClCG02G024400/ClCG05G005520/ClCG05G008710/ClCG05G016700/ClCG06G002430/ClCG07G016470/ClCG09G005260/ClCG10G015570/ClCG11G015070	14
GO:0016876	ligase activity, forming aminoacyl-tRNA and related compounds	MF		.	ClCG00G005040/ClCG01G025610/ClCG02G002590/ClCG02G003240/ClCG02G024400/ClCG05G016700/ClCG06G002430/ClCG11G015070	8	0.99708	ClCG00G005040/ClCG01G025610/ClCG02G002590/ClCG02G003240/ClCG02G024400/ClCG05G016700/ClCG06G002430/ClCG11G015070	8
GO:0016879	ligase activity, forming carbon-nitrogen bonds	MF	ClCG09G005260	1	ClCG00G005960/ClCG05G005520	2	0.99708	ClCG00G005960/ClCG05G005520/ClCG09G005260	3
GO:0016875	ligase activity, forming carbon-oxygen bonds	MF		.	ClCG00G005040/ClCG01G025610/ClCG02G002590/ClCG02G003240/ClCG02G024400/ClCG05G016700/ClCG06G002430/ClCG11G015070	8	0.99708	ClCG00G005040/ClCG01G025610/ClCG02G002590/ClCG02G003240/ClCG02G024400/ClCG05G016700/ClCG06G002430/ClCG11G015070	8
GO:0000287	magnesium ion binding	MF	ClCG05G008570/ClCG10G002810/ClCG10G009990	3	ClCG00G000850/ClCG03G005200/ClCG09G016330/ClCG10G001860/ClCG10G003690/ClCG10G006260	6	0.99708	ClCG00G000850/ClCG03G005200/ClCG05G008570/ClCG09G016330/ClCG10G001860/ClCG10G002810/ClCG10G003690/ClCG10G006260/ClCG10G009990	9
GO:0015095	magnesium ion transmembrane transporter activity	MF		.	ClCG03G012740	1	0.99708	ClCG03G012740	1
GO:0046873	metal ion transmembrane transporter activity	MF		.	ClCG02G014850/ClCG02G023360/ClCG03G012740/ClCG07G000620/ClCG10G010690	5	0.99708	ClCG02G014850/ClCG02G023360/ClCG03G012740/ClCG07G000620/ClCG10G010690	5
GO:0004222	metalloendopeptidase activity	MF	ClCG09G022150	1	ClCG02G013380/ClCG03G016590/ClCG03G016600/ClCG05G015160/ClCG07G002570/ClCG11G015050	6	0.99708	ClCG02G013380/ClCG03G016590/ClCG03G016600/ClCG05G015160/ClCG07G002570/ClCG09G022150/ClCG11G015050	7
GO:0008237	metallopeptidase activity	MF	ClCG09G022150	1	ClCG02G013380/ClCG03G016590/ClCG03G016600/ClCG05G015160/ClCG07G002570/ClCG11G015050	6	0.99708	ClCG02G013380/ClCG03G016590/ClCG03G016600/ClCG05G015160/ClCG07G002570/ClCG09G022150/ClCG11G015050	7
GO:0008168	methyltransferase activity	MF	ClCG01G005700/ClCG02G003780/ClCG03G013970/ClCG04G010640/ClCG05G015400/ClCG06G001460/ClCG09G011080/ClCG10G001140/ClCG10G013050/ClCG10G013070/ClCG10G022520	11	ClCG02G017190/ClCG05G012870/ClCG05G017390/ClCG05G024130/ClCG06G018350/ClCG07G000520/ClCG08G017810/ClCG09G000480/ClCG09G004320/ClCG10G015450/ClCG11G015300	11	0.99708	ClCG01G005700/ClCG02G003780/ClCG02G017190/ClCG03G013970/ClCG04G010640/ClCG05G012870/ClCG05G015400/ClCG05G017390/ClCG05G024130/ClCG06G001460/ClCG06G018350/ClCG07G000520/ClCG08G017810/ClCG09G000480/ClCG09G004320/ClCG09G011080/ClCG10G001140/ClCG10G013050/ClCG10G013070/ClCG10G015450/ClCG10G022520/ClCG11G015300	22
GO:0098772	molecular function regulator	MF	ClCG00G003540/ClCG01G003740/ClCG01G022140/ClCG05G002440/ClCG05G022100/ClCG06G003690/ClCG06G009950/ClCG07G001920/ClCG07G011900/ClCG09G005510/ClCG09G008730/ClCG09G009050/ClCG09G016060/ClCG10G000050/ClCG11G006510	15	ClCG01G000440/ClCG01G004770/ClCG04G006040/ClCG09G004810/ClCG09G005870	5	0.99708	ClCG00G003540/ClCG01G000440/ClCG01G003740/ClCG01G004770/ClCG01G022140/ClCG04G006040/ClCG05G002440/ClCG05G022100/ClCG06G003690/ClCG06G009950/ClCG07G001920/ClCG07G011900/ClCG09G004810/ClCG09G005510/ClCG09G005870/ClCG09G008730/ClCG09G009050/ClCG09G016060/ClCG10G000050/ClCG11G006510	20
GO:0060089	molecular transducer activity	MF	ClCG06G013010/ClCG07G013630	2	ClCG00G003800	1	0.99708	ClCG00G003800/ClCG06G013010/ClCG07G013630	3
GO:0004497	monooxygenase activity	MF	ClCG06G008550	1	ClCG03G014440/ClCG10G002970	2	0.99708	ClCG03G014440/ClCG06G008550/ClCG10G002970	3
GO:0015077	monovalent inorganic cation transmembrane transporter activity	MF		.	ClCG03G004720/ClCG05G013920/ClCG08G013430/ClCG08G014470/ClCG09G006460/ClCG09G016370/ClCG10G010690/ClCG10G015300/ClCG11G015730	9	0.99708	ClCG03G004720/ClCG05G013920/ClCG08G013430/ClCG08G014470/ClCG09G006460/ClCG09G016370/ClCG10G010690/ClCG10G015300/ClCG11G015730	9
GO:0004518	nuclease activity	MF	ClCG03G002380/ClCG04G010770/ClCG06G000110/ClCG06G012100	4	ClCG00G004790/ClCG01G022610/ClCG05G024250/ClCG07G013710	4	0.99708	ClCG00G004790/ClCG01G022610/ClCG03G002380/ClCG04G010770/ClCG05G024250/ClCG06G000110/ClCG06G012100/ClCG07G013710	8
GO:0060589	nucleoside-triphosphatase regulator activity	MF	ClCG00G003540/ClCG06G009950/ClCG07G011900/ClCG09G016060	4	ClCG04G006040	1	0.99708	ClCG00G003540/ClCG04G006040/ClCG06G009950/ClCG07G011900/ClCG09G016060	5
GO:0016779	nucleotidyltransferase activity	MF	ClCG00G000380/ClCG01G007520/ClCG05G016300/ClCG06G016860/ClCG08G012400/ClCG10G012430	6	ClCG01G009180/ClCG02G003100/ClCG05G005320/ClCG05G011350/ClCG05G018450/ClCG06G005900/ClCG06G016670/ClCG11G006010	8	0.99708	ClCG00G000380/ClCG01G007520/ClCG01G009180/ClCG02G003100/ClCG05G005320/ClCG05G011350/ClCG05G016300/ClCG05G018450/ClCG06G005900/ClCG06G016670/ClCG06G016860/ClCG08G012400/ClCG10G012430/ClCG11G006010	14
GO:0045735	nutrient reservoir activity	MF	ClCG03G011280/ClCG05G009650	2		.	0.99708	ClCG03G011280/ClCG05G009650	2
GO:0016667	oxidoreductase activity, acting on a sulfur group of donors	MF	ClCG02G010280/ClCG06G001900/ClCG08G008430/ClCG10G018910	4	ClCG01G001750/ClCG06G001290/ClCG06G013860/ClCG07G017140/ClCG09G016380	5	0.99708	ClCG01G001750/ClCG02G010280/ClCG06G001290/ClCG06G001900/ClCG06G013860/ClCG07G017140/ClCG08G008430/ClCG09G016380/ClCG10G018910	9
GO:0016705	oxidoreductase activity, acting on paired donors, with incorporation or reduction of molecular oxygen	MF	ClCG01G002600/ClCG01G016070/ClCG01G016090/ClCG01G024550/ClCG02G019010/ClCG03G012850/ClCG06G001580/ClCG06G004140/ClCG06G008550/ClCG07G011110/ClCG07G011920/ClCG08G015460/ClCG10G016350/ClCG11G000330/ClCG11G010030	15	ClCG01G003710/ClCG01G019850/ClCG02G008260/ClCG03G003120/ClCG04G009570/ClCG05G019350/ClCG06G011090/ClCG07G000720/ClCG07G001490/ClCG07G004290/ClCG07G010970/ClCG08G015960/ClCG08G017190/ClCG09G000620/ClCG09G012210/ClCG10G002970/ClCG10G016400/ClCG11G017030	18	0.99708	ClCG01G002600/ClCG01G003710/ClCG01G016070/ClCG01G016090/ClCG01G019850/ClCG01G024550/ClCG02G008260/ClCG02G019010/ClCG03G003120/ClCG03G012850/ClCG04G009570/ClCG05G019350/ClCG06G001580/ClCG06G004140/ClCG06G008550/ClCG06G011090/ClCG07G000720/ClCG07G001490/ClCG07G004290/ClCG07G010970/ClCG07G011110/ClCG07G011920/ClCG08G015460/ClCG08G015960/ClCG08G017190/ClCG09G000620/ClCG09G012210/ClCG10G002970/ClCG10G…	33
GO:0016709	oxidoreductase activity, acting on paired donors, with incorporation or reduction of molecular oxygen, NAD(P)H as one donor, and incorporation of one atom of oxygen	MF	ClCG06G008550	1	ClCG10G002970	1	0.99708	ClCG06G008550/ClCG10G002970	2
GO:0016684	oxidoreductase activity, acting on peroxide as acceptor	MF	ClCG01G020540/ClCG02G008470/ClCG02G019150/ClCG02G023760/ClCG02G023770/ClCG07G008740/ClCG10G013100	7	ClCG02G004180/ClCG02G020760/ClCG05G016180/ClCG06G014450/ClCG08G005810/ClCG10G018500/ClCG11G018720	7	0.99708	ClCG01G020540/ClCG02G004180/ClCG02G008470/ClCG02G019150/ClCG02G020760/ClCG02G023760/ClCG02G023770/ClCG05G016180/ClCG06G014450/ClCG07G008740/ClCG08G005810/ClCG10G013100/ClCG10G018500/ClCG11G018720	14
GO:0016702	oxidoreductase activity, acting on single donors with incorporation of molecular oxygen, incorporation of two atoms of oxygen	MF	ClCG02G015730/ClCG02G023550/ClCG02G023580/ClCG07G010550/ClCG09G001030	5	ClCG09G004110	1	0.99708	ClCG02G015730/ClCG02G023550/ClCG02G023580/ClCG07G010550/ClCG09G001030/ClCG09G004110	6
GO:0016627	oxidoreductase activity, acting on the CH-CH group of donors	MF	ClCG04G008230	1	ClCG05G007820/ClCG05G022050/ClCG05G022060/ClCG10G012310	4	0.99708	ClCG04G008230/ClCG05G007820/ClCG05G022050/ClCG05G022060/ClCG10G012310	5
GO:0016903	oxidoreductase activity, acting on the aldehyde or oxo group of donors	MF		.	ClCG05G012430/ClCG05G024910/ClCG11G018880	3	0.99708	ClCG05G012430/ClCG05G024910/ClCG11G018880	3
GO:0016620	oxidoreductase activity, acting on the aldehyde or oxo group of donors, NAD or NADP as acceptor	MF		.	ClCG05G012430/ClCG11G018880	2	0.99708	ClCG05G012430/ClCG11G018880	2
GO:0008233	peptidase activity	MF	ClCG01G017310/ClCG01G020410/ClCG01G025440/ClCG02G011830/ClCG03G015030/ClCG05G026630/ClCG08G014860/ClCG09G001300/ClCG09G022150/ClCG10G012040/ClCG11G003540	11	ClCG01G009680/ClCG02G013380/ClCG03G007140/ClCG03G016590/ClCG03G016600/ClCG05G015160/ClCG06G006600/ClCG06G007500/ClCG06G015340/ClCG07G002570/ClCG07G016280/ClCG11G014010/ClCG11G015050	13	0.99708	ClCG01G009680/ClCG01G017310/ClCG01G020410/ClCG01G025440/ClCG02G011830/ClCG02G013380/ClCG03G007140/ClCG03G015030/ClCG03G016590/ClCG03G016600/ClCG05G015160/ClCG05G026630/ClCG06G006600/ClCG06G007500/ClCG06G015340/ClCG07G002570/ClCG07G016280/ClCG08G014860/ClCG09G001300/ClCG09G022150/ClCG10G012040/ClCG11G003540/ClCG11G014010/ClCG11G015050	24
GO:0070011	peptidase activity, acting on L-amino acid peptides	MF	ClCG01G017310/ClCG01G020410/ClCG01G025440/ClCG02G011830/ClCG03G015030/ClCG05G026630/ClCG08G014860/ClCG09G001300/ClCG09G022150/ClCG10G012040/ClCG11G003540	11	ClCG01G009680/ClCG02G013380/ClCG03G007140/ClCG03G016590/ClCG03G016600/ClCG05G015160/ClCG06G006600/ClCG06G007500/ClCG07G002570/ClCG07G016280/ClCG11G014010/ClCG11G015050	12	0.99708	ClCG01G009680/ClCG01G017310/ClCG01G020410/ClCG01G025440/ClCG02G011830/ClCG02G013380/ClCG03G007140/ClCG03G015030/ClCG03G016590/ClCG03G016600/ClCG05G015160/ClCG05G026630/ClCG06G006600/ClCG06G007500/ClCG07G002570/ClCG07G016280/ClCG08G014860/ClCG09G001300/ClCG09G022150/ClCG10G012040/ClCG11G003540/ClCG11G014010/ClCG11G015050	23
GO:0003755	peptidyl-prolyl cis-trans isomerase activity	MF		.	ClCG01G007210/ClCG04G011330/ClCG06G001940/ClCG10G006680/ClCG10G014260	5	0.99708	ClCG01G007210/ClCG04G011330/ClCG06G001940/ClCG10G006680/ClCG10G014260	5
GO:0004601	peroxidase activity	MF	ClCG01G020540/ClCG02G008470/ClCG02G019150/ClCG02G023760/ClCG02G023770/ClCG07G008740/ClCG10G013100	7	ClCG02G004180/ClCG02G020760/ClCG05G016180/ClCG06G014450/ClCG08G005810/ClCG11G018720	6	0.99708	ClCG01G020540/ClCG02G004180/ClCG02G008470/ClCG02G019150/ClCG02G020760/ClCG02G023760/ClCG02G023770/ClCG05G016180/ClCG06G014450/ClCG07G008740/ClCG08G005810/ClCG10G013100/ClCG11G018720	13
GO:0016791	phosphatase activity	MF		.	ClCG03G015770/ClCG05G021480/ClCG10G018000	3	0.99708	ClCG03G015770/ClCG05G021480/ClCG10G018000	3
GO:0005543	phospholipid binding	MF	ClCG05G026670/ClCG05G026680/ClCG05G026690	3		.	0.99708	ClCG05G026670/ClCG05G026680/ClCG05G026690	3
GO:0004721	phosphoprotein phosphatase activity	MF		.	ClCG05G021480	1	0.99708	ClCG05G021480	1
GO:0008081	phosphoric diester hydrolase activity	MF	ClCG05G013890	1		.	0.99708	ClCG05G013890	1
GO:0042578	phosphoric ester hydrolase activity	MF	ClCG05G013890	1	ClCG03G015770/ClCG05G021480/ClCG10G018000	3	0.99708	ClCG03G015770/ClCG05G013890/ClCG05G021480/ClCG10G018000	4
GO:0004650	polygalacturonase activity	MF		.	ClCG01G000920	1	0.99708	ClCG01G000920	1
GO:0015079	potassium ion transmembrane transporter activity	MF		.	ClCG10G010690	1	0.99708	ClCG10G010690	1
GO:0015399	primary active transmembrane transporter activity	MF	ClCG09G005950/ClCG09G018320/ClCG09G018580	3	ClCG01G005380/ClCG03G004720/ClCG05G013920/ClCG05G025720/ClCG05G026280	5	0.99708	ClCG01G005380/ClCG03G004720/ClCG05G013920/ClCG05G025720/ClCG05G026280/ClCG09G005950/ClCG09G018320/ClCG09G018580	8
GO:0015035	protein disulfide oxidoreductase activity	MF	ClCG02G010280/ClCG06G001900/ClCG08G008430/ClCG10G018910	4	ClCG01G001750/ClCG06G001290/ClCG06G013860	3	0.99708	ClCG01G001750/ClCG02G010280/ClCG06G001290/ClCG06G001900/ClCG06G013860/ClCG08G008430/ClCG10G018910	7
GO:0008276	protein methyltransferase activity	MF	ClCG06G001460	1		.	0.99708	ClCG06G001460	1
GO:0008138	protein tyrosine/serine/threonine phosphatase activity	MF		.	ClCG05G021480	1	0.99708	ClCG05G021480	1
GO:0009982	pseudouridine synthase activity	MF	ClCG04G011850	1	ClCG03G004890/ClCG08G007690/ClCG09G019390	3	0.99708	ClCG03G004890/ClCG04G011850/ClCG08G007690/ClCG09G019390	4
GO:0030170	pyridoxal phosphate binding	MF	ClCG07G007900	1	ClCG01G003470/ClCG05G025680/ClCG07G016110/ClCG08G013590/ClCG09G005300/ClCG10G015340	6	0.99708	ClCG01G003470/ClCG05G025680/ClCG07G007900/ClCG07G016110/ClCG08G013590/ClCG09G005300/ClCG10G015340	7
GO:0019843	rRNA binding	MF		.	ClCG02G001880/ClCG11G014950	2	0.99708	ClCG02G001880/ClCG11G014950	2
GO:0004872	receptor activity	MF	ClCG06G013010/ClCG07G013630	2	ClCG00G003800	1	0.99708	ClCG00G003800/ClCG06G013010/ClCG07G013630	3
GO:0033897	ribonuclease T2 activity	MF		.	ClCG05G024250	1	0.99708	ClCG05G024250	1
GO:0004540	ribonuclease activity	MF	ClCG03G002380/ClCG06G012100	2	ClCG00G004790/ClCG05G024250/ClCG07G013710	3	0.99708	ClCG00G004790/ClCG03G002380/ClCG05G024250/ClCG06G012100/ClCG07G013710	5
GO:0015291	secondary active transmembrane transporter activity	MF	ClCG01G001000/ClCG02G001890	2	ClCG01G018520/ClCG04G006710/ClCG06G014560/ClCG09G006460/ClCG09G016370/ClCG10G008540/ClCG10G015300/ClCG11G003980	8	0.99708	ClCG01G001000/ClCG01G018520/ClCG02G001890/ClCG04G006710/ClCG06G014560/ClCG09G006460/ClCG09G016370/ClCG10G008540/ClCG10G015300/ClCG11G003980	10
GO:0017171	serine hydrolase activity	MF	ClCG01G017310/ClCG01G025440/ClCG02G011830/ClCG03G015030/ClCG05G026630/ClCG09G001300/ClCG10G012040/ClCG11G003540	8	ClCG01G009680/ClCG03G007140/ClCG06G006600/ClCG06G007500/ClCG07G016280/ClCG11G014010	6	0.99708	ClCG01G009680/ClCG01G017310/ClCG01G025440/ClCG02G011830/ClCG03G007140/ClCG03G015030/ClCG05G026630/ClCG06G006600/ClCG06G007500/ClCG07G016280/ClCG09G001300/ClCG10G012040/ClCG11G003540/ClCG11G014010	14
GO:0004185	serine-type carboxypeptidase activity	MF	ClCG05G026630/ClCG10G012040	2		.	0.99708	ClCG05G026630/ClCG10G012040	2
GO:0004252	serine-type endopeptidase activity	MF	ClCG01G017310/ClCG01G025440/ClCG02G011830/ClCG03G015030/ClCG09G001300	5	ClCG01G009680/ClCG07G016280/ClCG11G014010	3	0.99708	ClCG01G009680/ClCG01G017310/ClCG01G025440/ClCG02G011830/ClCG03G015030/ClCG07G016280/ClCG09G001300/ClCG11G014010	8
GO:0070008	serine-type exopeptidase activity	MF	ClCG05G026630/ClCG10G012040	2		.	0.99708	ClCG05G026630/ClCG10G012040	2
GO:0008236	serine-type peptidase activity	MF	ClCG01G017310/ClCG01G025440/ClCG02G011830/ClCG03G015030/ClCG05G026630/ClCG09G001300/ClCG10G012040/ClCG11G003540	8	ClCG01G009680/ClCG03G007140/ClCG06G006600/ClCG06G007500/ClCG07G016280/ClCG11G014010	6	0.99708	ClCG01G009680/ClCG01G017310/ClCG01G025440/ClCG02G011830/ClCG03G007140/ClCG03G015030/ClCG05G026630/ClCG06G006600/ClCG06G007500/ClCG07G016280/ClCG09G001300/ClCG10G012040/ClCG11G003540/ClCG11G014010	14
GO:0004871	signal transducer activity	MF	ClCG06G013010/ClCG07G013630	2	ClCG00G003800	1	0.99708	ClCG00G003800/ClCG06G013010/ClCG07G013630	3
GO:0038023	signaling receptor activity	MF	ClCG06G013010/ClCG07G013630	2	ClCG00G003800	1	0.99708	ClCG00G003800/ClCG06G013010/ClCG07G013630	3
GO:0003697	single-stranded DNA binding	MF		.	ClCG08G008880/ClCG09G007510	2	0.99708	ClCG08G008880/ClCG09G007510	2
GO:0015298	solute:cation antiporter activity	MF		.	ClCG09G006460/ClCG09G016370/ClCG10G015300	3	0.99708	ClCG09G006460/ClCG09G016370/ClCG10G015300	3
GO:0015299	solute:proton antiporter activity	MF		.	ClCG09G006460/ClCG09G016370/ClCG10G015300	3	0.99708	ClCG09G006460/ClCG09G016370/ClCG10G015300	3
GO:0003735	structural constituent of ribosome	MF	ClCG02G021160/ClCG08G017880	2	ClCG01G001360/ClCG01G023670/ClCG02G001880/ClCG03G009300/ClCG05G000450/ClCG05G004160/ClCG05G007000/ClCG05G011680/ClCG05G013420/ClCG05G018790/ClCG05G019240/ClCG06G000570/ClCG06G012650/ClCG09G001940/ClCG09G008340/ClCG09G019050/ClCG10G002370/ClCG10G006290/ClCG10G008830/ClCG10G022870/ClCG11G007120/ClCG11G008640/ClCG11G014950/ClCG11G017210/ClCG11G017820	25	0.99708	ClCG01G001360/ClCG01G023670/ClCG02G001880/ClCG02G021160/ClCG03G009300/ClCG05G000450/ClCG05G004160/ClCG05G007000/ClCG05G011680/ClCG05G013420/ClCG05G018790/ClCG05G019240/ClCG06G000570/ClCG06G012650/ClCG08G017880/ClCG09G001940/ClCG09G008340/ClCG09G019050/ClCG10G002370/ClCG10G006290/ClCG10G008830/ClCG10G022870/ClCG11G007120/ClCG11G008640/ClCG11G014950/ClCG11G017210/ClCG11G017820	27
GO:0005198	structural molecule activity	MF	ClCG02G021160/ClCG08G017880/ClCG09G016660/ClCG11G006070	4	ClCG01G001360/ClCG01G023670/ClCG02G001880/ClCG03G009300/ClCG05G000450/ClCG05G004160/ClCG05G007000/ClCG05G011680/ClCG05G013420/ClCG05G018790/ClCG05G019240/ClCG06G000570/ClCG06G012650/ClCG09G001940/ClCG09G008340/ClCG09G019050/ClCG10G002370/ClCG10G006290/ClCG10G008830/ClCG10G022870/ClCG11G007120/ClCG11G008640/ClCG11G014950/ClCG11G017210/ClCG11G017820	25	0.99708	ClCG01G001360/ClCG01G023670/ClCG02G001880/ClCG02G021160/ClCG03G009300/ClCG05G000450/ClCG05G004160/ClCG05G007000/ClCG05G011680/ClCG05G013420/ClCG05G018790/ClCG05G019240/ClCG06G000570/ClCG06G012650/ClCG08G017880/ClCG09G001940/ClCG09G008340/ClCG09G016660/ClCG09G019050/ClCG10G002370/ClCG10G006290/ClCG10G008830/ClCG10G022870/ClCG11G006070/ClCG11G007120/ClCG11G008640/ClCG11G014950/ClCG11G017210/ClCG11G…	29
GO:0043566	structure-specific DNA binding	MF		.	ClCG01G016270/ClCG02G005300/ClCG03G006520/ClCG08G008880/ClCG09G007510/ClCG11G008190	6	0.99708	ClCG01G016270/ClCG02G005300/ClCG03G006520/ClCG08G008880/ClCG09G007510/ClCG11G008190	6
GO:0022838	substrate-specific channel activity	MF	ClCG06G013010/ClCG07G013630/ClCG10G006450	3	ClCG00G003800/ClCG02G010710/ClCG03G008880/ClCG04G009060	4	0.99708	ClCG00G003800/ClCG02G010710/ClCG03G008880/ClCG04G009060/ClCG06G013010/ClCG07G013630/ClCG10G006450	7
GO:0022891	substrate-specific transmembrane transporter activity	MF	ClCG06G013010/ClCG07G013630/ClCG10G006450	3	ClCG00G003800/ClCG02G010710/ClCG02G014850/ClCG02G023360/ClCG03G004720/ClCG03G008880/ClCG03G012740/ClCG04G009060/ClCG05G013920/ClCG07G000620/ClCG08G013430/ClCG08G014470/ClCG09G006460/ClCG09G016370/ClCG10G010690/ClCG10G015300/ClCG11G001210/ClCG11G015370/ClCG11G015730	19	0.99708	ClCG00G003800/ClCG02G010710/ClCG02G014850/ClCG02G023360/ClCG03G004720/ClCG03G008880/ClCG03G012740/ClCG04G009060/ClCG05G013920/ClCG06G013010/ClCG07G000620/ClCG07G013630/ClCG08G013430/ClCG08G014470/ClCG09G006460/ClCG09G016370/ClCG10G006450/ClCG10G010690/ClCG10G015300/ClCG11G001210/ClCG11G015370/ClCG11G015730	22
GO:0022892	substrate-specific transporter activity	MF	ClCG06G013010/ClCG07G013630/ClCG10G006450	3	ClCG00G003800/ClCG02G010710/ClCG02G014850/ClCG02G023360/ClCG03G001650/ClCG03G004720/ClCG03G008880/ClCG03G012740/ClCG03G016400/ClCG04G009060/ClCG05G013920/ClCG07G000620/ClCG08G013430/ClCG08G014470/ClCG08G017520/ClCG09G006460/ClCG09G016370/ClCG10G010690/ClCG10G015300/ClCG11G001210/ClCG11G015370/ClCG11G015730	22	0.99708	ClCG00G003800/ClCG02G010710/ClCG02G014850/ClCG02G023360/ClCG03G001650/ClCG03G004720/ClCG03G008880/ClCG03G012740/ClCG03G016400/ClCG04G009060/ClCG05G013920/ClCG06G013010/ClCG07G000620/ClCG07G013630/ClCG08G013430/ClCG08G014470/ClCG08G017520/ClCG09G006460/ClCG09G016370/ClCG10G006450/ClCG10G010690/ClCG10G015300/ClCG11G001210/ClCG11G015370/ClCG11G015730	25
GO:0015116	sulfate transmembrane transporter activity	MF		.	ClCG11G001210/ClCG11G015370	2	0.99708	ClCG11G001210/ClCG11G015370	2
GO:1901682	sulfur compound transmembrane transporter activity	MF		.	ClCG11G001210/ClCG11G015370	2	0.99708	ClCG11G001210/ClCG11G015370	2
GO:0046906	tetrapyrrole binding	MF	ClCG01G002600/ClCG01G016070/ClCG01G016090/ClCG01G020540/ClCG01G024550/ClCG02G008470/ClCG02G019010/ClCG02G019150/ClCG02G023760/ClCG02G023770/ClCG03G012850/ClCG06G001580/ClCG06G004140/ClCG07G008740/ClCG07G011110/ClCG07G011920/ClCG08G015460/ClCG09G005000/ClCG10G016350/ClCG11G000330/ClCG11G006280	21	ClCG01G003710/ClCG01G019850/ClCG01G025800/ClCG02G004180/ClCG02G008260/ClCG02G020760/ClCG03G003120/ClCG04G009570/ClCG05G009960/ClCG05G019350/ClCG05G021450/ClCG06G014450/ClCG07G000720/ClCG07G001490/ClCG07G010970/ClCG08G005810/ClCG08G015960/ClCG09G000620/ClCG09G012210/ClCG10G016400/ClCG11G017030/ClCG11G018720	22	0.99708	ClCG01G002600/ClCG01G003710/ClCG01G016070/ClCG01G016090/ClCG01G019850/ClCG01G020540/ClCG01G024550/ClCG01G025800/ClCG02G004180/ClCG02G008260/ClCG02G008470/ClCG02G019010/ClCG02G019150/ClCG02G020760/ClCG02G023760/ClCG02G023770/ClCG03G003120/ClCG03G012850/ClCG04G009570/ClCG05G009960/ClCG05G019350/ClCG05G021450/ClCG06G001580/ClCG06G004140/ClCG06G014450/ClCG07G000720/ClCG07G001490/ClCG07G008740/ClCG07G…	43
GO:0016790	thiolester hydrolase activity	MF		.	ClCG09G008790	1	0.99708	ClCG09G008790	1
GO:0004298	threonine-type endopeptidase activity	MF	ClCG01G020410/ClCG08G014860	2		.	0.99708	ClCG01G020410/ClCG08G014860	2
GO:0070003	threonine-type peptidase activity	MF	ClCG01G020410/ClCG08G014860	2		.	0.99708	ClCG01G020410/ClCG08G014860	2
GO:0003712	transcription cofactor activity	MF	ClCG02G016890	1		.	0.99708	ClCG02G016890	1
GO:0000988	transcription factor activity, protein binding	MF	ClCG02G016890	1		.	0.99708	ClCG02G016890	1
GO:0000989	transcription factor activity, transcription factor binding	MF	ClCG02G016890	1		.	0.99708	ClCG02G016890	1
GO:0016746	transferase activity, transferring acyl groups	MF	ClCG00G002800/ClCG02G011230/ClCG02G013530/ClCG02G013590/ClCG03G001730/ClCG05G006220/ClCG05G011650/ClCG06G004580/ClCG06G007980/ClCG06G010700/ClCG07G001780/ClCG08G017430/ClCG09G016950/ClCG11G009050	14	ClCG02G007940/ClCG03G001740/ClCG07G016540/ClCG08G002010	4	0.99708	ClCG00G002800/ClCG02G007940/ClCG02G011230/ClCG02G013530/ClCG02G013590/ClCG03G001730/ClCG03G001740/ClCG05G006220/ClCG05G011650/ClCG06G004580/ClCG06G007980/ClCG06G010700/ClCG07G001780/ClCG07G016540/ClCG08G002010/ClCG08G017430/ClCG09G016950/ClCG11G009050	18
GO:0016747	transferase activity, transferring acyl groups other than amino-acyl groups	MF	ClCG00G002800/ClCG02G011230/ClCG02G013530/ClCG02G013590/ClCG03G001730/ClCG05G011650/ClCG06G007980/ClCG06G010700/ClCG07G001780/ClCG08G017430/ClCG09G016950/ClCG11G009050	12	ClCG02G007940/ClCG03G001740/ClCG07G016540/ClCG08G002010	4	0.99708	ClCG00G002800/ClCG02G007940/ClCG02G011230/ClCG02G013530/ClCG02G013590/ClCG03G001730/ClCG03G001740/ClCG05G011650/ClCG06G007980/ClCG06G010700/ClCG07G001780/ClCG07G016540/ClCG08G002010/ClCG08G017430/ClCG09G016950/ClCG11G009050	16
GO:0046912	transferase activity, transferring acyl groups, acyl groups converted into alkyl on transfer	MF	ClCG06G004580	1		.	0.99708	ClCG06G004580	1
GO:0016765	transferase activity, transferring alkyl or aryl (other than methyl) groups	MF	ClCG08G011210	1	ClCG00G005370/ClCG04G006920/ClCG10G005080/ClCG10G017840	4	0.99708	ClCG00G005370/ClCG04G006920/ClCG08G011210/ClCG10G005080/ClCG10G017840	5
GO:0016741	transferase activity, transferring one-carbon groups	MF	ClCG01G005700/ClCG02G003780/ClCG03G013970/ClCG04G010640/ClCG05G015400/ClCG06G001460/ClCG09G011080/ClCG10G001140/ClCG10G013050/ClCG10G013070/ClCG10G022520	11	ClCG02G017190/ClCG05G012870/ClCG05G017390/ClCG05G018820/ClCG05G024130/ClCG06G018350/ClCG07G000520/ClCG08G017810/ClCG09G000480/ClCG09G004320/ClCG10G002550/ClCG10G015450/ClCG11G015300	13	0.99708	ClCG01G005700/ClCG02G003780/ClCG02G017190/ClCG03G013970/ClCG04G010640/ClCG05G012870/ClCG05G015400/ClCG05G017390/ClCG05G018820/ClCG05G024130/ClCG06G001460/ClCG06G018350/ClCG07G000520/ClCG08G017810/ClCG09G000480/ClCG09G004320/ClCG09G011080/ClCG10G001140/ClCG10G002550/ClCG10G013050/ClCG10G013070/ClCG10G015450/ClCG10G022520/ClCG11G015300	24
GO:0016763	transferase activity, transferring pentosyl groups	MF		.	ClCG07G006250	1	0.99708	ClCG07G006250	1
GO:0008135	translation factor activity, RNA binding	MF		.	ClCG02G014380/ClCG09G006250	2	0.99708	ClCG02G014380/ClCG09G006250	2
GO:0003743	translation initiation factor activity	MF		.	ClCG02G014380	1	0.99708	ClCG02G014380	1
GO:0004888	transmembrane signaling receptor activity	MF	ClCG06G013010/ClCG07G013630	2	ClCG00G003800	1	0.99708	ClCG00G003800/ClCG06G013010/ClCG07G013630	3
GO:0022857	transmembrane transporter activity	MF	ClCG01G001000/ClCG01G002610/ClCG02G001890/ClCG02G004030/ClCG02G018040/ClCG03G007570/ClCG04G003980/ClCG05G004110/ClCG05G021020/ClCG05G025090/ClCG06G005550/ClCG06G013010/ClCG07G013630/ClCG09G001830/ClCG09G001900/ClCG09G005950/ClCG09G018320/ClCG09G018580/ClCG10G006180/ClCG10G006450/ClCG10G019910/ClCG11G002980/ClCG11G004540	23	ClCG00G003800/ClCG01G005380/ClCG01G018520/ClCG01G024020/ClCG02G010710/ClCG02G014850/ClCG02G023360/ClCG03G004720/ClCG03G008880/ClCG03G012740/ClCG04G006710/ClCG04G009010/ClCG04G009060/ClCG05G013920/ClCG05G025720/ClCG05G026280/ClCG06G014560/ClCG07G000140/ClCG07G000620/ClCG07G004030/ClCG07G012010/ClCG07G013170/ClCG08G005240/ClCG08G013430/ClCG08G014470/ClCG09G006460/ClCG09G016370/ClCG10G008540/ClCG10G…	35	0.99708	ClCG00G003800/ClCG01G001000/ClCG01G002610/ClCG01G005380/ClCG01G018520/ClCG01G024020/ClCG02G001890/ClCG02G004030/ClCG02G010710/ClCG02G014850/ClCG02G018040/ClCG02G023360/ClCG03G004720/ClCG03G007570/ClCG03G008880/ClCG03G012740/ClCG04G003980/ClCG04G006710/ClCG04G009010/ClCG04G009060/ClCG05G004110/ClCG05G013920/ClCG05G021020/ClCG05G025090/ClCG05G025720/ClCG05G026280/ClCG06G005550/ClCG06G013010/ClCG06G…	58
GO:0005215	transporter activity	MF	ClCG01G001000/ClCG01G002610/ClCG02G001890/ClCG02G004030/ClCG02G018040/ClCG03G007570/ClCG04G003980/ClCG05G004110/ClCG05G021020/ClCG05G025090/ClCG06G005550/ClCG06G013010/ClCG07G013630/ClCG09G001830/ClCG09G001900/ClCG09G005950/ClCG09G018320/ClCG09G018580/ClCG10G006180/ClCG10G006450/ClCG10G019910/ClCG11G002980/ClCG11G004540	23	ClCG00G003800/ClCG01G005380/ClCG01G018520/ClCG01G024020/ClCG02G010710/ClCG02G014850/ClCG02G023250/ClCG02G023360/ClCG03G001650/ClCG03G004720/ClCG03G008880/ClCG03G012740/ClCG03G016400/ClCG04G006710/ClCG04G009010/ClCG04G009060/ClCG05G013920/ClCG05G025720/ClCG05G026280/ClCG06G014560/ClCG07G000140/ClCG07G000620/ClCG07G004030/ClCG07G012010/ClCG07G013170/ClCG08G005240/ClCG08G013430/ClCG08G014470/ClCG08G…	39	0.99708	ClCG00G003800/ClCG01G001000/ClCG01G002610/ClCG01G005380/ClCG01G018520/ClCG01G024020/ClCG02G001890/ClCG02G004030/ClCG02G010710/ClCG02G014850/ClCG02G018040/ClCG02G023250/ClCG02G023360/ClCG03G001650/ClCG03G004720/ClCG03G007570/ClCG03G008880/ClCG03G012740/ClCG03G016400/ClCG04G003980/ClCG04G006710/ClCG04G009010/ClCG04G009060/ClCG05G004110/ClCG05G013920/ClCG05G021020/ClCG05G025090/ClCG05G025720/ClCG05G…	62
GO:0019787	ubiquitin-like protein transferase activity	MF	ClCG01G015580/ClCG03G007420/ClCG05G018190/ClCG06G016710/ClCG08G016620	5	ClCG09G006810	1	0.99708	ClCG01G015580/ClCG03G007420/ClCG05G018190/ClCG06G016710/ClCG08G016620/ClCG09G006810	6
GO:0004842	ubiquitin-protein transferase activity	MF	ClCG01G015580/ClCG03G007420/ClCG05G018190/ClCG06G016710/ClCG08G016620	5	ClCG09G006810	1	0.99708	ClCG01G015580/ClCG03G007420/ClCG05G018190/ClCG06G016710/ClCG08G016620/ClCG09G006810	6
GO:0036459	ubiquitinyl hydrolase activity	MF	ClCG02G014550	1		.	0.99708	ClCG02G014550	1
GO:0051082	unfolded protein binding	MF	ClCG02G015010/ClCG03G004060/ClCG05G021980/ClCG08G014210/ClCG10G022150	5		.	0.99708	ClCG02G015010/ClCG03G004060/ClCG05G021980/ClCG08G014210/ClCG10G022150	5
GO:0008270	zinc ion binding	MF	ClCG01G019610/ClCG01G020080/ClCG02G004220/ClCG05G004470/ClCG05G021050/ClCG06G001460/ClCG06G004790/ClCG07G008580/ClCG07G008920/ClCG09G022150/ClCG10G022750/ClCG11G006440	12	ClCG01G001320/ClCG01G006180/ClCG01G019660/ClCG01G020130/ClCG03G004240/ClCG03G009500/ClCG05G024740/ClCG05G025330/ClCG06G014680/ClCG06G018390/ClCG07G007380/ClCG07G016220/ClCG08G008360/ClCG09G020660/ClCG10G014200/ClCG10G020370/ClCG11G012300	17	0.999866	ClCG01G001320/ClCG01G006180/ClCG01G019610/ClCG01G019660/ClCG01G020080/ClCG01G020130/ClCG02G004220/ClCG03G004240/ClCG03G009500/ClCG05G004470/ClCG05G021050/ClCG05G024740/ClCG05G025330/ClCG06G001460/ClCG06G004790/ClCG06G014680/ClCG06G018390/ClCG07G007380/ClCG07G008580/ClCG07G008920/ClCG07G016220/ClCG08G008360/ClCG09G020660/ClCG09G022150/ClCG10G014200/ClCG10G020370/ClCG10G022750/ClCG11G006440/ClCG11G…	29
GO:0006075	(1->3)-beta-D-glucan biosynthetic process	BP	ClCG02G017640	1		.	0.99998	ClCG02G017640	1
GO:0006074	(1->3)-beta-D-glucan metabolic process	BP	ClCG02G017640	1		.	0.99998	ClCG02G017640	1
GO:0046031	ADP metabolic process	BP	ClCG04G009790/ClCG05G008570/ClCG10G009990	3	ClCG02G018670/ClCG09G021610/ClCG11G003870	3	0.99998	ClCG02G018670/ClCG04G009790/ClCG05G008570/ClCG09G021610/ClCG10G009990/ClCG11G003870	6
GO:0006754	ATP biosynthetic process	BP		.	ClCG03G004720/ClCG08G013430	2	0.99998	ClCG03G004720/ClCG08G013430	2
GO:0006757	ATP generation from ADP	BP	ClCG04G009790/ClCG05G008570/ClCG10G009990	3	ClCG02G018670/ClCG09G021610/ClCG11G003870	3	0.99998	ClCG02G018670/ClCG04G009790/ClCG05G008570/ClCG09G021610/ClCG10G009990/ClCG11G003870	6
GO:0015991	ATP hydrolysis coupled proton transport	BP		.	ClCG05G013920/ClCG08G014470/ClCG11G015730	3	0.99998	ClCG05G013920/ClCG08G014470/ClCG11G015730	3
GO:0046034	ATP metabolic process	BP	ClCG04G009790/ClCG05G008570/ClCG10G009990	3	ClCG02G018670/ClCG03G004720/ClCG08G013430/ClCG09G018760/ClCG09G021610/ClCG11G003870	6	0.99998	ClCG02G018670/ClCG03G004720/ClCG04G009790/ClCG05G008570/ClCG08G013430/ClCG09G018760/ClCG09G021610/ClCG10G009990/ClCG11G003870	9
GO:0015986	ATP synthesis coupled proton transport	BP		.	ClCG03G004720/ClCG08G013430	2	0.99998	ClCG03G004720/ClCG08G013430	2
GO:0071103	DNA conformation change	BP	ClCG01G006370/ClCG02G009060/ClCG02G016780/ClCG10G012270	4		.	0.99998	ClCG01G006370/ClCG02G009060/ClCG02G016780/ClCG10G012270	4
GO:0015074	DNA integration	BP		.	ClCG07G007380	1	0.99998	ClCG07G007380	1
GO:0006259	DNA metabolic process	BP	ClCG01G004810/ClCG01G024510/ClCG02G006490/ClCG02G018830/ClCG02G019790/ClCG02G022520/ClCG04G008770/ClCG04G010770/ClCG05G018920/ClCG06G000110/ClCG07G003870/ClCG07G016470/ClCG08G012400/ClCG09G015670/ClCG10G012270/ClCG10G013030/ClCG11G003620/ClCG11G015940	18	ClCG01G022610/ClCG05G019180/ClCG07G007380	3	0.99998	ClCG01G004810/ClCG01G022610/ClCG01G024510/ClCG02G006490/ClCG02G018830/ClCG02G019790/ClCG02G022520/ClCG04G008770/ClCG04G010770/ClCG05G018920/ClCG05G019180/ClCG06G000110/ClCG07G003870/ClCG07G007380/ClCG07G016470/ClCG08G012400/ClCG09G015670/ClCG10G012270/ClCG10G013030/ClCG11G003620/ClCG11G015940	21
GO:0006323	DNA packaging	BP	ClCG01G006370/ClCG02G009060/ClCG02G016780	3		.	0.99998	ClCG01G006370/ClCG02G009060/ClCG02G016780	3
GO:0006281	DNA repair	BP	ClCG02G006490/ClCG02G018830/ClCG04G010770/ClCG05G018920/ClCG06G000110/ClCG07G016470	6	ClCG05G019180	1	0.99998	ClCG02G006490/ClCG02G018830/ClCG04G010770/ClCG05G018920/ClCG05G019180/ClCG06G000110/ClCG07G016470	7
GO:0006260	DNA replication	BP	ClCG01G004810/ClCG01G024510/ClCG02G019790/ClCG02G022520/ClCG07G003870/ClCG08G012400/ClCG09G015670/ClCG10G013030/ClCG11G003620/ClCG11G015940	10		.	0.99998	ClCG01G004810/ClCG01G024510/ClCG02G019790/ClCG02G022520/ClCG07G003870/ClCG08G012400/ClCG09G015670/ClCG10G013030/ClCG11G003620/ClCG11G015940	10
GO:0007186	G-protein coupled receptor signaling pathway	BP	ClCG04G011910	1		.	0.99998	ClCG04G011910	1
GO:0031123	RNA 3'-end processing	BP	ClCG05G001670	1	ClCG11G001630	1	0.99998	ClCG05G001670/ClCG11G001630	2
GO:0009451	RNA modification	BP	ClCG04G011850	1	ClCG03G004890/ClCG08G007690/ClCG09G019390	3	0.99998	ClCG03G004890/ClCG04G011850/ClCG08G007690/ClCG09G019390	4
GO:0006396	RNA processing	BP	ClCG01G005700/ClCG04G011850/ClCG05G001670/ClCG06G012100/ClCG11G011540	5	ClCG07G013710/ClCG09G000480/ClCG09G004320/ClCG09G009170/ClCG09G019390/ClCG10G012310/ClCG10G015450/ClCG11G001630/ClCG11G015050	9	0.99998	ClCG01G005700/ClCG04G011850/ClCG05G001670/ClCG06G012100/ClCG07G013710/ClCG09G000480/ClCG09G004320/ClCG09G009170/ClCG09G019390/ClCG10G012310/ClCG10G015450/ClCG11G001630/ClCG11G011540/ClCG11G015050	14
GO:0008380	RNA splicing	BP		.	ClCG09G009170	1	0.99998	ClCG09G009170	1
GO:0000375	RNA splicing, via transesterification reactions	BP		.	ClCG09G009170	1	0.99998	ClCG09G009170	1
GO:0000377	RNA splicing, via transesterification reactions with bulged adenosine as nucleophile	BP		.	ClCG09G009170	1	0.99998	ClCG09G009170	1
GO:0006614	SRP-dependent cotranslational protein targeting to membrane	BP		.	ClCG05G001760	1	0.99998	ClCG05G001760	1
GO:1901607	alpha-amino acid biosynthetic process	BP	ClCG01G012700	1	ClCG01G021920/ClCG05G005520/ClCG05G007820	3	0.99998	ClCG01G012700/ClCG01G021920/ClCG05G005520/ClCG05G007820	4
GO:1901605	alpha-amino acid metabolic process	BP	ClCG01G012700/ClCG10G013360/ClCG11G006280	3	ClCG01G021920/ClCG05G005520/ClCG05G007820	3	0.99998	ClCG01G012700/ClCG01G021920/ClCG05G005520/ClCG05G007820/ClCG10G013360/ClCG11G006280	6
GO:0043604	amide biosynthetic process	BP	ClCG02G021160/ClCG08G004120/ClCG08G017880/ClCG11G001040	4	ClCG00G005040/ClCG01G001360/ClCG01G023670/ClCG02G001880/ClCG02G002590/ClCG02G014380/ClCG02G024400/ClCG03G009300/ClCG05G000450/ClCG05G007000/ClCG05G011680/ClCG05G013420/ClCG05G016700/ClCG05G018790/ClCG05G019240/ClCG06G000570/ClCG06G002430/ClCG06G012650/ClCG09G001940/ClCG09G006250/ClCG09G008340/ClCG09G019050/ClCG10G002370/ClCG10G006290/ClCG10G008830/ClCG10G022870/ClCG11G007120/ClCG11G008640/ClCG11G…	33	0.99998	ClCG00G005040/ClCG01G001360/ClCG01G023670/ClCG02G001880/ClCG02G002590/ClCG02G014380/ClCG02G021160/ClCG02G024400/ClCG03G009300/ClCG05G000450/ClCG05G007000/ClCG05G011680/ClCG05G013420/ClCG05G016700/ClCG05G018790/ClCG05G019240/ClCG06G000570/ClCG06G002430/ClCG06G012650/ClCG08G004120/ClCG08G017880/ClCG09G001940/ClCG09G006250/ClCG09G008340/ClCG09G019050/ClCG10G002370/ClCG10G006290/ClCG10G008830/ClCG10G…	37
GO:0009308	amine metabolic process	BP	ClCG10G013360/ClCG11G006280	2	ClCG00G005370	1	0.99998	ClCG00G005370/ClCG10G013360/ClCG11G006280	3
GO:0043038	amino acid activation	BP		.	ClCG00G005040/ClCG01G025610/ClCG02G002590/ClCG02G003240/ClCG02G024400/ClCG05G016700/ClCG06G002430/ClCG11G015070	8	0.99998	ClCG00G005040/ClCG01G025610/ClCG02G002590/ClCG02G003240/ClCG02G024400/ClCG05G016700/ClCG06G002430/ClCG11G015070	8
GO:0006820	anion transport	BP	ClCG03G012150	1	ClCG02G010710/ClCG03G014310/ClCG07G012870/ClCG09G012120/ClCG11G001210/ClCG11G015370	6	0.99998	ClCG02G010710/ClCG03G012150/ClCG03G014310/ClCG07G012870/ClCG09G012120/ClCG11G001210/ClCG11G015370	7
GO:0019439	aromatic compound catabolic process	BP	ClCG04G008770/ClCG11G006280	2	ClCG01G022610/ClCG06G011090	2	0.99998	ClCG01G022610/ClCG04G008770/ClCG06G011090/ClCG11G006280	4
GO:0009067	aspartate family amino acid biosynthetic process	BP		.	ClCG05G007820	1	0.99998	ClCG05G007820	1
GO:0009066	aspartate family amino acid metabolic process	BP		.	ClCG05G007820	1	0.99998	ClCG05G007820	1
GO:0006284	base-excision repair	BP	ClCG02G018830/ClCG05G018920	2	ClCG05G019180	1	0.99998	ClCG02G018830/ClCG05G018920/ClCG05G019180	3
GO:0051274	beta-glucan biosynthetic process	BP	ClCG02G017640/ClCG09G016680/ClCG09G016690/ClCG10G011170	4	ClCG02G008970/ClCG02G008980/ClCG02G009030/ClCG07G011390/ClCG09G021420	5	0.99998	ClCG02G008970/ClCG02G008980/ClCG02G009030/ClCG02G017640/ClCG07G011390/ClCG09G016680/ClCG09G016690/ClCG09G021420/ClCG10G011170	9
GO:0051273	beta-glucan metabolic process	BP	ClCG02G017640/ClCG09G016680/ClCG09G016690/ClCG10G011170	4	ClCG02G008970/ClCG02G008980/ClCG02G009030/ClCG07G011390/ClCG09G021420	5	0.99998	ClCG02G008970/ClCG02G008980/ClCG02G009030/ClCG02G017640/ClCG07G011390/ClCG09G016680/ClCG09G016690/ClCG09G021420/ClCG10G011170	9
GO:0016052	carbohydrate catabolic process	BP	ClCG03G015960/ClCG04G009790/ClCG05G008570/ClCG10G009990	4	ClCG02G001600/ClCG02G018670/ClCG09G021610/ClCG10G002060/ClCG11G003870	5	0.99998	ClCG02G001600/ClCG02G018670/ClCG03G015960/ClCG04G009790/ClCG05G008570/ClCG09G021610/ClCG10G002060/ClCG10G009990/ClCG11G003870	9
GO:1901137	carbohydrate derivative biosynthetic process	BP	ClCG01G001380/ClCG01G014260/ClCG05G006760/ClCG05G025800/ClCG08G008690	5	ClCG03G004720/ClCG08G013430	2	0.99998	ClCG01G001380/ClCG01G014260/ClCG03G004720/ClCG05G006760/ClCG05G025800/ClCG08G008690/ClCG08G013430	7
GO:1901136	carbohydrate derivative catabolic process	BP		.	ClCG07G005190	1	0.99998	ClCG07G005190	1
GO:1901135	carbohydrate derivative metabolic process	BP	ClCG01G001380/ClCG01G014260/ClCG04G009790/ClCG05G006760/ClCG05G008570/ClCG05G022210/ClCG05G025800/ClCG08G008690/ClCG10G009990	9	ClCG01G006170/ClCG01G008880/ClCG02G016530/ClCG02G018670/ClCG03G004720/ClCG07G005190/ClCG08G007230/ClCG08G013430/ClCG09G018760/ClCG09G021610/ClCG10G011110/ClCG11G003870	12	0.99998	ClCG01G001380/ClCG01G006170/ClCG01G008880/ClCG01G014260/ClCG02G016530/ClCG02G018670/ClCG03G004720/ClCG04G009790/ClCG05G006760/ClCG05G008570/ClCG05G022210/ClCG05G025800/ClCG07G005190/ClCG08G007230/ClCG08G008690/ClCG08G013430/ClCG09G018760/ClCG09G021610/ClCG10G009990/ClCG10G011110/ClCG11G003870	21
GO:0046394	carboxylic acid biosynthetic process	BP	ClCG01G012700/ClCG02G013530/ClCG02G013590/ClCG03G001730/ClCG03G009670/ClCG06G010700/ClCG08G011210/ClCG11G005370	8	ClCG00G005370/ClCG01G021920/ClCG05G005520/ClCG05G007820/ClCG08G007450/ClCG09G008790/ClCG10G005080	7	0.99998	ClCG00G005370/ClCG01G012700/ClCG01G021920/ClCG02G013530/ClCG02G013590/ClCG03G001730/ClCG03G009670/ClCG05G005520/ClCG05G007820/ClCG06G010700/ClCG08G007450/ClCG08G011210/ClCG09G008790/ClCG10G005080/ClCG11G005370	15
GO:0019752	carboxylic acid metabolic process	BP	ClCG01G012700/ClCG02G013530/ClCG02G013590/ClCG03G001730/ClCG03G009670/ClCG04G009790/ClCG05G008570/ClCG06G010700/ClCG08G011210/ClCG10G009990/ClCG10G013360/ClCG11G002380/ClCG11G005370/ClCG11G006280/ClCG11G010030	15	ClCG00G005040/ClCG00G005370/ClCG01G021920/ClCG01G025610/ClCG02G002590/ClCG02G003240/ClCG02G018670/ClCG02G024400/ClCG05G005520/ClCG05G007820/ClCG05G016310/ClCG05G016700/ClCG05G018820/ClCG06G002430/ClCG06G005090/ClCG08G007450/ClCG08G017190/ClCG09G008790/ClCG09G021610/ClCG10G005080/ClCG11G003870/ClCG11G015070	22	0.99998	ClCG00G005040/ClCG00G005370/ClCG01G012700/ClCG01G021920/ClCG01G025610/ClCG02G002590/ClCG02G003240/ClCG02G013530/ClCG02G013590/ClCG02G018670/ClCG02G024400/ClCG03G001730/ClCG03G009670/ClCG04G009790/ClCG05G005520/ClCG05G007820/ClCG05G008570/ClCG05G016310/ClCG05G016700/ClCG05G018820/ClCG06G002430/ClCG06G005090/ClCG06G010700/ClCG08G007450/ClCG08G011210/ClCG08G017190/ClCG09G008790/ClCG09G021610/ClCG10G…	37
GO:0046942	carboxylic acid transport	BP	ClCG03G012150	1	ClCG03G014310/ClCG09G012120	2	0.99998	ClCG03G012150/ClCG03G014310/ClCG09G012120	3
GO:0009056	catabolic process	BP	ClCG01G014140/ClCG01G020410/ClCG03G015960/ClCG04G008770/ClCG04G009790/ClCG05G008570/ClCG08G014860/ClCG10G009990/ClCG11G006280	9	ClCG01G022610/ClCG02G001600/ClCG02G018670/ClCG04G011240/ClCG06G011090/ClCG07G005190/ClCG09G021610/ClCG10G002060/ClCG11G003870	9	0.99998	ClCG01G014140/ClCG01G020410/ClCG01G022610/ClCG02G001600/ClCG02G018670/ClCG03G015960/ClCG04G008770/ClCG04G009790/ClCG04G011240/ClCG05G008570/ClCG06G011090/ClCG07G005190/ClCG08G014860/ClCG09G021610/ClCG10G002060/ClCG10G009990/ClCG11G003870/ClCG11G006280	18
GO:0098655	cation transmembrane transport	BP		.	ClCG02G014850/ClCG03G004720/ClCG05G013920/ClCG08G013430/ClCG08G014470/ClCG09G018760/ClCG10G010690/ClCG11G015730	8	0.99998	ClCG02G014850/ClCG03G004720/ClCG05G013920/ClCG08G013430/ClCG08G014470/ClCG09G018760/ClCG10G010690/ClCG11G015730	8
GO:0006812	cation transport	BP	ClCG01G006110/ClCG01G021260/ClCG03G002730/ClCG05G006050/ClCG06G018040/ClCG09G012890	6	ClCG02G014850/ClCG02G020660/ClCG02G021450/ClCG02G023360/ClCG03G004720/ClCG03G012740/ClCG05G013920/ClCG05G022160/ClCG05G022830/ClCG07G000620/ClCG08G013430/ClCG08G014470/ClCG09G006460/ClCG09G015420/ClCG09G016370/ClCG09G018760/ClCG10G010690/ClCG10G015300/ClCG10G020110/ClCG10G020850/ClCG11G015730	21	0.99998	ClCG01G006110/ClCG01G021260/ClCG02G014850/ClCG02G020660/ClCG02G021450/ClCG02G023360/ClCG03G002730/ClCG03G004720/ClCG03G012740/ClCG05G006050/ClCG05G013920/ClCG05G022160/ClCG05G022830/ClCG06G018040/ClCG07G000620/ClCG08G013430/ClCG08G014470/ClCG09G006460/ClCG09G012890/ClCG09G015420/ClCG09G016370/ClCG09G018760/ClCG10G010690/ClCG10G015300/ClCG10G020110/ClCG10G020850/ClCG11G015730	27
GO:0007154	cell communication	BP	ClCG00G003540/ClCG01G002570/ClCG02G019120/ClCG02G022230/ClCG04G011910/ClCG06G000110/ClCG06G009950/ClCG08G001350/ClCG09G006590/ClCG09G016060	10	ClCG03G007600/ClCG05G004710/ClCG11G003560/ClCG11G010730	4	0.99998	ClCG00G003540/ClCG01G002570/ClCG02G019120/ClCG02G022230/ClCG03G007600/ClCG04G011910/ClCG05G004710/ClCG06G000110/ClCG06G009950/ClCG08G001350/ClCG09G006590/ClCG09G016060/ClCG11G003560/ClCG11G010730	14
GO:0007049	cell cycle	BP	ClCG01G014140/ClCG02G009060/ClCG05G009820/ClCG07G001920/ClCG08G007860/ClCG09G009050	6	ClCG02G008430/ClCG05G002620	2	0.99998	ClCG01G014140/ClCG02G008430/ClCG02G009060/ClCG05G002620/ClCG05G009820/ClCG07G001920/ClCG08G007860/ClCG09G009050	8
GO:0022402	cell cycle process	BP	ClCG01G014140/ClCG02G009060/ClCG05G009820/ClCG07G001920/ClCG08G007860/ClCG09G009050	6		.	0.99998	ClCG01G014140/ClCG02G009060/ClCG05G009820/ClCG07G001920/ClCG08G007860/ClCG09G009050	6
GO:0042546	cell wall biogenesis	BP	ClCG04G012120/ClCG05G006360/ClCG05G024070	3		.	0.99998	ClCG04G012120/ClCG05G006360/ClCG05G024070	3
GO:0043603	cellular amide metabolic process	BP	ClCG02G021160/ClCG08G004120/ClCG08G017880/ClCG11G001040	4	ClCG00G005040/ClCG01G001360/ClCG01G023670/ClCG02G001880/ClCG02G002590/ClCG02G014380/ClCG02G024400/ClCG03G009300/ClCG05G000450/ClCG05G007000/ClCG05G011680/ClCG05G013420/ClCG05G016700/ClCG05G018790/ClCG05G019240/ClCG06G000570/ClCG06G002430/ClCG06G012650/ClCG09G001940/ClCG09G006250/ClCG09G008340/ClCG09G019050/ClCG10G002370/ClCG10G006290/ClCG10G008830/ClCG10G022870/ClCG11G007120/ClCG11G008640/ClCG11G…	33	0.99998	ClCG00G005040/ClCG01G001360/ClCG01G023670/ClCG02G001880/ClCG02G002590/ClCG02G014380/ClCG02G021160/ClCG02G024400/ClCG03G009300/ClCG05G000450/ClCG05G007000/ClCG05G011680/ClCG05G013420/ClCG05G016700/ClCG05G018790/ClCG05G019240/ClCG06G000570/ClCG06G002430/ClCG06G012650/ClCG08G004120/ClCG08G017880/ClCG09G001940/ClCG09G006250/ClCG09G008340/ClCG09G019050/ClCG10G002370/ClCG10G006290/ClCG10G008830/ClCG10G…	37
GO:0044106	cellular amine metabolic process	BP	ClCG10G013360/ClCG11G006280	2	ClCG00G005370	1	0.99998	ClCG00G005370/ClCG10G013360/ClCG11G006280	3
GO:0008652	cellular amino acid biosynthetic process	BP	ClCG01G012700/ClCG08G011210	2	ClCG01G021920/ClCG05G005520/ClCG05G007820/ClCG08G007450/ClCG10G005080	5	0.99998	ClCG01G012700/ClCG01G021920/ClCG05G005520/ClCG05G007820/ClCG08G007450/ClCG08G011210/ClCG10G005080	7
GO:0006520	cellular amino acid metabolic process	BP	ClCG01G012700/ClCG08G011210/ClCG10G013360/ClCG11G006280	4	ClCG00G005040/ClCG01G021920/ClCG01G025610/ClCG02G002590/ClCG02G003240/ClCG02G024400/ClCG05G005520/ClCG05G007820/ClCG05G016700/ClCG05G018820/ClCG06G002430/ClCG08G007450/ClCG10G005080/ClCG11G015070	14	0.99998	ClCG00G005040/ClCG01G012700/ClCG01G021920/ClCG01G025610/ClCG02G002590/ClCG02G003240/ClCG02G024400/ClCG05G005520/ClCG05G007820/ClCG05G016700/ClCG05G018820/ClCG06G002430/ClCG08G007450/ClCG08G011210/ClCG10G005080/ClCG10G013360/ClCG11G006280/ClCG11G015070	18
GO:0006576	cellular biogenic amine metabolic process	BP	ClCG10G013360/ClCG11G006280	2	ClCG00G005370	1	0.99998	ClCG00G005370/ClCG10G013360/ClCG11G006280	3
GO:0044248	cellular catabolic process	BP	ClCG01G014140/ClCG01G020410/ClCG03G015960/ClCG04G008770/ClCG08G014860/ClCG11G006280	6	ClCG01G022610/ClCG06G011090	2	0.99998	ClCG01G014140/ClCG01G020410/ClCG01G022610/ClCG03G015960/ClCG04G008770/ClCG06G011090/ClCG08G014860/ClCG11G006280	8
GO:0022607	cellular component assembly	BP	ClCG01G006370/ClCG02G016780/ClCG05G006360	3	ClCG00G002920/ClCG01G016370/ClCG02G000260/ClCG02G001360/ClCG05G004070/ClCG06G006220/ClCG08G008200/ClCG09G004900/ClCG10G006520/ClCG11G011960	10	0.99998	ClCG00G002920/ClCG01G006370/ClCG01G016370/ClCG02G000260/ClCG02G001360/ClCG02G016780/ClCG05G004070/ClCG05G006360/ClCG06G006220/ClCG08G008200/ClCG09G004900/ClCG10G006520/ClCG11G011960	13
GO:0044085	cellular component biogenesis	BP	ClCG01G005700/ClCG01G006370/ClCG02G016780/ClCG04G012120/ClCG05G006360/ClCG05G024070/ClCG11G011540	7	ClCG00G002920/ClCG01G016370/ClCG02G000260/ClCG02G001360/ClCG02G013790/ClCG05G004070/ClCG06G006220/ClCG08G008200/ClCG09G004900/ClCG10G006520/ClCG11G011960/ClCG11G015050	12	0.99998	ClCG00G002920/ClCG01G005700/ClCG01G006370/ClCG01G016370/ClCG02G000260/ClCG02G001360/ClCG02G013790/ClCG02G016780/ClCG04G012120/ClCG05G004070/ClCG05G006360/ClCG05G024070/ClCG06G006220/ClCG08G008200/ClCG09G004900/ClCG10G006520/ClCG11G011540/ClCG11G011960/ClCG11G015050	19
GO:0022411	cellular component disassembly	BP		.	ClCG09G006250	1	0.99998	ClCG09G006250	1
GO:0071840	cellular component organization or biogenesis	BP	ClCG01G004040/ClCG01G005700/ClCG01G006020/ClCG01G006370/ClCG01G014140/ClCG01G022140/ClCG02G009060/ClCG02G016780/ClCG02G019600/ClCG04G012120/ClCG05G002440/ClCG05G006360/ClCG05G007340/ClCG05G009820/ClCG05G022100/ClCG05G024070/ClCG06G001460/ClCG06G005340/ClCG07G005600/ClCG08G007860/ClCG09G005510/ClCG09G005530/ClCG09G008730/ClCG10G000050/ClCG10G012270/ClCG11G000030/ClCG11G011540	27	ClCG00G002920/ClCG01G000440/ClCG01G004770/ClCG01G016370/ClCG02G000260/ClCG02G001360/ClCG02G013790/ClCG05G001760/ClCG05G001880/ClCG05G004070/ClCG06G006220/ClCG08G008200/ClCG09G004900/ClCG09G006250/ClCG09G006810/ClCG10G006520/ClCG11G011960/ClCG11G015050	18	0.99998	ClCG00G002920/ClCG01G000440/ClCG01G004040/ClCG01G004770/ClCG01G005700/ClCG01G006020/ClCG01G006370/ClCG01G014140/ClCG01G016370/ClCG01G022140/ClCG02G000260/ClCG02G001360/ClCG02G009060/ClCG02G013790/ClCG02G016780/ClCG02G019600/ClCG04G012120/ClCG05G001760/ClCG05G001880/ClCG05G002440/ClCG05G004070/ClCG05G006360/ClCG05G007340/ClCG05G009820/ClCG05G022100/ClCG05G024070/ClCG06G001460/ClCG06G005340/ClCG06G…	45
GO:0019725	cellular homeostasis	BP	ClCG02G010280/ClCG02G018150/ClCG03G002150/ClCG03G004660/ClCG06G001900/ClCG08G008430/ClCG10G018910	7	ClCG01G001750/ClCG01G021900/ClCG03G011670/ClCG04G003420/ClCG05G000840/ClCG06G001290/ClCG06G013860/ClCG08G002220/ClCG08G006360/ClCG08G014020/ClCG10G006910	11	0.99998	ClCG01G001750/ClCG01G021900/ClCG02G010280/ClCG02G018150/ClCG03G002150/ClCG03G004660/ClCG03G011670/ClCG04G003420/ClCG05G000840/ClCG06G001290/ClCG06G001900/ClCG06G013860/ClCG08G002220/ClCG08G006360/ClCG08G008430/ClCG08G014020/ClCG10G006910/ClCG10G018910	18
GO:0044255	cellular lipid metabolic process	BP	ClCG01G016200/ClCG02G013530/ClCG02G013590/ClCG03G001730/ClCG06G010700/ClCG06G013090/ClCG11G002380/ClCG11G010030	8	ClCG01G010320/ClCG01G010540/ClCG01G015360/ClCG01G022470/ClCG03G002170/ClCG06G005090/ClCG08G013060/ClCG08G017190/ClCG09G008790/ClCG11G018360	10	0.99998	ClCG01G010320/ClCG01G010540/ClCG01G015360/ClCG01G016200/ClCG01G022470/ClCG02G013530/ClCG02G013590/ClCG03G001730/ClCG03G002170/ClCG06G005090/ClCG06G010700/ClCG06G013090/ClCG08G013060/ClCG08G017190/ClCG09G008790/ClCG11G002380/ClCG11G010030/ClCG11G018360	18
GO:0051641	cellular localization	BP	ClCG01G014980/ClCG01G025460/ClCG03G000430/ClCG03G001940/ClCG04G011790/ClCG06G004280/ClCG08G006240/ClCG09G016660/ClCG11G006070	9	ClCG05G001760	1	0.99998	ClCG01G014980/ClCG01G025460/ClCG03G000430/ClCG03G001940/ClCG04G011790/ClCG05G001760/ClCG06G004280/ClCG08G006240/ClCG09G016660/ClCG11G006070	10
GO:0034622	cellular macromolecular complex assembly	BP	ClCG01G006370/ClCG02G016780	2	ClCG00G002920/ClCG01G016370/ClCG02G000260/ClCG02G001360/ClCG05G004070/ClCG06G006220/ClCG10G006520	7	0.99998	ClCG00G002920/ClCG01G006370/ClCG01G016370/ClCG02G000260/ClCG02G001360/ClCG02G016780/ClCG05G004070/ClCG06G006220/ClCG10G006520	9
GO:0044265	cellular macromolecule catabolic process	BP	ClCG01G014140/ClCG01G020410/ClCG04G008770/ClCG08G014860	4	ClCG01G022610	1	0.99998	ClCG01G014140/ClCG01G020410/ClCG01G022610/ClCG04G008770/ClCG08G014860	5
GO:0070727	cellular macromolecule localization	BP	ClCG06G004280/ClCG08G006240/ClCG11G006070	3	ClCG05G001760	1	0.99998	ClCG05G001760/ClCG06G004280/ClCG08G006240/ClCG11G006070	4
GO:0006575	cellular modified amino acid metabolic process	BP	ClCG11G006280	1		.	0.99998	ClCG11G006280	1
GO:0044270	cellular nitrogen compound catabolic process	BP	ClCG04G008770/ClCG11G006280	2	ClCG01G022610/ClCG06G011090	2	0.99998	ClCG01G022610/ClCG04G008770/ClCG06G011090/ClCG11G006280	4
GO:0033692	cellular polysaccharide biosynthetic process	BP	ClCG02G017640/ClCG09G016680/ClCG09G016690/ClCG10G011170	4	ClCG02G008970/ClCG02G008980/ClCG02G009030/ClCG07G011390/ClCG09G021420	5	0.99998	ClCG02G008970/ClCG02G008980/ClCG02G009030/ClCG02G017640/ClCG07G011390/ClCG09G016680/ClCG09G016690/ClCG09G021420/ClCG10G011170	9
GO:0071804	cellular potassium ion transport	BP		.	ClCG10G010690	1	0.99998	ClCG10G010690	1
GO:0044257	cellular protein catabolic process	BP	ClCG01G014140/ClCG01G020410/ClCG08G014860	3		.	0.99998	ClCG01G014140/ClCG01G020410/ClCG08G014860	3
GO:0043623	cellular protein complex assembly	BP		.	ClCG00G002920/ClCG01G016370/ClCG02G001360/ClCG05G004070/ClCG06G006220/ClCG10G006520	6	0.99998	ClCG00G002920/ClCG01G016370/ClCG02G001360/ClCG05G004070/ClCG06G006220/ClCG10G006520	6
GO:0043624	cellular protein complex disassembly	BP		.	ClCG09G006250	1	0.99998	ClCG09G006250	1
GO:0034613	cellular protein localization	BP	ClCG06G004280/ClCG08G006240/ClCG11G006070	3	ClCG05G001760	1	0.99998	ClCG05G001760/ClCG06G004280/ClCG08G006240/ClCG11G006070	4
GO:0045333	cellular respiration	BP		.	ClCG04G009370	1	0.99998	ClCG04G009370	1
GO:0006974	cellular response to DNA damage stimulus	BP	ClCG02G006490/ClCG02G018830/ClCG04G010770/ClCG05G018920/ClCG06G000110/ClCG07G016470	6	ClCG05G019180	1	0.99998	ClCG02G006490/ClCG02G018830/ClCG04G010770/ClCG05G018920/ClCG05G019180/ClCG06G000110/ClCG07G016470	7
GO:0051716	cellular response to stimulus	BP	ClCG00G003540/ClCG01G002570/ClCG02G006490/ClCG02G018830/ClCG02G019120/ClCG02G022230/ClCG04G010770/ClCG04G011910/ClCG05G018920/ClCG06G000110/ClCG06G009950/ClCG07G016470/ClCG08G001350/ClCG09G006590/ClCG09G016060	15	ClCG03G007600/ClCG05G004710/ClCG05G019180/ClCG11G003560/ClCG11G010730	5	0.99998	ClCG00G003540/ClCG01G002570/ClCG02G006490/ClCG02G018830/ClCG02G019120/ClCG02G022230/ClCG03G007600/ClCG04G010770/ClCG04G011910/ClCG05G004710/ClCG05G018920/ClCG05G019180/ClCG06G000110/ClCG06G009950/ClCG07G016470/ClCG08G001350/ClCG09G006590/ClCG09G016060/ClCG11G003560/ClCG11G010730	20
GO:0033554	cellular response to stress	BP	ClCG02G006490/ClCG02G018830/ClCG04G010770/ClCG05G018920/ClCG06G000110/ClCG07G016470	6	ClCG05G019180	1	0.99998	ClCG02G006490/ClCG02G018830/ClCG04G010770/ClCG05G018920/ClCG05G019180/ClCG06G000110/ClCG07G016470	7
GO:0031497	chromatin assembly	BP	ClCG01G006370/ClCG02G016780	2		.	0.99998	ClCG01G006370/ClCG02G016780	2
GO:0006333	chromatin assembly or disassembly	BP	ClCG01G006020/ClCG01G006370/ClCG02G016780	3		.	0.99998	ClCG01G006020/ClCG01G006370/ClCG02G016780	3
GO:0016568	chromatin modification	BP	ClCG06G001460/ClCG06G005340	2		.	0.99998	ClCG06G001460/ClCG06G005340	2
GO:0006325	chromatin organization	BP	ClCG01G006020/ClCG01G006370/ClCG02G016780/ClCG06G001460/ClCG06G005340	5		.	0.99998	ClCG01G006020/ClCG01G006370/ClCG02G016780/ClCG06G001460/ClCG06G005340	5
GO:0051276	chromosome organization	BP	ClCG01G006020/ClCG01G006370/ClCG02G009060/ClCG02G016780/ClCG05G007340/ClCG05G009820/ClCG06G001460/ClCG06G005340/ClCG10G012270/ClCG11G000030	10		.	0.99998	ClCG01G006020/ClCG01G006370/ClCG02G009060/ClCG02G016780/ClCG05G007340/ClCG05G009820/ClCG06G001460/ClCG06G005340/ClCG10G012270/ClCG11G000030	10
GO:0009108	coenzyme biosynthetic process	BP		.	ClCG01G004740/ClCG09G003710	2	0.99998	ClCG01G004740/ClCG09G003710	2
GO:0006732	coenzyme metabolic process	BP	ClCG04G009790/ClCG05G008570/ClCG05G022210/ClCG10G009990	4	ClCG01G004740/ClCG01G006170/ClCG01G008880/ClCG02G016530/ClCG02G018670/ClCG03G014390/ClCG09G003710/ClCG09G021610/ClCG11G003870	9	0.99998	ClCG01G004740/ClCG01G006170/ClCG01G008880/ClCG02G016530/ClCG02G018670/ClCG03G014390/ClCG04G009790/ClCG05G008570/ClCG05G022210/ClCG09G003710/ClCG09G021610/ClCG10G009990/ClCG11G003870	13
GO:0051188	cofactor biosynthetic process	BP		.	ClCG01G004740/ClCG03G014390/ClCG06G018350/ClCG07G004870/ClCG07G010290/ClCG09G003710	6	0.99998	ClCG01G004740/ClCG03G014390/ClCG06G018350/ClCG07G004870/ClCG07G010290/ClCG09G003710	6
GO:0006613	cotranslational protein targeting to membrane	BP		.	ClCG05G001760	1	0.99998	ClCG05G001760	1
GO:0016569	covalent chromatin modification	BP	ClCG06G001460	1		.	0.99998	ClCG06G001460	1
GO:0016482	cytoplasmic transport	BP	ClCG09G016660	1	ClCG05G001760	1	0.99998	ClCG05G001760/ClCG09G016660	2
GO:0007010	cytoskeleton organization	BP	ClCG02G019600/ClCG05G009820/ClCG07G005600	3	ClCG05G004070	1	0.99998	ClCG02G019600/ClCG05G004070/ClCG05G009820/ClCG07G005600	4
GO:0006952	defense response	BP	ClCG05G009500/ClCG07G006450/ClCG11G006280	3	ClCG08G008880/ClCG09G016970	2	0.99998	ClCG05G009500/ClCG07G006450/ClCG08G008880/ClCG09G016970/ClCG11G006280	5
GO:0016311	dephosphorylation	BP		.	ClCG05G021480	1	0.99998	ClCG05G021480	1
GO:0032502	developmental process	BP	ClCG01G003810/ClCG10G003000	2		.	0.99998	ClCG01G003810/ClCG10G003000	2
GO:0072511	divalent inorganic cation transport	BP		.	ClCG03G012740	1	0.99998	ClCG03G012740	1
GO:0070838	divalent metal ion transport	BP		.	ClCG03G012740	1	0.99998	ClCG03G012740	1
GO:0006855	drug transmembrane transport	BP	ClCG01G001000/ClCG02G001890	2	ClCG01G018520/ClCG04G006710/ClCG06G014560/ClCG10G008540/ClCG11G003980	5	0.99998	ClCG01G001000/ClCG01G018520/ClCG02G001890/ClCG04G006710/ClCG06G014560/ClCG10G008540/ClCG11G003980	7
GO:0015893	drug transport	BP	ClCG01G001000/ClCG02G001890	2	ClCG01G018520/ClCG04G006710/ClCG06G014560/ClCG10G008540/ClCG11G003980	5	0.99998	ClCG01G001000/ClCG01G018520/ClCG02G001890/ClCG04G006710/ClCG06G014560/ClCG10G008540/ClCG11G003980	7
GO:0022900	electron transport chain	BP		.	ClCG04G009370	1	0.99998	ClCG04G009370	1
GO:0015988	energy coupled proton transmembrane transport, against electrochemical gradient	BP		.	ClCG05G013920/ClCG08G014470/ClCG11G015730	3	0.99998	ClCG05G013920/ClCG08G014470/ClCG11G015730	3
GO:0015985	energy coupled proton transport, down electrochemical gradient	BP		.	ClCG03G004720/ClCG08G013430	2	0.99998	ClCG03G004720/ClCG08G013430	2
GO:0015980	energy derivation by oxidation of organic compounds	BP		.	ClCG04G009370	1	0.99998	ClCG04G009370	1
GO:0051649	establishment of localization in cell	BP	ClCG01G014980/ClCG01G025460/ClCG03G000430/ClCG03G001940/ClCG04G011790/ClCG06G004280/ClCG08G006240/ClCG09G016660/ClCG11G006070	9	ClCG05G001760	1	0.99998	ClCG01G014980/ClCG01G025460/ClCG03G000430/ClCG03G001940/ClCG04G011790/ClCG05G001760/ClCG06G004280/ClCG08G006240/ClCG09G016660/ClCG11G006070	10
GO:0045184	establishment of protein localization	BP	ClCG01G020720/ClCG06G004280/ClCG08G005190/ClCG08G006240/ClCG11G006070/ClCG11G017360	6	ClCG03G016400/ClCG05G001760/ClCG05G019830/ClCG06G012940	4	0.99998	ClCG01G020720/ClCG03G016400/ClCG05G001760/ClCG05G019830/ClCG06G004280/ClCG06G012940/ClCG08G005190/ClCG08G006240/ClCG11G006070/ClCG11G017360	10
GO:0072599	establishment of protein localization to endoplasmic reticulum	BP		.	ClCG05G001760	1	0.99998	ClCG05G001760	1
GO:0090150	establishment of protein localization to membrane	BP		.	ClCG05G001760	1	0.99998	ClCG05G001760	1
GO:0072594	establishment of protein localization to organelle	BP		.	ClCG05G001760	1	0.99998	ClCG05G001760	1
GO:0006887	exocytosis	BP	ClCG01G014980/ClCG03G000430/ClCG03G001940/ClCG04G011790	4		.	0.99998	ClCG01G014980/ClCG03G000430/ClCG03G001940/ClCG04G011790	4
GO:0006633	fatty acid biosynthetic process	BP	ClCG02G013530/ClCG02G013590/ClCG03G001730/ClCG06G010700	4	ClCG09G008790	1	0.99998	ClCG02G013530/ClCG02G013590/ClCG03G001730/ClCG06G010700/ClCG09G008790	5
GO:0006091	generation of precursor metabolites and energy	BP	ClCG04G009790/ClCG05G008570/ClCG10G009990	3	ClCG00G002920/ClCG01G016370/ClCG02G001360/ClCG02G018670/ClCG04G009370/ClCG06G006220/ClCG09G021610/ClCG11G003870	8	0.99998	ClCG00G002920/ClCG01G016370/ClCG02G001360/ClCG02G018670/ClCG04G009370/ClCG04G009790/ClCG05G008570/ClCG06G006220/ClCG09G021610/ClCG10G009990/ClCG11G003870	11
GO:0009250	glucan biosynthetic process	BP	ClCG02G017640/ClCG09G016680/ClCG09G016690/ClCG10G011170	4	ClCG02G008970/ClCG02G008980/ClCG02G009030/ClCG07G011390/ClCG09G021420	5	0.99998	ClCG02G008970/ClCG02G008980/ClCG02G009030/ClCG02G017640/ClCG07G011390/ClCG09G016680/ClCG09G016690/ClCG09G021420/ClCG10G011170	9
GO:0009084	glutamine family amino acid biosynthetic process	BP		.	ClCG05G005520	1	0.99998	ClCG05G005520	1
GO:0009064	glutamine family amino acid metabolic process	BP		.	ClCG05G005520	1	0.99998	ClCG05G005520	1
GO:0046486	glycerolipid metabolic process	BP		.	ClCG01G010320/ClCG01G010540/ClCG01G015360/ClCG01G022470/ClCG11G018360	5	0.99998	ClCG01G010320/ClCG01G010540/ClCG01G015360/ClCG01G022470/ClCG11G018360	5
GO:0006650	glycerophospholipid metabolic process	BP		.	ClCG01G010320/ClCG01G010540/ClCG01G015360/ClCG01G022470/ClCG11G018360	5	0.99998	ClCG01G010320/ClCG01G010540/ClCG01G015360/ClCG01G022470/ClCG11G018360	5
GO:0006096	glycolytic process	BP	ClCG04G009790/ClCG05G008570/ClCG10G009990	3	ClCG02G018670/ClCG09G021610/ClCG11G003870	3	0.99998	ClCG02G018670/ClCG04G009790/ClCG05G008570/ClCG09G021610/ClCG10G009990/ClCG11G003870	6
GO:0009101	glycoprotein biosynthetic process	BP	ClCG01G001380/ClCG01G014260/ClCG05G006760/ClCG05G025800/ClCG08G008690	5		.	0.99998	ClCG01G001380/ClCG01G014260/ClCG05G006760/ClCG05G025800/ClCG08G008690	5
GO:0009100	glycoprotein metabolic process	BP	ClCG01G001380/ClCG01G014260/ClCG05G006760/ClCG05G025800/ClCG08G008690	5		.	0.99998	ClCG01G001380/ClCG01G014260/ClCG05G006760/ClCG05G025800/ClCG08G008690	5
GO:1901659	glycosyl compound biosynthetic process	BP		.	ClCG03G004720/ClCG08G013430	2	0.99998	ClCG03G004720/ClCG08G013430	2
GO:1901657	glycosyl compound metabolic process	BP	ClCG04G009790/ClCG05G008570/ClCG10G009990	3	ClCG02G018670/ClCG03G004720/ClCG08G007230/ClCG08G013430/ClCG09G018760/ClCG09G021610/ClCG10G011110/ClCG11G003870	8	0.99998	ClCG02G018670/ClCG03G004720/ClCG04G009790/ClCG05G008570/ClCG08G007230/ClCG08G013430/ClCG09G018760/ClCG09G021610/ClCG10G009990/ClCG10G011110/ClCG11G003870	11
GO:0070085	glycosylation	BP	ClCG01G001380/ClCG01G014260/ClCG05G006760/ClCG05G025800/ClCG08G008690	5		.	0.99998	ClCG01G001380/ClCG01G014260/ClCG05G006760/ClCG05G025800/ClCG08G008690	5
GO:0046700	heterocycle catabolic process	BP	ClCG04G008770/ClCG11G006280	2	ClCG01G022610/ClCG06G011090	2	0.99998	ClCG01G022610/ClCG04G008770/ClCG06G011090/ClCG11G006280	4
GO:0019318	hexose metabolic process	BP		.	ClCG10G008730	1	0.99998	ClCG10G008730	1
GO:0016570	histone modification	BP	ClCG06G001460	1		.	0.99998	ClCG06G001460	1
GO:0042592	homeostatic process	BP	ClCG02G010280/ClCG02G018150/ClCG03G002150/ClCG03G004660/ClCG06G001900/ClCG08G008430/ClCG10G018910	7	ClCG01G001750/ClCG01G021900/ClCG03G011670/ClCG04G003420/ClCG05G000840/ClCG06G001290/ClCG06G013860/ClCG08G002220/ClCG08G006360/ClCG08G014020/ClCG10G006910	11	0.99998	ClCG01G001750/ClCG01G021900/ClCG02G010280/ClCG02G018150/ClCG03G002150/ClCG03G004660/ClCG03G011670/ClCG04G003420/ClCG05G000840/ClCG06G001290/ClCG06G001900/ClCG06G013860/ClCG08G002220/ClCG08G006360/ClCG08G008430/ClCG08G014020/ClCG10G006910/ClCG10G018910	18
GO:1902600	hydrogen ion transmembrane transport	BP		.	ClCG03G004720/ClCG05G013920/ClCG08G013430/ClCG08G014470/ClCG09G018760/ClCG11G015730	6	0.99998	ClCG03G004720/ClCG05G013920/ClCG08G013430/ClCG08G014470/ClCG09G018760/ClCG11G015730	6
GO:0006818	hydrogen transport	BP		.	ClCG03G004720/ClCG05G013920/ClCG08G013430/ClCG08G014470/ClCG09G018760/ClCG11G015730	6	0.99998	ClCG03G004720/ClCG05G013920/ClCG08G013430/ClCG08G014470/ClCG09G018760/ClCG11G015730	6
GO:0015698	inorganic anion transport	BP		.	ClCG02G010710/ClCG11G001210/ClCG11G015370	3	0.99998	ClCG02G010710/ClCG11G001210/ClCG11G015370	3
GO:0098662	inorganic cation transmembrane transport	BP		.	ClCG02G014850/ClCG03G004720/ClCG05G013920/ClCG08G013430/ClCG08G014470/ClCG09G018760/ClCG10G010690/ClCG11G015730	8	0.99998	ClCG02G014850/ClCG03G004720/ClCG05G013920/ClCG08G013430/ClCG08G014470/ClCG09G018760/ClCG10G010690/ClCG11G015730	8
GO:0098660	inorganic ion transmembrane transport	BP		.	ClCG02G014850/ClCG03G004720/ClCG05G013920/ClCG08G013430/ClCG08G014470/ClCG09G018760/ClCG10G010690/ClCG11G015730	8	0.99998	ClCG02G014850/ClCG03G004720/ClCG05G013920/ClCG08G013430/ClCG08G014470/ClCG09G018760/ClCG10G010690/ClCG11G015730	8
GO:0006886	intracellular protein transport	BP	ClCG06G004280/ClCG08G006240/ClCG11G006070	3	ClCG05G001760	1	0.99998	ClCG05G001760/ClCG06G004280/ClCG08G006240/ClCG11G006070	4
GO:0035556	intracellular signal transduction	BP	ClCG00G003540/ClCG04G011910/ClCG06G000110/ClCG06G009950/ClCG09G016060	5	ClCG11G003560	1	0.99998	ClCG00G003540/ClCG04G011910/ClCG06G000110/ClCG06G009950/ClCG09G016060/ClCG11G003560	6
GO:0046907	intracellular transport	BP	ClCG01G025460/ClCG06G004280/ClCG08G006240/ClCG09G016660/ClCG11G006070	5	ClCG05G001760	1	0.99998	ClCG01G025460/ClCG05G001760/ClCG06G004280/ClCG08G006240/ClCG09G016660/ClCG11G006070	6
GO:0034220	ion transmembrane transport	BP		.	ClCG02G014850/ClCG03G004720/ClCG03G014310/ClCG05G013920/ClCG08G013430/ClCG08G014470/ClCG09G018760/ClCG10G010690/ClCG11G015730	9	0.99998	ClCG02G014850/ClCG03G004720/ClCG03G014310/ClCG05G013920/ClCG08G013430/ClCG08G014470/ClCG09G018760/ClCG10G010690/ClCG11G015730	9
GO:0006811	ion transport	BP	ClCG01G006110/ClCG01G021260/ClCG03G002730/ClCG03G012150/ClCG05G006050/ClCG06G018040/ClCG09G012890/ClCG10G006450	8	ClCG02G010710/ClCG02G014850/ClCG02G020660/ClCG02G021450/ClCG02G023360/ClCG03G004720/ClCG03G008880/ClCG03G012740/ClCG03G014310/ClCG04G009060/ClCG05G013920/ClCG05G022160/ClCG05G022830/ClCG07G000620/ClCG07G012870/ClCG08G013430/ClCG08G014470/ClCG09G006460/ClCG09G012120/ClCG09G015420/ClCG09G016370/ClCG09G018760/ClCG10G010690/ClCG10G015300/ClCG10G020110/ClCG10G020850/ClCG11G001210/ClCG11G015370/ClCG11G…	29	0.99998	ClCG01G006110/ClCG01G021260/ClCG02G010710/ClCG02G014850/ClCG02G020660/ClCG02G021450/ClCG02G023360/ClCG03G002730/ClCG03G004720/ClCG03G008880/ClCG03G012150/ClCG03G012740/ClCG03G014310/ClCG04G009060/ClCG05G006050/ClCG05G013920/ClCG05G022160/ClCG05G022830/ClCG06G018040/ClCG07G000620/ClCG07G012870/ClCG08G013430/ClCG08G014470/ClCG09G006460/ClCG09G012120/ClCG09G012890/ClCG09G015420/ClCG09G016370/ClCG09G…	37
GO:0008299	isoprenoid biosynthetic process	BP	ClCG01G016200/ClCG06G013090	2	ClCG03G002170/ClCG08G013060	2	0.99998	ClCG01G016200/ClCG03G002170/ClCG06G013090/ClCG08G013060	4
GO:0006720	isoprenoid metabolic process	BP	ClCG01G016200/ClCG06G013090	2	ClCG03G002170/ClCG08G013060	2	0.99998	ClCG01G016200/ClCG03G002170/ClCG06G013090/ClCG08G013060	4
GO:0008610	lipid biosynthetic process	BP	ClCG01G016200/ClCG02G013530/ClCG02G013590/ClCG03G001730/ClCG05G015400/ClCG06G010700/ClCG06G012860/ClCG06G013090	8	ClCG03G002170/ClCG06G012750/ClCG08G013060/ClCG09G008790	4	0.99998	ClCG01G016200/ClCG02G013530/ClCG02G013590/ClCG03G001730/ClCG03G002170/ClCG05G015400/ClCG06G010700/ClCG06G012750/ClCG06G012860/ClCG06G013090/ClCG08G013060/ClCG09G008790	12
GO:0006629	lipid metabolic process	BP	ClCG01G016200/ClCG01G025470/ClCG02G013210/ClCG02G013530/ClCG02G013590/ClCG03G001730/ClCG04G008230/ClCG05G013890/ClCG05G015400/ClCG05G019950/ClCG06G010700/ClCG06G012860/ClCG06G013090/ClCG06G016640/ClCG09G007070/ClCG11G002380/ClCG11G010030	17	ClCG01G010320/ClCG01G010540/ClCG01G015360/ClCG01G022470/ClCG02G013190/ClCG02G013200/ClCG02G013220/ClCG03G002170/ClCG05G022050/ClCG05G022060/ClCG06G005090/ClCG06G012750/ClCG07G004290/ClCG08G002010/ClCG08G013060/ClCG08G017190/ClCG09G008790/ClCG11G018360	18	0.99998	ClCG01G010320/ClCG01G010540/ClCG01G015360/ClCG01G016200/ClCG01G022470/ClCG01G025470/ClCG02G013190/ClCG02G013200/ClCG02G013210/ClCG02G013220/ClCG02G013530/ClCG02G013590/ClCG03G001730/ClCG03G002170/ClCG04G008230/ClCG05G013890/ClCG05G015400/ClCG05G019950/ClCG05G022050/ClCG05G022060/ClCG06G005090/ClCG06G010700/ClCG06G012750/ClCG06G012860/ClCG06G013090/ClCG06G016640/ClCG07G004290/ClCG08G002010/ClCG08G…	35
GO:0030258	lipid modification	BP		.	ClCG01G010320/ClCG01G010540/ClCG01G015360/ClCG01G022470/ClCG11G018360	5	0.99998	ClCG01G010320/ClCG01G010540/ClCG01G015360/ClCG01G022470/ClCG11G018360	5
GO:0016071	mRNA metabolic process	BP	ClCG05G001670	1	ClCG09G009170/ClCG11G001630	2	0.99998	ClCG05G001670/ClCG09G009170/ClCG11G001630	3
GO:0006397	mRNA processing	BP	ClCG05G001670	1	ClCG09G009170/ClCG11G001630	2	0.99998	ClCG05G001670/ClCG09G009170/ClCG11G001630	3
GO:0000398	mRNA splicing, via spliceosome	BP		.	ClCG09G009170	1	0.99998	ClCG09G009170	1
GO:0065003	macromolecular complex assembly	BP	ClCG01G006370/ClCG02G016780	2	ClCG00G002920/ClCG01G016370/ClCG02G000260/ClCG02G001360/ClCG05G004070/ClCG06G006220/ClCG10G006520	7	0.99998	ClCG00G002920/ClCG01G006370/ClCG01G016370/ClCG02G000260/ClCG02G001360/ClCG02G016780/ClCG05G004070/ClCG06G006220/ClCG10G006520	9
GO:0032984	macromolecular complex disassembly	BP		.	ClCG09G006250	1	0.99998	ClCG09G006250	1
GO:0043933	macromolecular complex subunit organization	BP	ClCG01G006020/ClCG01G006370/ClCG02G016780/ClCG06G001460/ClCG06G005340	5	ClCG00G002920/ClCG01G016370/ClCG02G000260/ClCG02G001360/ClCG05G004070/ClCG06G006220/ClCG09G006250/ClCG10G006520	8	0.99998	ClCG00G002920/ClCG01G006020/ClCG01G006370/ClCG01G016370/ClCG02G000260/ClCG02G001360/ClCG02G016780/ClCG05G004070/ClCG06G001460/ClCG06G005340/ClCG06G006220/ClCG09G006250/ClCG10G006520	13
GO:0009057	macromolecule catabolic process	BP	ClCG01G014140/ClCG01G020410/ClCG04G008770/ClCG08G014860	4	ClCG01G022610/ClCG02G001600/ClCG04G011240/ClCG10G002060	4	0.99998	ClCG01G014140/ClCG01G020410/ClCG01G022610/ClCG02G001600/ClCG04G008770/ClCG04G011240/ClCG08G014860/ClCG10G002060	8
GO:0043413	macromolecule glycosylation	BP	ClCG01G001380/ClCG01G014260/ClCG05G006760/ClCG05G025800/ClCG08G008690	5		.	0.99998	ClCG01G001380/ClCG01G014260/ClCG05G006760/ClCG05G025800/ClCG08G008690	5
GO:0033036	macromolecule localization	BP	ClCG01G020720/ClCG06G004280/ClCG08G005190/ClCG08G006240/ClCG11G006070/ClCG11G017360	6	ClCG03G016400/ClCG05G001760/ClCG05G019830/ClCG06G012940	4	0.99998	ClCG01G020720/ClCG03G016400/ClCG05G001760/ClCG05G019830/ClCG06G004280/ClCG06G012940/ClCG08G005190/ClCG08G006240/ClCG11G006070/ClCG11G017360	10
GO:0043414	macromolecule methylation	BP	ClCG06G001460	1		.	0.99998	ClCG06G001460	1
GO:0015693	magnesium ion transport	BP		.	ClCG03G012740	1	0.99998	ClCG03G012740	1
GO:0061024	membrane organization	BP		.	ClCG05G001760	1	0.99998	ClCG05G001760	1
GO:0030001	metal ion transport	BP	ClCG01G006110/ClCG01G021260/ClCG03G002730/ClCG05G006050/ClCG06G018040/ClCG09G012890	6	ClCG02G014850/ClCG02G020660/ClCG02G021450/ClCG02G023360/ClCG03G012740/ClCG05G022160/ClCG05G022830/ClCG07G000620/ClCG09G015420/ClCG09G016370/ClCG10G010690/ClCG10G020110/ClCG10G020850	13	0.99998	ClCG01G006110/ClCG01G021260/ClCG02G014850/ClCG02G020660/ClCG02G021450/ClCG02G023360/ClCG03G002730/ClCG03G012740/ClCG05G006050/ClCG05G022160/ClCG05G022830/ClCG06G018040/ClCG07G000620/ClCG09G012890/ClCG09G015420/ClCG09G016370/ClCG10G010690/ClCG10G020110/ClCG10G020850	19
GO:0032259	methylation	BP	ClCG06G001460	1		.	0.99998	ClCG06G001460	1
GO:0000278	mitotic cell cycle	BP	ClCG01G014140/ClCG02G009060/ClCG05G009820	3		.	0.99998	ClCG01G014140/ClCG02G009060/ClCG05G009820	3
GO:0043632	modification-dependent macromolecule catabolic process	BP	ClCG01G014140/ClCG01G020410/ClCG08G014860	3		.	0.99998	ClCG01G014140/ClCG01G020410/ClCG08G014860	3
GO:0019941	modification-dependent protein catabolic process	BP	ClCG01G014140/ClCG01G020410/ClCG08G014860	3		.	0.99998	ClCG01G014140/ClCG01G020410/ClCG08G014860	3
GO:0005996	monosaccharide metabolic process	BP		.	ClCG10G008730	1	0.99998	ClCG10G008730	1
GO:0015672	monovalent inorganic cation transport	BP		.	ClCG03G004720/ClCG05G013920/ClCG08G013430/ClCG08G014470/ClCG09G016370/ClCG09G018760/ClCG10G010690/ClCG11G015730	8	0.99998	ClCG03G004720/ClCG05G013920/ClCG08G013430/ClCG08G014470/ClCG09G016370/ClCG09G018760/ClCG10G010690/ClCG11G015730	8
GO:0051704	multi-organism process	BP	ClCG06G001060	1		.	0.99998	ClCG06G001060	1
GO:0007275	multicellular organismal development	BP	ClCG01G003810/ClCG10G003000	2		.	0.99998	ClCG01G003810/ClCG10G003000	2
GO:0032501	multicellular organismal process	BP	ClCG01G003810/ClCG10G003000	2		.	0.99998	ClCG01G003810/ClCG10G003000	2
GO:0034660	ncRNA metabolic process	BP	ClCG01G005700/ClCG11G011540	2	ClCG00G005040/ClCG01G025610/ClCG02G002590/ClCG02G003240/ClCG02G024400/ClCG05G016700/ClCG06G002430/ClCG10G012310/ClCG11G015050/ClCG11G015070	10	0.99998	ClCG00G005040/ClCG01G005700/ClCG01G025610/ClCG02G002590/ClCG02G003240/ClCG02G024400/ClCG05G016700/ClCG06G002430/ClCG10G012310/ClCG11G011540/ClCG11G015050/ClCG11G015070	12
GO:0034470	ncRNA processing	BP	ClCG01G005700/ClCG11G011540	2	ClCG10G012310/ClCG11G015050	2	0.99998	ClCG01G005700/ClCG10G012310/ClCG11G011540/ClCG11G015050	4
GO:0048519	negative regulation of biological process	BP	ClCG02G000180/ClCG07G001920/ClCG07G003400/ClCG08G004120/ClCG09G009050/ClCG11G001040	6		.	0.99998	ClCG02G000180/ClCG07G001920/ClCG07G003400/ClCG08G004120/ClCG09G009050/ClCG11G001040	6
GO:0048523	negative regulation of cellular process	BP	ClCG07G001920/ClCG08G004120/ClCG09G009050/ClCG11G001040	4		.	0.99998	ClCG07G001920/ClCG08G004120/ClCG09G009050/ClCG11G001040	4
GO:0010605	negative regulation of macromolecule metabolic process	BP	ClCG02G000180/ClCG07G003400/ClCG08G004120/ClCG11G001040	4		.	0.99998	ClCG02G000180/ClCG07G003400/ClCG08G004120/ClCG11G001040	4
GO:0009892	negative regulation of metabolic process	BP	ClCG02G000180/ClCG07G003400/ClCG08G004120/ClCG11G001040	4		.	0.99998	ClCG02G000180/ClCG07G003400/ClCG08G004120/ClCG11G001040	4
GO:0071705	nitrogen compound transport	BP		.	ClCG03G014310	1	0.99998	ClCG03G014310	1
GO:0034655	nucleobase-containing compound catabolic process	BP	ClCG04G008770	1	ClCG01G022610	1	0.99998	ClCG01G022610/ClCG04G008770	2
GO:0055086	nucleobase-containing small molecule metabolic process	BP	ClCG04G009790/ClCG05G008570/ClCG05G022210/ClCG09G005260/ClCG10G009990	5	ClCG01G006170/ClCG01G008880/ClCG02G016530/ClCG02G018670/ClCG03G004720/ClCG08G007230/ClCG08G013430/ClCG09G018760/ClCG09G021610/ClCG10G001860/ClCG10G011110/ClCG11G003870	12	0.99998	ClCG01G006170/ClCG01G008880/ClCG02G016530/ClCG02G018670/ClCG03G004720/ClCG04G009790/ClCG05G008570/ClCG05G022210/ClCG08G007230/ClCG08G013430/ClCG09G005260/ClCG09G018760/ClCG09G021610/ClCG10G001860/ClCG10G009990/ClCG10G011110/ClCG11G003870	17
GO:0009163	nucleoside biosynthetic process	BP		.	ClCG03G004720/ClCG08G013430	2	0.99998	ClCG03G004720/ClCG08G013430	2
GO:0033865	nucleoside bisphosphate metabolic process	BP		.	ClCG10G011110	1	0.99998	ClCG10G011110	1
GO:0009132	nucleoside diphosphate metabolic process	BP	ClCG04G009790/ClCG05G008570/ClCG10G009990	3	ClCG02G018670/ClCG09G021610/ClCG11G003870	3	0.99998	ClCG02G018670/ClCG04G009790/ClCG05G008570/ClCG09G021610/ClCG10G009990/ClCG11G003870	6
GO:0006165	nucleoside diphosphate phosphorylation	BP	ClCG04G009790/ClCG05G008570/ClCG10G009990	3	ClCG02G018670/ClCG09G021610/ClCG11G003870	3	0.99998	ClCG02G018670/ClCG04G009790/ClCG05G008570/ClCG09G021610/ClCG10G009990/ClCG11G003870	6
GO:0009116	nucleoside metabolic process	BP	ClCG04G009790/ClCG05G008570/ClCG10G009990	3	ClCG02G018670/ClCG03G004720/ClCG08G007230/ClCG08G013430/ClCG09G018760/ClCG09G021610/ClCG10G011110/ClCG11G003870	8	0.99998	ClCG02G018670/ClCG03G004720/ClCG04G009790/ClCG05G008570/ClCG08G007230/ClCG08G013430/ClCG09G018760/ClCG09G021610/ClCG10G009990/ClCG10G011110/ClCG11G003870	11
GO:0009124	nucleoside monophosphate biosynthetic process	BP		.	ClCG03G004720/ClCG08G013430	2	0.99998	ClCG03G004720/ClCG08G013430	2
GO:0009123	nucleoside monophosphate metabolic process	BP	ClCG04G009790/ClCG05G008570/ClCG10G009990	3	ClCG02G018670/ClCG03G004720/ClCG08G013430/ClCG09G018760/ClCG09G021610/ClCG11G003870	6	0.99998	ClCG02G018670/ClCG03G004720/ClCG04G009790/ClCG05G008570/ClCG08G013430/ClCG09G018760/ClCG09G021610/ClCG10G009990/ClCG11G003870	9
GO:1901293	nucleoside phosphate biosynthetic process	BP	ClCG09G005260	1	ClCG03G004720/ClCG08G013430/ClCG10G001860	3	0.99998	ClCG03G004720/ClCG08G013430/ClCG09G005260/ClCG10G001860	4
GO:0006753	nucleoside phosphate metabolic process	BP	ClCG04G009790/ClCG05G008570/ClCG05G022210/ClCG09G005260/ClCG10G009990	5	ClCG01G006170/ClCG01G008880/ClCG02G016530/ClCG02G018670/ClCG03G004720/ClCG08G013430/ClCG09G018760/ClCG09G021610/ClCG10G001860/ClCG10G011110/ClCG11G003870	11	0.99998	ClCG01G006170/ClCG01G008880/ClCG02G016530/ClCG02G018670/ClCG03G004720/ClCG04G009790/ClCG05G008570/ClCG05G022210/ClCG08G013430/ClCG09G005260/ClCG09G018760/ClCG09G021610/ClCG10G001860/ClCG10G009990/ClCG10G011110/ClCG11G003870	16
GO:0009142	nucleoside triphosphate biosynthetic process	BP		.	ClCG03G004720/ClCG08G013430	2	0.99998	ClCG03G004720/ClCG08G013430	2
GO:0009141	nucleoside triphosphate metabolic process	BP	ClCG04G009790/ClCG05G008570/ClCG10G009990	3	ClCG02G018670/ClCG03G004720/ClCG08G013430/ClCG09G018760/ClCG09G021610/ClCG11G003870	6	0.99998	ClCG02G018670/ClCG03G004720/ClCG04G009790/ClCG05G008570/ClCG08G013430/ClCG09G018760/ClCG09G021610/ClCG10G009990/ClCG11G003870	9
GO:0006334	nucleosome assembly	BP	ClCG01G006370/ClCG02G016780	2		.	0.99998	ClCG01G006370/ClCG02G016780	2
GO:0034728	nucleosome organization	BP	ClCG01G006370/ClCG02G016780	2		.	0.99998	ClCG01G006370/ClCG02G016780	2
GO:0009165	nucleotide biosynthetic process	BP	ClCG09G005260	1	ClCG03G004720/ClCG08G013430/ClCG10G001860	3	0.99998	ClCG03G004720/ClCG08G013430/ClCG09G005260/ClCG10G001860	4
GO:0009117	nucleotide metabolic process	BP	ClCG04G009790/ClCG05G008570/ClCG05G022210/ClCG09G005260/ClCG10G009990	5	ClCG01G006170/ClCG01G008880/ClCG02G016530/ClCG02G018670/ClCG03G004720/ClCG08G013430/ClCG09G018760/ClCG09G021610/ClCG10G001860/ClCG10G011110/ClCG11G003870	11	0.99998	ClCG01G006170/ClCG01G008880/ClCG02G016530/ClCG02G018670/ClCG03G004720/ClCG04G009790/ClCG05G008570/ClCG05G022210/ClCG08G013430/ClCG09G005260/ClCG09G018760/ClCG09G021610/ClCG10G001860/ClCG10G009990/ClCG10G011110/ClCG11G003870	16
GO:0046939	nucleotide phosphorylation	BP	ClCG04G009790/ClCG05G008570/ClCG10G009990	3	ClCG02G018670/ClCG09G021610/ClCG11G003870	3	0.99998	ClCG02G018670/ClCG04G009790/ClCG05G008570/ClCG09G021610/ClCG10G009990/ClCG11G003870	6
GO:0006996	organelle organization	BP	ClCG01G006020/ClCG01G006370/ClCG01G014140/ClCG02G009060/ClCG02G016780/ClCG02G019600/ClCG05G007340/ClCG05G009820/ClCG06G001460/ClCG06G005340/ClCG07G005600/ClCG08G007860/ClCG10G012270/ClCG11G000030	14	ClCG02G000260/ClCG05G001880/ClCG05G004070/ClCG09G006810	4	0.99998	ClCG01G006020/ClCG01G006370/ClCG01G014140/ClCG02G000260/ClCG02G009060/ClCG02G016780/ClCG02G019600/ClCG05G001880/ClCG05G004070/ClCG05G007340/ClCG05G009820/ClCG06G001460/ClCG06G005340/ClCG07G005600/ClCG08G007860/ClCG09G006810/ClCG10G012270/ClCG11G000030	18
GO:0016053	organic acid biosynthetic process	BP	ClCG01G012700/ClCG02G013530/ClCG02G013590/ClCG03G001730/ClCG03G009670/ClCG06G010700/ClCG08G011210/ClCG11G005370	8	ClCG00G005370/ClCG01G021920/ClCG05G005520/ClCG05G007820/ClCG08G007450/ClCG09G008790/ClCG10G005080	7	0.99998	ClCG00G005370/ClCG01G012700/ClCG01G021920/ClCG02G013530/ClCG02G013590/ClCG03G001730/ClCG03G009670/ClCG05G005520/ClCG05G007820/ClCG06G010700/ClCG08G007450/ClCG08G011210/ClCG09G008790/ClCG10G005080/ClCG11G005370	15
GO:0006082	organic acid metabolic process	BP	ClCG01G012700/ClCG02G013530/ClCG02G013590/ClCG03G001730/ClCG03G009670/ClCG04G009790/ClCG05G008570/ClCG06G010700/ClCG08G011210/ClCG10G009990/ClCG10G013360/ClCG11G002380/ClCG11G005370/ClCG11G006280/ClCG11G010030/ClCG11G015520	16	ClCG00G005040/ClCG00G005370/ClCG01G021920/ClCG01G025610/ClCG02G002590/ClCG02G003240/ClCG02G018670/ClCG02G024400/ClCG03G002950/ClCG05G005520/ClCG05G007820/ClCG05G016310/ClCG05G016700/ClCG05G018820/ClCG06G002430/ClCG06G005090/ClCG08G007450/ClCG08G017190/ClCG09G008790/ClCG09G021610/ClCG10G005080/ClCG11G003870/ClCG11G015070	23	0.99998	ClCG00G005040/ClCG00G005370/ClCG01G012700/ClCG01G021920/ClCG01G025610/ClCG02G002590/ClCG02G003240/ClCG02G013530/ClCG02G013590/ClCG02G018670/ClCG02G024400/ClCG03G001730/ClCG03G002950/ClCG03G009670/ClCG04G009790/ClCG05G005520/ClCG05G007820/ClCG05G008570/ClCG05G016310/ClCG05G016700/ClCG05G018820/ClCG06G002430/ClCG06G005090/ClCG06G010700/ClCG08G007450/ClCG08G011210/ClCG08G017190/ClCG09G008790/ClCG09G…	39
GO:0015849	organic acid transport	BP	ClCG03G012150	1	ClCG03G014310/ClCG09G012120	2	0.99998	ClCG03G012150/ClCG03G014310/ClCG09G012120	3
GO:0015711	organic anion transport	BP	ClCG03G012150	1	ClCG03G014310/ClCG09G012120	2	0.99998	ClCG03G012150/ClCG03G014310/ClCG09G012120	3
GO:1901361	organic cyclic compound catabolic process	BP	ClCG04G008770/ClCG11G006280	2	ClCG01G022610/ClCG06G011090	2	0.99998	ClCG01G022610/ClCG04G008770/ClCG06G011090/ClCG11G006280	4
GO:1901575	organic substance catabolic process	BP	ClCG01G014140/ClCG01G020410/ClCG03G015960/ClCG04G008770/ClCG04G009790/ClCG05G008570/ClCG08G014860/ClCG10G009990/ClCG11G006280	9	ClCG01G022610/ClCG02G001600/ClCG02G018670/ClCG04G011240/ClCG06G011090/ClCG07G005190/ClCG09G021610/ClCG10G002060/ClCG11G003870	9	0.99998	ClCG01G014140/ClCG01G020410/ClCG01G022610/ClCG02G001600/ClCG02G018670/ClCG03G015960/ClCG04G008770/ClCG04G009790/ClCG04G011240/ClCG05G008570/ClCG06G011090/ClCG07G005190/ClCG08G014860/ClCG09G021610/ClCG10G002060/ClCG10G009990/ClCG11G003870/ClCG11G006280	18
GO:0071702	organic substance transport	BP	ClCG01G020720/ClCG03G012150/ClCG06G004280/ClCG08G005190/ClCG08G006240/ClCG11G006070/ClCG11G017360	7	ClCG03G014310/ClCG03G016400/ClCG05G001760/ClCG05G019830/ClCG06G012940/ClCG09G012120	6	0.99998	ClCG01G020720/ClCG03G012150/ClCG03G014310/ClCG03G016400/ClCG05G001760/ClCG05G019830/ClCG06G004280/ClCG06G012940/ClCG08G005190/ClCG08G006240/ClCG09G012120/ClCG11G006070/ClCG11G017360	13
GO:1901566	organonitrogen compound biosynthetic process	BP	ClCG01G012700/ClCG02G021160/ClCG08G004120/ClCG08G011210/ClCG08G017880/ClCG09G005260/ClCG11G001040	7	ClCG00G005040/ClCG00G005370/ClCG01G001360/ClCG01G004740/ClCG01G021920/ClCG01G023670/ClCG02G001880/ClCG02G002590/ClCG02G014380/ClCG02G024400/ClCG03G004720/ClCG03G005540/ClCG03G009300/ClCG03G014390/ClCG05G000450/ClCG05G005520/ClCG05G007000/ClCG05G007820/ClCG05G011680/ClCG05G013420/ClCG05G016700/ClCG05G018790/ClCG05G019240/ClCG06G000570/ClCG06G002430/ClCG06G012650/ClCG06G018350/ClCG07G004870/ClCG07G…	48	0.99998	ClCG00G005040/ClCG00G005370/ClCG01G001360/ClCG01G004740/ClCG01G012700/ClCG01G021920/ClCG01G023670/ClCG02G001880/ClCG02G002590/ClCG02G014380/ClCG02G021160/ClCG02G024400/ClCG03G004720/ClCG03G005540/ClCG03G009300/ClCG03G014390/ClCG05G000450/ClCG05G005520/ClCG05G007000/ClCG05G007820/ClCG05G011680/ClCG05G013420/ClCG05G016700/ClCG05G018790/ClCG05G019240/ClCG06G000570/ClCG06G002430/ClCG06G012650/ClCG06G…	55
GO:1901565	organonitrogen compound catabolic process	BP	ClCG11G006280	1	ClCG06G011090	1	0.99998	ClCG06G011090/ClCG11G006280	2
GO:0090407	organophosphate biosynthetic process	BP	ClCG09G005260	1	ClCG03G004720/ClCG03G014390/ClCG08G013430/ClCG09G003710/ClCG10G001860	5	0.99998	ClCG03G004720/ClCG03G014390/ClCG08G013430/ClCG09G003710/ClCG09G005260/ClCG10G001860	6
GO:0046434	organophosphate catabolic process	BP		.	ClCG07G005190	1	0.99998	ClCG07G005190	1
GO:0019637	organophosphate metabolic process	BP	ClCG04G009790/ClCG05G008570/ClCG05G022210/ClCG09G005260/ClCG10G009990	5	ClCG01G006170/ClCG01G008880/ClCG01G010320/ClCG01G010540/ClCG01G015360/ClCG01G022470/ClCG02G016530/ClCG02G018670/ClCG03G004720/ClCG03G014390/ClCG07G005190/ClCG08G013430/ClCG09G003710/ClCG09G018760/ClCG09G021610/ClCG10G001860/ClCG10G011110/ClCG11G003870/ClCG11G018360	19	0.99998	ClCG01G006170/ClCG01G008880/ClCG01G010320/ClCG01G010540/ClCG01G015360/ClCG01G022470/ClCG02G016530/ClCG02G018670/ClCG03G004720/ClCG03G014390/ClCG04G009790/ClCG05G008570/ClCG05G022210/ClCG07G005190/ClCG08G013430/ClCG09G003710/ClCG09G005260/ClCG09G018760/ClCG09G021610/ClCG10G001860/ClCG10G009990/ClCG10G011110/ClCG11G003870/ClCG11G018360	24
GO:0043436	oxoacid metabolic process	BP	ClCG01G012700/ClCG02G013530/ClCG02G013590/ClCG03G001730/ClCG03G009670/ClCG04G009790/ClCG05G008570/ClCG06G010700/ClCG08G011210/ClCG10G009990/ClCG10G013360/ClCG11G002380/ClCG11G005370/ClCG11G006280/ClCG11G010030/ClCG11G015520	16	ClCG00G005040/ClCG00G005370/ClCG01G021920/ClCG01G025610/ClCG02G002590/ClCG02G003240/ClCG02G018670/ClCG02G024400/ClCG03G002950/ClCG05G005520/ClCG05G007820/ClCG05G016310/ClCG05G016700/ClCG05G018820/ClCG06G002430/ClCG06G005090/ClCG08G007450/ClCG08G017190/ClCG09G008790/ClCG09G021610/ClCG10G005080/ClCG11G003870/ClCG11G015070	23	0.99998	ClCG00G005040/ClCG00G005370/ClCG01G012700/ClCG01G021920/ClCG01G025610/ClCG02G002590/ClCG02G003240/ClCG02G013530/ClCG02G013590/ClCG02G018670/ClCG02G024400/ClCG03G001730/ClCG03G002950/ClCG03G009670/ClCG04G009790/ClCG05G005520/ClCG05G007820/ClCG05G008570/ClCG05G016310/ClCG05G016700/ClCG05G018820/ClCG06G002430/ClCG06G005090/ClCG06G010700/ClCG08G007450/ClCG08G011210/ClCG08G017190/ClCG09G008790/ClCG09G…	39
GO:0043043	peptide biosynthetic process	BP	ClCG02G021160/ClCG08G004120/ClCG08G017880/ClCG11G001040	4	ClCG00G005040/ClCG01G001360/ClCG01G023670/ClCG02G001880/ClCG02G002590/ClCG02G014380/ClCG02G024400/ClCG03G009300/ClCG05G000450/ClCG05G007000/ClCG05G011680/ClCG05G013420/ClCG05G016700/ClCG05G018790/ClCG05G019240/ClCG06G000570/ClCG06G002430/ClCG06G012650/ClCG09G001940/ClCG09G006250/ClCG09G008340/ClCG09G019050/ClCG10G002370/ClCG10G006290/ClCG10G008830/ClCG10G022870/ClCG11G007120/ClCG11G008640/ClCG11G…	33	0.99998	ClCG00G005040/ClCG01G001360/ClCG01G023670/ClCG02G001880/ClCG02G002590/ClCG02G014380/ClCG02G021160/ClCG02G024400/ClCG03G009300/ClCG05G000450/ClCG05G007000/ClCG05G011680/ClCG05G013420/ClCG05G016700/ClCG05G018790/ClCG05G019240/ClCG06G000570/ClCG06G002430/ClCG06G012650/ClCG08G004120/ClCG08G017880/ClCG09G001940/ClCG09G006250/ClCG09G008340/ClCG09G019050/ClCG10G002370/ClCG10G006290/ClCG10G008830/ClCG10G…	37
GO:0006518	peptide metabolic process	BP	ClCG02G021160/ClCG08G004120/ClCG08G017880/ClCG11G001040	4	ClCG00G005040/ClCG01G001360/ClCG01G023670/ClCG02G001880/ClCG02G002590/ClCG02G014380/ClCG02G024400/ClCG03G009300/ClCG05G000450/ClCG05G007000/ClCG05G011680/ClCG05G013420/ClCG05G016700/ClCG05G018790/ClCG05G019240/ClCG06G000570/ClCG06G002430/ClCG06G012650/ClCG09G001940/ClCG09G006250/ClCG09G008340/ClCG09G019050/ClCG10G002370/ClCG10G006290/ClCG10G008830/ClCG10G022870/ClCG11G007120/ClCG11G008640/ClCG11G…	33	0.99998	ClCG00G005040/ClCG01G001360/ClCG01G023670/ClCG02G001880/ClCG02G002590/ClCG02G014380/ClCG02G021160/ClCG02G024400/ClCG03G009300/ClCG05G000450/ClCG05G007000/ClCG05G011680/ClCG05G013420/ClCG05G016700/ClCG05G018790/ClCG05G019240/ClCG06G000570/ClCG06G002430/ClCG06G012650/ClCG08G004120/ClCG08G017880/ClCG09G001940/ClCG09G006250/ClCG09G008340/ClCG09G019050/ClCG10G002370/ClCG10G006290/ClCG10G008830/ClCG10G…	37
GO:0018193	peptidyl-amino acid modification	BP	ClCG06G001460	1	ClCG01G007210/ClCG04G011330/ClCG06G001940/ClCG10G006680/ClCG10G014260	5	0.99998	ClCG01G007210/ClCG04G011330/ClCG06G001460/ClCG06G001940/ClCG10G006680/ClCG10G014260	6
GO:0018205	peptidyl-lysine modification	BP	ClCG06G001460	1		.	0.99998	ClCG06G001460	1
GO:0018208	peptidyl-proline modification	BP		.	ClCG01G007210/ClCG04G011330/ClCG06G001940/ClCG10G006680/ClCG10G014260	5	0.99998	ClCG01G007210/ClCG04G011330/ClCG06G001940/ClCG10G006680/ClCG10G014260	5
GO:0046488	phosphatidylinositol metabolic process	BP		.	ClCG01G010320/ClCG01G010540/ClCG01G015360/ClCG01G022470/ClCG11G018360	5	0.99998	ClCG01G010320/ClCG01G010540/ClCG01G015360/ClCG01G022470/ClCG11G018360	5
GO:0006644	phospholipid metabolic process	BP		.	ClCG01G010320/ClCG01G010540/ClCG01G015360/ClCG01G022470/ClCG11G018360	5	0.99998	ClCG01G010320/ClCG01G010540/ClCG01G015360/ClCG01G022470/ClCG11G018360	5
GO:0000160	phosphorelay signal transduction system	BP	ClCG06G000110	1	ClCG11G003560	1	0.99998	ClCG06G000110/ClCG11G003560	2
GO:0042440	pigment metabolic process	BP		.	ClCG06G011090/ClCG06G018350	2	0.99998	ClCG06G011090/ClCG06G018350	2
GO:0009664	plant-type cell wall organization	BP	ClCG05G006360	1		.	0.99998	ClCG05G006360	1
GO:0071669	plant-type cell wall organization or biogenesis	BP	ClCG05G006360	1		.	0.99998	ClCG05G006360	1
GO:0000271	polysaccharide biosynthetic process	BP	ClCG02G017640/ClCG09G016680/ClCG09G016690/ClCG10G011170	4	ClCG02G008970/ClCG02G008980/ClCG02G009030/ClCG07G011390/ClCG09G021420	5	0.99998	ClCG02G008970/ClCG02G008980/ClCG02G009030/ClCG02G017640/ClCG07G011390/ClCG09G016680/ClCG09G016690/ClCG09G021420/ClCG10G011170	9
GO:0006778	porphyrin-containing compound metabolic process	BP		.	ClCG06G011090/ClCG06G018350/ClCG07G004870/ClCG07G010290	4	0.99998	ClCG06G011090/ClCG06G018350/ClCG07G004870/ClCG07G010290	4
GO:0048518	positive regulation of biological process	BP		.	ClCG05G004070	1	0.99998	ClCG05G004070	1
GO:0048522	positive regulation of cellular process	BP		.	ClCG05G004070	1	0.99998	ClCG05G004070	1
GO:0071805	potassium ion transmembrane transport	BP		.	ClCG10G010690	1	0.99998	ClCG10G010690	1
GO:0006813	potassium ion transport	BP		.	ClCG09G016370/ClCG10G010690	2	0.99998	ClCG09G016370/ClCG10G010690	2
GO:0030163	protein catabolic process	BP	ClCG01G014140/ClCG01G020410/ClCG08G014860	3	ClCG04G011240	1	0.99998	ClCG01G014140/ClCG01G020410/ClCG04G011240/ClCG08G014860	4
GO:0006461	protein complex assembly	BP	ClCG01G006370/ClCG02G016780	2	ClCG00G002920/ClCG01G016370/ClCG02G001360/ClCG05G004070/ClCG06G006220/ClCG10G006520	6	0.99998	ClCG00G002920/ClCG01G006370/ClCG01G016370/ClCG02G001360/ClCG02G016780/ClCG05G004070/ClCG06G006220/ClCG10G006520	8
GO:0070271	protein complex biogenesis	BP	ClCG01G006370/ClCG02G016780	2	ClCG00G002920/ClCG01G016370/ClCG02G001360/ClCG05G004070/ClCG06G006220/ClCG10G006520	6	0.99998	ClCG00G002920/ClCG01G006370/ClCG01G016370/ClCG02G001360/ClCG02G016780/ClCG05G004070/ClCG06G006220/ClCG10G006520	8
GO:0043241	protein complex disassembly	BP		.	ClCG09G006250	1	0.99998	ClCG09G006250	1
GO:0071822	protein complex subunit organization	BP	ClCG01G006370/ClCG02G016780	2	ClCG00G002920/ClCG01G016370/ClCG02G001360/ClCG05G004070/ClCG06G006220/ClCG09G006250/ClCG10G006520	7	0.99998	ClCG00G002920/ClCG01G006370/ClCG01G016370/ClCG02G001360/ClCG02G016780/ClCG05G004070/ClCG06G006220/ClCG09G006250/ClCG10G006520	9
GO:0016579	protein deubiquitination	BP	ClCG02G014550	1		.	0.99998	ClCG02G014550	1
GO:0006457	protein folding	BP	ClCG02G015010/ClCG03G004060/ClCG05G021980/ClCG08G014210/ClCG10G022150	5	ClCG04G006040/ClCG05G002900/ClCG06G000860	3	0.99998	ClCG02G015010/ClCG03G004060/ClCG04G006040/ClCG05G002900/ClCG05G021980/ClCG06G000860/ClCG08G014210/ClCG10G022150	8
GO:0006486	protein glycosylation	BP	ClCG01G001380/ClCG01G014260/ClCG05G006760/ClCG05G025800/ClCG08G008690	5		.	0.99998	ClCG01G001380/ClCG01G014260/ClCG05G006760/ClCG05G025800/ClCG08G008690	5
GO:0008104	protein localization	BP	ClCG01G020720/ClCG06G004280/ClCG08G005190/ClCG08G006240/ClCG11G006070/ClCG11G017360	6	ClCG03G016400/ClCG05G001760/ClCG05G019830/ClCG06G012940	4	0.99998	ClCG01G020720/ClCG03G016400/ClCG05G001760/ClCG05G019830/ClCG06G004280/ClCG06G012940/ClCG08G005190/ClCG08G006240/ClCG11G006070/ClCG11G017360	10
GO:0070972	protein localization to endoplasmic reticulum	BP		.	ClCG05G001760	1	0.99998	ClCG05G001760	1
GO:0072657	protein localization to membrane	BP		.	ClCG05G001760	1	0.99998	ClCG05G001760	1
GO:0033365	protein localization to organelle	BP		.	ClCG05G001760	1	0.99998	ClCG05G001760	1
GO:0032446	protein modification by small protein conjugation	BP	ClCG01G015580/ClCG03G007420/ClCG05G018190/ClCG06G016710/ClCG08G016620	5	ClCG09G006810	1	0.99998	ClCG01G015580/ClCG03G007420/ClCG05G018190/ClCG06G016710/ClCG08G016620/ClCG09G006810	6
GO:0070647	protein modification by small protein conjugation or removal	BP	ClCG01G015580/ClCG02G014550/ClCG03G007420/ClCG05G018190/ClCG06G016710/ClCG08G016620	6	ClCG09G006810	1	0.99998	ClCG01G015580/ClCG02G014550/ClCG03G007420/ClCG05G018190/ClCG06G016710/ClCG08G016620/ClCG09G006810	7
GO:0070646	protein modification by small protein removal	BP	ClCG02G014550	1		.	0.99998	ClCG02G014550	1
GO:0000413	protein peptidyl-prolyl isomerization	BP		.	ClCG01G007210/ClCG04G011330/ClCG06G001940/ClCG10G006680/ClCG10G014260	5	0.99998	ClCG01G007210/ClCG04G011330/ClCG06G001940/ClCG10G006680/ClCG10G014260	5
GO:0006605	protein targeting	BP		.	ClCG05G001760	1	0.99998	ClCG05G001760	1
GO:0045047	protein targeting to ER	BP		.	ClCG05G001760	1	0.99998	ClCG05G001760	1
GO:0006612	protein targeting to membrane	BP		.	ClCG05G001760	1	0.99998	ClCG05G001760	1
GO:0015031	protein transport	BP	ClCG01G020720/ClCG06G004280/ClCG08G005190/ClCG08G006240/ClCG11G006070/ClCG11G017360	6	ClCG03G016400/ClCG05G001760/ClCG05G019830/ClCG06G012940	4	0.99998	ClCG01G020720/ClCG03G016400/ClCG05G001760/ClCG05G019830/ClCG06G004280/ClCG06G012940/ClCG08G005190/ClCG08G006240/ClCG11G006070/ClCG11G017360	10
GO:0016567	protein ubiquitination	BP	ClCG01G015580/ClCG03G007420/ClCG05G018190/ClCG06G016710/ClCG08G016620	5	ClCG09G006810	1	0.99998	ClCG01G015580/ClCG03G007420/ClCG05G018190/ClCG06G016710/ClCG08G016620/ClCG09G006810	6
GO:0065004	protein-DNA complex assembly	BP	ClCG01G006370/ClCG02G016780	2		.	0.99998	ClCG01G006370/ClCG02G016780	2
GO:0071824	protein-DNA complex subunit organization	BP	ClCG01G006370/ClCG02G016780	2		.	0.99998	ClCG01G006370/ClCG02G016780	2
GO:0006508	proteolysis	BP	ClCG01G014140/ClCG01G017310/ClCG01G020410/ClCG01G025440/ClCG02G011830/ClCG02G014550/ClCG03G015030/ClCG05G026630/ClCG08G014860/ClCG09G001300/ClCG09G022150/ClCG10G012040/ClCG11G003540	13	ClCG01G009680/ClCG02G013380/ClCG03G007140/ClCG03G016590/ClCG03G016600/ClCG05G015160/ClCG06G006600/ClCG06G007500/ClCG06G015340/ClCG07G002570	10	0.99998	ClCG01G009680/ClCG01G014140/ClCG01G017310/ClCG01G020410/ClCG01G025440/ClCG02G011830/ClCG02G013380/ClCG02G014550/ClCG03G007140/ClCG03G015030/ClCG03G016590/ClCG03G016600/ClCG05G015160/ClCG05G026630/ClCG06G006600/ClCG06G007500/ClCG06G015340/ClCG07G002570/ClCG08G014860/ClCG09G001300/ClCG09G022150/ClCG10G012040/ClCG11G003540	23
GO:0051603	proteolysis involved in cellular protein catabolic process	BP	ClCG01G014140/ClCG01G020410/ClCG08G014860	3		.	0.99998	ClCG01G014140/ClCG01G020410/ClCG08G014860	3
GO:0015992	proton transport	BP		.	ClCG03G004720/ClCG05G013920/ClCG08G013430/ClCG08G014470/ClCG09G018760/ClCG11G015730	6	0.99998	ClCG03G004720/ClCG05G013920/ClCG08G013430/ClCG08G014470/ClCG09G018760/ClCG11G015730	6
GO:0001522	pseudouridine synthesis	BP	ClCG04G011850	1	ClCG03G004890/ClCG08G007690/ClCG09G019390	3	0.99998	ClCG03G004890/ClCG04G011850/ClCG08G007690/ClCG09G019390	4
GO:0042451	purine nucleoside biosynthetic process	BP		.	ClCG03G004720/ClCG08G013430	2	0.99998	ClCG03G004720/ClCG08G013430	2
GO:0034032	purine nucleoside bisphosphate metabolic process	BP		.	ClCG10G011110	1	0.99998	ClCG10G011110	1
GO:0009135	purine nucleoside diphosphate metabolic process	BP	ClCG04G009790/ClCG05G008570/ClCG10G009990	3	ClCG02G018670/ClCG09G021610/ClCG11G003870	3	0.99998	ClCG02G018670/ClCG04G009790/ClCG05G008570/ClCG09G021610/ClCG10G009990/ClCG11G003870	6
GO:0042278	purine nucleoside metabolic process	BP	ClCG04G009790/ClCG05G008570/ClCG10G009990	3	ClCG02G018670/ClCG03G004720/ClCG08G013430/ClCG09G018760/ClCG09G021610/ClCG10G011110/ClCG11G003870	7	0.99998	ClCG02G018670/ClCG03G004720/ClCG04G009790/ClCG05G008570/ClCG08G013430/ClCG09G018760/ClCG09G021610/ClCG10G009990/ClCG10G011110/ClCG11G003870	10
GO:0009127	purine nucleoside monophosphate biosynthetic process	BP		.	ClCG03G004720/ClCG08G013430	2	0.99998	ClCG03G004720/ClCG08G013430	2
GO:0009126	purine nucleoside monophosphate metabolic process	BP	ClCG04G009790/ClCG05G008570/ClCG10G009990	3	ClCG02G018670/ClCG03G004720/ClCG08G013430/ClCG09G018760/ClCG09G021610/ClCG11G003870	6	0.99998	ClCG02G018670/ClCG03G004720/ClCG04G009790/ClCG05G008570/ClCG08G013430/ClCG09G018760/ClCG09G021610/ClCG10G009990/ClCG11G003870	9
GO:0009145	purine nucleoside triphosphate biosynthetic process	BP		.	ClCG03G004720/ClCG08G013430	2	0.99998	ClCG03G004720/ClCG08G013430	2
GO:0009144	purine nucleoside triphosphate metabolic process	BP	ClCG04G009790/ClCG05G008570/ClCG10G009990	3	ClCG02G018670/ClCG03G004720/ClCG08G013430/ClCG09G018760/ClCG09G021610/ClCG11G003870	6	0.99998	ClCG02G018670/ClCG03G004720/ClCG04G009790/ClCG05G008570/ClCG08G013430/ClCG09G018760/ClCG09G021610/ClCG10G009990/ClCG11G003870	9
GO:0006164	purine nucleotide biosynthetic process	BP		.	ClCG03G004720/ClCG08G013430	2	0.99998	ClCG03G004720/ClCG08G013430	2
GO:0006163	purine nucleotide metabolic process	BP	ClCG04G009790/ClCG05G008570/ClCG10G009990	3	ClCG02G018670/ClCG03G004720/ClCG08G013430/ClCG09G018760/ClCG09G021610/ClCG10G011110/ClCG11G003870	7	0.99998	ClCG02G018670/ClCG03G004720/ClCG04G009790/ClCG05G008570/ClCG08G013430/ClCG09G018760/ClCG09G021610/ClCG10G009990/ClCG10G011110/ClCG11G003870	10
GO:0046129	purine ribonucleoside biosynthetic process	BP		.	ClCG03G004720/ClCG08G013430	2	0.99998	ClCG03G004720/ClCG08G013430	2
GO:0009179	purine ribonucleoside diphosphate metabolic process	BP	ClCG04G009790/ClCG05G008570/ClCG10G009990	3	ClCG02G018670/ClCG09G021610/ClCG11G003870	3	0.99998	ClCG02G018670/ClCG04G009790/ClCG05G008570/ClCG09G021610/ClCG10G009990/ClCG11G003870	6
GO:0046128	purine ribonucleoside metabolic process	BP	ClCG04G009790/ClCG05G008570/ClCG10G009990	3	ClCG02G018670/ClCG03G004720/ClCG08G013430/ClCG09G018760/ClCG09G021610/ClCG10G011110/ClCG11G003870	7	0.99998	ClCG02G018670/ClCG03G004720/ClCG04G009790/ClCG05G008570/ClCG08G013430/ClCG09G018760/ClCG09G021610/ClCG10G009990/ClCG10G011110/ClCG11G003870	10
GO:0009168	purine ribonucleoside monophosphate biosynthetic process	BP		.	ClCG03G004720/ClCG08G013430	2	0.99998	ClCG03G004720/ClCG08G013430	2
GO:0009167	purine ribonucleoside monophosphate metabolic process	BP	ClCG04G009790/ClCG05G008570/ClCG10G009990	3	ClCG02G018670/ClCG03G004720/ClCG08G013430/ClCG09G018760/ClCG09G021610/ClCG11G003870	6	0.99998	ClCG02G018670/ClCG03G004720/ClCG04G009790/ClCG05G008570/ClCG08G013430/ClCG09G018760/ClCG09G021610/ClCG10G009990/ClCG11G003870	9
GO:0009206	purine ribonucleoside triphosphate biosynthetic process	BP		.	ClCG03G004720/ClCG08G013430	2	0.99998	ClCG03G004720/ClCG08G013430	2
GO:0009205	purine ribonucleoside triphosphate metabolic process	BP	ClCG04G009790/ClCG05G008570/ClCG10G009990	3	ClCG02G018670/ClCG03G004720/ClCG08G013430/ClCG09G018760/ClCG09G021610/ClCG11G003870	6	0.99998	ClCG02G018670/ClCG03G004720/ClCG04G009790/ClCG05G008570/ClCG08G013430/ClCG09G018760/ClCG09G021610/ClCG10G009990/ClCG11G003870	9
GO:0009152	purine ribonucleotide biosynthetic process	BP		.	ClCG03G004720/ClCG08G013430	2	0.99998	ClCG03G004720/ClCG08G013430	2
GO:0009150	purine ribonucleotide metabolic process	BP	ClCG04G009790/ClCG05G008570/ClCG10G009990	3	ClCG02G018670/ClCG03G004720/ClCG08G013430/ClCG09G018760/ClCG09G021610/ClCG10G011110/ClCG11G003870	7	0.99998	ClCG02G018670/ClCG03G004720/ClCG04G009790/ClCG05G008570/ClCG08G013430/ClCG09G018760/ClCG09G021610/ClCG10G009990/ClCG10G011110/ClCG11G003870	10
GO:0072522	purine-containing compound biosynthetic process	BP		.	ClCG03G004720/ClCG08G013430	2	0.99998	ClCG03G004720/ClCG08G013430	2
GO:0072521	purine-containing compound metabolic process	BP	ClCG04G009790/ClCG05G008570/ClCG10G009990	3	ClCG02G018670/ClCG03G004720/ClCG08G013430/ClCG09G018760/ClCG09G021610/ClCG10G011110/ClCG11G003870	7	0.99998	ClCG02G018670/ClCG03G004720/ClCG04G009790/ClCG05G008570/ClCG08G013430/ClCG09G018760/ClCG09G021610/ClCG10G009990/ClCG10G011110/ClCG11G003870	10
GO:0006090	pyruvate metabolic process	BP	ClCG04G009790/ClCG05G008570/ClCG10G009990	3	ClCG02G018670/ClCG09G021610/ClCG11G003870	3	0.99998	ClCG02G018670/ClCG04G009790/ClCG05G008570/ClCG09G021610/ClCG10G009990/ClCG11G003870	6
GO:0016072	rRNA metabolic process	BP	ClCG01G005700/ClCG11G011540	2	ClCG11G015050	1	0.99998	ClCG01G005700/ClCG11G011540/ClCG11G015050	3
GO:0006364	rRNA processing	BP	ClCG01G005700/ClCG11G011540	2	ClCG11G015050	1	0.99998	ClCG01G005700/ClCG11G011540/ClCG11G015050	3
GO:0072593	reactive oxygen species metabolic process	BP		.	ClCG03G016710/ClCG07G017220	2	0.99998	ClCG03G016710/ClCG07G017220	2
GO:0065008	regulation of biological quality	BP	ClCG02G010280/ClCG02G018150/ClCG03G002150/ClCG03G004660/ClCG06G001900/ClCG08G008430/ClCG10G018910	7	ClCG01G001750/ClCG01G021900/ClCG03G011670/ClCG04G003420/ClCG05G000840/ClCG05G004070/ClCG06G001290/ClCG06G013860/ClCG08G002220/ClCG08G006360/ClCG08G014020/ClCG10G006910/ClCG11G014990	13	0.99998	ClCG01G001750/ClCG01G021900/ClCG02G010280/ClCG02G018150/ClCG03G002150/ClCG03G004660/ClCG03G011670/ClCG04G003420/ClCG05G000840/ClCG05G004070/ClCG06G001290/ClCG06G001900/ClCG06G013860/ClCG08G002220/ClCG08G006360/ClCG08G008430/ClCG08G014020/ClCG10G006910/ClCG10G018910/ClCG11G014990	20
GO:0050790	regulation of catalytic activity	BP		.	ClCG02G008430/ClCG05G002620	2	0.99998	ClCG02G008430/ClCG05G002620	2
GO:0051726	regulation of cell cycle	BP	ClCG01G014140/ClCG07G001920/ClCG09G009050	3	ClCG02G008430/ClCG05G002620	2	0.99998	ClCG01G014140/ClCG02G008430/ClCG05G002620/ClCG07G001920/ClCG09G009050	5
GO:0051128	regulation of cellular component organization	BP	ClCG01G014140	1	ClCG05G004070	1	0.99998	ClCG01G014140/ClCG05G004070	2
GO:0032268	regulation of cellular protein metabolic process	BP	ClCG01G014140/ClCG08G004120/ClCG11G001040	3	ClCG02G008430/ClCG05G002620/ClCG11G014990	3	0.99998	ClCG01G014140/ClCG02G008430/ClCG05G002620/ClCG08G004120/ClCG11G001040/ClCG11G014990	6
GO:0065009	regulation of molecular function	BP		.	ClCG02G008430/ClCG05G002620	2	0.99998	ClCG02G008430/ClCG05G002620	2
GO:0033043	regulation of organelle organization	BP	ClCG01G014140	1	ClCG05G004070	1	0.99998	ClCG01G014140/ClCG05G004070	2
GO:0051246	regulation of protein metabolic process	BP	ClCG01G014140/ClCG08G004120/ClCG11G001040	3	ClCG02G008430/ClCG05G002620/ClCG11G014990	3	0.99998	ClCG01G014140/ClCG02G008430/ClCG05G002620/ClCG08G004120/ClCG11G001040/ClCG11G014990	6
GO:0031399	regulation of protein modification process	BP		.	ClCG02G008430/ClCG05G002620	2	0.99998	ClCG02G008430/ClCG05G002620	2
GO:0009733	response to auxin	BP	ClCG05G018470	1	ClCG02G003650/ClCG11G003730	2	0.99998	ClCG02G003650/ClCG05G018470/ClCG11G003730	3
GO:0042221	response to chemical	BP	ClCG01G001000/ClCG01G001770/ClCG01G008290/ClCG02G001890/ClCG02G021030/ClCG03G006480/ClCG05G018470/ClCG05G018490/ClCG06G018340/ClCG07G011440/ClCG09G009470	11	ClCG01G018520/ClCG02G003650/ClCG04G006710/ClCG06G014560/ClCG08G007550/ClCG10G008540/ClCG11G003730/ClCG11G003980	8	0.99998	ClCG01G001000/ClCG01G001770/ClCG01G008290/ClCG01G018520/ClCG02G001890/ClCG02G003650/ClCG02G021030/ClCG03G006480/ClCG04G006710/ClCG05G018470/ClCG05G018490/ClCG06G014560/ClCG06G018340/ClCG07G011440/ClCG08G007550/ClCG09G009470/ClCG10G008540/ClCG11G003730/ClCG11G003980	19
GO:0042493	response to drug	BP	ClCG01G001000/ClCG02G001890	2	ClCG01G018520/ClCG04G006710/ClCG06G014560/ClCG10G008540/ClCG11G003980	5	0.99998	ClCG01G001000/ClCG01G018520/ClCG02G001890/ClCG04G006710/ClCG06G014560/ClCG10G008540/ClCG11G003980	7
GO:0009605	response to external stimulus	BP	ClCG01G018550/ClCG04G007730/ClCG04G011370/ClCG05G023150	4		.	0.99998	ClCG01G018550/ClCG04G007730/ClCG04G011370/ClCG05G023150	4
GO:0006979	response to oxidative stress	BP	ClCG01G020540/ClCG02G008470/ClCG02G019150/ClCG02G023760/ClCG02G023770/ClCG07G008740	6	ClCG02G004180/ClCG02G020760/ClCG05G016180/ClCG06G014450/ClCG08G005810	5	0.99998	ClCG01G020540/ClCG02G004180/ClCG02G008470/ClCG02G019150/ClCG02G020760/ClCG02G023760/ClCG02G023770/ClCG05G016180/ClCG06G014450/ClCG07G008740/ClCG08G005810	11
GO:0050896	response to stimulus	BP	ClCG00G003540/ClCG01G001000/ClCG01G001770/ClCG01G002570/ClCG01G008290/ClCG01G018550/ClCG01G020540/ClCG02G001890/ClCG02G006490/ClCG02G008470/ClCG02G018830/ClCG02G019120/ClCG02G019150/ClCG02G021030/ClCG02G022230/ClCG02G023760/ClCG02G023770/ClCG03G006480/ClCG04G007730/ClCG04G010770/ClCG04G011370/ClCG04G011910/ClCG05G009500/ClCG05G018470/ClCG05G018490/ClCG05G018920/ClCG05G023150/ClCG06G000110/ClCG06G…	39	ClCG01G018520/ClCG02G003650/ClCG02G004180/ClCG02G020760/ClCG03G007600/ClCG04G006710/ClCG05G004710/ClCG05G016180/ClCG05G019180/ClCG06G014450/ClCG06G014560/ClCG08G005810/ClCG08G007550/ClCG08G008880/ClCG09G016970/ClCG10G008540/ClCG11G003560/ClCG11G003730/ClCG11G003980/ClCG11G010730	20	0.99998	ClCG00G003540/ClCG01G001000/ClCG01G001770/ClCG01G002570/ClCG01G008290/ClCG01G018520/ClCG01G018550/ClCG01G020540/ClCG02G001890/ClCG02G003650/ClCG02G004180/ClCG02G006490/ClCG02G008470/ClCG02G018830/ClCG02G019120/ClCG02G019150/ClCG02G020760/ClCG02G021030/ClCG02G022230/ClCG02G023760/ClCG02G023770/ClCG03G006480/ClCG03G007600/ClCG04G006710/ClCG04G007730/ClCG04G010770/ClCG04G011370/ClCG04G011910/ClCG05G…	59
GO:0006950	response to stress	BP	ClCG01G020540/ClCG02G006490/ClCG02G008470/ClCG02G018830/ClCG02G019150/ClCG02G023760/ClCG02G023770/ClCG04G010770/ClCG05G009500/ClCG05G018920/ClCG06G000110/ClCG07G006450/ClCG07G008740/ClCG07G016470/ClCG11G006280	15	ClCG02G004180/ClCG02G020760/ClCG05G016180/ClCG05G019180/ClCG06G014450/ClCG08G005810/ClCG08G008880/ClCG09G016970	8	0.99998	ClCG01G020540/ClCG02G004180/ClCG02G006490/ClCG02G008470/ClCG02G018830/ClCG02G019150/ClCG02G020760/ClCG02G023760/ClCG02G023770/ClCG04G010770/ClCG05G009500/ClCG05G016180/ClCG05G018920/ClCG05G019180/ClCG06G000110/ClCG06G014450/ClCG07G006450/ClCG07G008740/ClCG07G016470/ClCG08G005810/ClCG08G008880/ClCG09G016970/ClCG11G006280	23
GO:0022613	ribonucleoprotein complex biogenesis	BP	ClCG01G005700/ClCG11G011540	2	ClCG02G000260/ClCG02G013790/ClCG11G015050	3	0.99998	ClCG01G005700/ClCG02G000260/ClCG02G013790/ClCG11G011540/ClCG11G015050	5
GO:0042455	ribonucleoside biosynthetic process	BP		.	ClCG03G004720/ClCG08G013430	2	0.99998	ClCG03G004720/ClCG08G013430	2
GO:0033875	ribonucleoside bisphosphate metabolic process	BP		.	ClCG10G011110	1	0.99998	ClCG10G011110	1
GO:0009185	ribonucleoside diphosphate metabolic process	BP	ClCG04G009790/ClCG05G008570/ClCG10G009990	3	ClCG02G018670/ClCG09G021610/ClCG11G003870	3	0.99998	ClCG02G018670/ClCG04G009790/ClCG05G008570/ClCG09G021610/ClCG10G009990/ClCG11G003870	6
GO:0009119	ribonucleoside metabolic process	BP	ClCG04G009790/ClCG05G008570/ClCG10G009990	3	ClCG02G018670/ClCG03G004720/ClCG08G013430/ClCG09G018760/ClCG09G021610/ClCG10G011110/ClCG11G003870	7	0.99998	ClCG02G018670/ClCG03G004720/ClCG04G009790/ClCG05G008570/ClCG08G013430/ClCG09G018760/ClCG09G021610/ClCG10G009990/ClCG10G011110/ClCG11G003870	10
GO:0009156	ribonucleoside monophosphate biosynthetic process	BP		.	ClCG03G004720/ClCG08G013430	2	0.99998	ClCG03G004720/ClCG08G013430	2
GO:0009161	ribonucleoside monophosphate metabolic process	BP	ClCG04G009790/ClCG05G008570/ClCG10G009990	3	ClCG02G018670/ClCG03G004720/ClCG08G013430/ClCG09G018760/ClCG09G021610/ClCG11G003870	6	0.99998	ClCG02G018670/ClCG03G004720/ClCG04G009790/ClCG05G008570/ClCG08G013430/ClCG09G018760/ClCG09G021610/ClCG10G009990/ClCG11G003870	9
GO:0009201	ribonucleoside triphosphate biosynthetic process	BP		.	ClCG03G004720/ClCG08G013430	2	0.99998	ClCG03G004720/ClCG08G013430	2
GO:0009199	ribonucleoside triphosphate metabolic process	BP	ClCG04G009790/ClCG05G008570/ClCG10G009990	3	ClCG02G018670/ClCG03G004720/ClCG08G013430/ClCG09G018760/ClCG09G021610/ClCG11G003870	6	0.99998	ClCG02G018670/ClCG03G004720/ClCG04G009790/ClCG05G008570/ClCG08G013430/ClCG09G018760/ClCG09G021610/ClCG10G009990/ClCG11G003870	9
GO:0009260	ribonucleotide biosynthetic process	BP		.	ClCG03G004720/ClCG08G013430	2	0.99998	ClCG03G004720/ClCG08G013430	2
GO:0009259	ribonucleotide metabolic process	BP	ClCG04G009790/ClCG05G008570/ClCG10G009990	3	ClCG02G018670/ClCG03G004720/ClCG08G013430/ClCG09G018760/ClCG09G021610/ClCG10G011110/ClCG11G003870	7	0.99998	ClCG02G018670/ClCG03G004720/ClCG04G009790/ClCG05G008570/ClCG08G013430/ClCG09G018760/ClCG09G021610/ClCG10G009990/ClCG10G011110/ClCG11G003870	10
GO:0046390	ribose phosphate biosynthetic process	BP		.	ClCG03G004720/ClCG08G013430	2	0.99998	ClCG03G004720/ClCG08G013430	2
GO:0019693	ribose phosphate metabolic process	BP	ClCG04G009790/ClCG05G008570/ClCG05G022210/ClCG10G009990	4	ClCG01G006170/ClCG01G008880/ClCG02G016530/ClCG02G018670/ClCG03G004720/ClCG08G013430/ClCG09G018760/ClCG09G021610/ClCG10G011110/ClCG11G003870	10	0.99998	ClCG01G006170/ClCG01G008880/ClCG02G016530/ClCG02G018670/ClCG03G004720/ClCG04G009790/ClCG05G008570/ClCG05G022210/ClCG08G013430/ClCG09G018760/ClCG09G021610/ClCG10G009990/ClCG10G011110/ClCG11G003870	14
GO:0042254	ribosome biogenesis	BP	ClCG01G005700/ClCG11G011540	2	ClCG02G000260/ClCG02G013790/ClCG11G015050	3	0.99998	ClCG01G005700/ClCG02G000260/ClCG02G013790/ClCG11G011540/ClCG11G015050	5
GO:0046903	secretion	BP	ClCG01G014980/ClCG03G000430/ClCG03G001940/ClCG04G011790	4		.	0.99998	ClCG01G014980/ClCG03G000430/ClCG03G001940/ClCG04G011790	4
GO:0032940	secretion by cell	BP	ClCG01G014980/ClCG03G000430/ClCG03G001940/ClCG04G011790	4		.	0.99998	ClCG01G014980/ClCG03G000430/ClCG03G001940/ClCG04G011790	4
GO:0007165	signal transduction	BP	ClCG00G003540/ClCG01G002570/ClCG02G019120/ClCG02G022230/ClCG04G011910/ClCG06G000110/ClCG06G009950/ClCG08G001350/ClCG09G006590/ClCG09G016060	10	ClCG03G007600/ClCG05G004710/ClCG11G003560/ClCG11G010730	4	0.99998	ClCG00G003540/ClCG01G002570/ClCG02G019120/ClCG02G022230/ClCG03G007600/ClCG04G011910/ClCG05G004710/ClCG06G000110/ClCG06G009950/ClCG08G001350/ClCG09G006590/ClCG09G016060/ClCG11G003560/ClCG11G010730	14
GO:0023052	signaling	BP	ClCG00G003540/ClCG01G002570/ClCG02G019120/ClCG02G022230/ClCG04G011910/ClCG06G000110/ClCG06G009950/ClCG08G001350/ClCG09G006590/ClCG09G016060	10	ClCG03G007600/ClCG05G004710/ClCG11G003560/ClCG11G010730	4	0.99998	ClCG00G003540/ClCG01G002570/ClCG02G019120/ClCG02G022230/ClCG03G007600/ClCG04G011910/ClCG05G004710/ClCG06G000110/ClCG06G009950/ClCG08G001350/ClCG09G006590/ClCG09G016060/ClCG11G003560/ClCG11G010730	14
GO:0044700	single organism signaling	BP	ClCG00G003540/ClCG01G002570/ClCG02G019120/ClCG02G022230/ClCG04G011910/ClCG06G000110/ClCG06G009950/ClCG08G001350/ClCG09G006590/ClCG09G016060	10	ClCG03G007600/ClCG05G004710/ClCG11G003560/ClCG11G010730	4	0.99998	ClCG00G003540/ClCG01G002570/ClCG02G019120/ClCG02G022230/ClCG03G007600/ClCG04G011910/ClCG05G004710/ClCG06G000110/ClCG06G009950/ClCG08G001350/ClCG09G006590/ClCG09G016060/ClCG11G003560/ClCG11G010730	14
GO:0044707	single-multicellular organism process	BP	ClCG01G003810/ClCG10G003000	2		.	0.99998	ClCG01G003810/ClCG10G003000	2
GO:0044711	single-organism biosynthetic process	BP	ClCG01G012700/ClCG01G016200/ClCG01G018890/ClCG02G013530/ClCG02G013590/ClCG02G017640/ClCG03G000310/ClCG03G001730/ClCG03G009670/ClCG05G015400/ClCG05G025190/ClCG06G010700/ClCG06G012860/ClCG06G013090/ClCG07G002600/ClCG08G011210/ClCG09G005260/ClCG09G016680/ClCG09G016690/ClCG10G001420/ClCG10G011170/ClCG11G005370	22	ClCG00G005370/ClCG01G021920/ClCG02G008970/ClCG02G008980/ClCG02G009030/ClCG03G002170/ClCG03G004720/ClCG03G005540/ClCG05G005520/ClCG05G007820/ClCG06G012750/ClCG06G018350/ClCG07G009540/ClCG07G011390/ClCG08G007450/ClCG08G013060/ClCG08G013430/ClCG09G008790/ClCG09G021420/ClCG10G001860/ClCG10G005080/ClCG10G008730/ClCG10G018000	23	0.99998	ClCG00G005370/ClCG01G012700/ClCG01G016200/ClCG01G018890/ClCG01G021920/ClCG02G008970/ClCG02G008980/ClCG02G009030/ClCG02G013530/ClCG02G013590/ClCG02G017640/ClCG03G000310/ClCG03G001730/ClCG03G002170/ClCG03G004720/ClCG03G005540/ClCG03G009670/ClCG05G005520/ClCG05G007820/ClCG05G015400/ClCG05G025190/ClCG06G010700/ClCG06G012750/ClCG06G012860/ClCG06G013090/ClCG06G018350/ClCG07G002600/ClCG07G009540/ClCG07G…	45
GO:0044724	single-organism carbohydrate catabolic process	BP	ClCG03G015960/ClCG04G009790/ClCG05G008570/ClCG10G009990	4	ClCG02G018670/ClCG09G021610/ClCG11G003870	3	0.99998	ClCG02G018670/ClCG03G015960/ClCG04G009790/ClCG05G008570/ClCG09G021610/ClCG10G009990/ClCG11G003870	7
GO:0044723	single-organism carbohydrate metabolic process	BP	ClCG01G001380/ClCG01G014260/ClCG01G018890/ClCG02G017640/ClCG03G000310/ClCG03G015960/ClCG04G009790/ClCG05G006760/ClCG05G008570/ClCG05G025190/ClCG05G025800/ClCG07G002600/ClCG08G008690/ClCG09G016680/ClCG09G016690/ClCG10G001420/ClCG10G009990/ClCG10G011170	18	ClCG02G008970/ClCG02G008980/ClCG02G009030/ClCG02G018670/ClCG07G009540/ClCG07G011390/ClCG09G021420/ClCG09G021610/ClCG10G008730/ClCG10G018000/ClCG11G003870/ClCG11G008300	12	0.99998	ClCG01G001380/ClCG01G014260/ClCG01G018890/ClCG02G008970/ClCG02G008980/ClCG02G009030/ClCG02G017640/ClCG02G018670/ClCG03G000310/ClCG03G015960/ClCG04G009790/ClCG05G006760/ClCG05G008570/ClCG05G025190/ClCG05G025800/ClCG07G002600/ClCG07G009540/ClCG07G011390/ClCG08G008690/ClCG09G016680/ClCG09G016690/ClCG09G021420/ClCG09G021610/ClCG10G001420/ClCG10G008730/ClCG10G009990/ClCG10G011170/ClCG10G018000/ClCG11G…	30
GO:0044712	single-organism catabolic process	BP	ClCG01G014140/ClCG03G015960/ClCG04G009790/ClCG05G008570/ClCG10G009990/ClCG11G006280	6	ClCG02G018670/ClCG09G021610/ClCG11G003870	3	0.99998	ClCG01G014140/ClCG02G018670/ClCG03G015960/ClCG04G009790/ClCG05G008570/ClCG09G021610/ClCG10G009990/ClCG11G003870/ClCG11G006280	9
GO:1902580	single-organism cellular localization	BP		.	ClCG05G001760	1	0.99998	ClCG05G001760	1
GO:0044767	single-organism developmental process	BP	ClCG01G003810/ClCG10G003000	2		.	0.99998	ClCG01G003810/ClCG10G003000	2
GO:1902582	single-organism intracellular transport	BP	ClCG01G025460	1	ClCG05G001760	1	0.99998	ClCG01G025460/ClCG05G001760	2
GO:0044802	single-organism membrane organization	BP		.	ClCG05G001760	1	0.99998	ClCG05G001760	1
GO:1902589	single-organism organelle organization	BP	ClCG01G014140/ClCG02G009060/ClCG05G009820/ClCG06G001460/ClCG08G007860	5	ClCG05G004070	1	0.99998	ClCG01G014140/ClCG02G009060/ClCG05G004070/ClCG05G009820/ClCG06G001460/ClCG08G007860	6
GO:0044283	small molecule biosynthetic process	BP	ClCG01G012700/ClCG02G013530/ClCG02G013590/ClCG03G001730/ClCG03G009670/ClCG06G010700/ClCG08G011210/ClCG11G005370	8	ClCG00G005370/ClCG01G021920/ClCG03G005540/ClCG05G005520/ClCG05G007820/ClCG08G007450/ClCG09G008790/ClCG10G005080/ClCG10G008730	9	0.99998	ClCG00G005370/ClCG01G012700/ClCG01G021920/ClCG02G013530/ClCG02G013590/ClCG03G001730/ClCG03G005540/ClCG03G009670/ClCG05G005520/ClCG05G007820/ClCG06G010700/ClCG08G007450/ClCG08G011210/ClCG09G008790/ClCG10G005080/ClCG10G008730/ClCG11G005370	17
GO:0044282	small molecule catabolic process	BP	ClCG03G015960/ClCG11G006280	2		.	0.99998	ClCG03G015960/ClCG11G006280	2
GO:0044281	small molecule metabolic process	BP	ClCG01G012700/ClCG02G013530/ClCG02G013590/ClCG03G001730/ClCG03G009670/ClCG03G015960/ClCG04G009790/ClCG05G008570/ClCG05G022210/ClCG06G010700/ClCG08G011210/ClCG09G005260/ClCG10G009990/ClCG10G013360/ClCG11G002380/ClCG11G005370/ClCG11G006280/ClCG11G010030/ClCG11G015520	19	ClCG00G005040/ClCG00G005370/ClCG01G006170/ClCG01G008880/ClCG01G021920/ClCG01G025610/ClCG02G002590/ClCG02G003240/ClCG02G016530/ClCG02G018670/ClCG02G024400/ClCG03G002950/ClCG03G004720/ClCG03G005540/ClCG05G005520/ClCG05G007820/ClCG05G016310/ClCG05G016700/ClCG05G018820/ClCG06G002430/ClCG06G005090/ClCG08G007230/ClCG08G007450/ClCG08G013430/ClCG08G017190/ClCG09G008790/ClCG09G018760/ClCG09G021610/ClCG10G…	34	0.99998	ClCG00G005040/ClCG00G005370/ClCG01G006170/ClCG01G008880/ClCG01G012700/ClCG01G021920/ClCG01G025610/ClCG02G002590/ClCG02G003240/ClCG02G013530/ClCG02G013590/ClCG02G016530/ClCG02G018670/ClCG02G024400/ClCG03G001730/ClCG03G002950/ClCG03G004720/ClCG03G005540/ClCG03G009670/ClCG03G015960/ClCG04G009790/ClCG05G005520/ClCG05G007820/ClCG05G008570/ClCG05G016310/ClCG05G016700/ClCG05G018820/ClCG05G022210/ClCG06G…	53
GO:0008272	sulfate transport	BP		.	ClCG11G001210/ClCG11G015370	2	0.99998	ClCG11G001210/ClCG11G015370	2
GO:0072348	sulfur compound transport	BP		.	ClCG11G001210/ClCG11G015370	2	0.99998	ClCG11G001210/ClCG11G015370	2
GO:0006801	superoxide metabolic process	BP		.	ClCG03G016710/ClCG07G017220	2	0.99998	ClCG03G016710/ClCG07G017220	2
GO:0043039	tRNA aminoacylation	BP		.	ClCG00G005040/ClCG01G025610/ClCG02G002590/ClCG02G003240/ClCG02G024400/ClCG05G016700/ClCG06G002430/ClCG11G015070	8	0.99998	ClCG00G005040/ClCG01G025610/ClCG02G002590/ClCG02G003240/ClCG02G024400/ClCG05G016700/ClCG06G002430/ClCG11G015070	8
GO:0006418	tRNA aminoacylation for protein translation	BP		.	ClCG00G005040/ClCG02G002590/ClCG02G024400/ClCG05G016700/ClCG06G002430/ClCG11G015070	6	0.99998	ClCG00G005040/ClCG02G002590/ClCG02G024400/ClCG05G016700/ClCG06G002430/ClCG11G015070	6
GO:0006399	tRNA metabolic process	BP		.	ClCG00G005040/ClCG01G025610/ClCG02G002590/ClCG02G003240/ClCG02G024400/ClCG05G016700/ClCG06G002430/ClCG10G012310/ClCG11G015070	9	0.99998	ClCG00G005040/ClCG01G025610/ClCG02G002590/ClCG02G003240/ClCG02G024400/ClCG05G016700/ClCG06G002430/ClCG10G012310/ClCG11G015070	9
GO:0008033	tRNA processing	BP		.	ClCG10G012310	1	0.99998	ClCG10G012310	1
GO:0033014	tetrapyrrole biosynthetic process	BP		.	ClCG06G018350/ClCG07G004870/ClCG07G010290	3	0.99998	ClCG06G018350/ClCG07G004870/ClCG07G010290	3
GO:0033013	tetrapyrrole metabolic process	BP		.	ClCG06G011090/ClCG06G018350/ClCG07G004870/ClCG07G010290	4	0.99998	ClCG06G011090/ClCG06G018350/ClCG07G004870/ClCG07G010290	4
GO:0006366	transcription from RNA polymerase II promoter	BP	ClCG09G020560	1		.	0.99998	ClCG09G020560	1
GO:0006367	transcription initiation from RNA polymerase II promoter	BP	ClCG09G020560	1		.	0.99998	ClCG09G020560	1
GO:0006412	translation	BP	ClCG02G021160/ClCG08G004120/ClCG08G017880/ClCG11G001040	4	ClCG00G005040/ClCG01G001360/ClCG01G023670/ClCG02G001880/ClCG02G002590/ClCG02G014380/ClCG02G024400/ClCG03G009300/ClCG05G000450/ClCG05G007000/ClCG05G011680/ClCG05G013420/ClCG05G016700/ClCG05G018790/ClCG05G019240/ClCG06G000570/ClCG06G002430/ClCG06G012650/ClCG09G001940/ClCG09G006250/ClCG09G008340/ClCG09G019050/ClCG10G002370/ClCG10G006290/ClCG10G008830/ClCG10G022870/ClCG11G007120/ClCG11G008640/ClCG11G…	33	0.99998	ClCG00G005040/ClCG01G001360/ClCG01G023670/ClCG02G001880/ClCG02G002590/ClCG02G014380/ClCG02G021160/ClCG02G024400/ClCG03G009300/ClCG05G000450/ClCG05G007000/ClCG05G011680/ClCG05G013420/ClCG05G016700/ClCG05G018790/ClCG05G019240/ClCG06G000570/ClCG06G002430/ClCG06G012650/ClCG08G004120/ClCG08G017880/ClCG09G001940/ClCG09G006250/ClCG09G008340/ClCG09G019050/ClCG10G002370/ClCG10G006290/ClCG10G008830/ClCG10G…	37
GO:0006414	translational elongation	BP		.	ClCG11G014990	1	0.99998	ClCG11G014990	1
GO:0006413	translational initiation	BP		.	ClCG02G014380	1	0.99998	ClCG02G014380	1
GO:0055085	transmembrane transport	BP	ClCG01G001000/ClCG01G002610/ClCG01G003150/ClCG01G005470/ClCG02G001890/ClCG02G004030/ClCG02G018040/ClCG03G007570/ClCG04G003980/ClCG04G005690/ClCG04G007020/ClCG04G010630/ClCG05G004110/ClCG05G021020/ClCG05G025090/ClCG05G025540/ClCG06G005550/ClCG06G008180/ClCG06G011130/ClCG09G001830/ClCG09G001900/ClCG09G005950/ClCG09G018320/ClCG09G018580/ClCG10G006180/ClCG10G006450/ClCG10G009810/ClCG10G011920/ClCG10G…	34	ClCG01G005380/ClCG01G011090/ClCG01G018520/ClCG01G024020/ClCG02G003890/ClCG02G010710/ClCG02G014850/ClCG02G023250/ClCG02G023360/ClCG03G000860/ClCG03G004720/ClCG03G008880/ClCG03G014310/ClCG04G006710/ClCG04G009010/ClCG04G009060/ClCG05G013920/ClCG05G025720/ClCG05G026280/ClCG06G000140/ClCG06G014560/ClCG07G000140/ClCG07G000620/ClCG07G004030/ClCG07G012010/ClCG07G013170/ClCG08G005240/ClCG08G008190/ClCG08G…	41	0.99998	ClCG01G001000/ClCG01G002610/ClCG01G003150/ClCG01G005380/ClCG01G005470/ClCG01G011090/ClCG01G018520/ClCG01G024020/ClCG02G001890/ClCG02G003890/ClCG02G004030/ClCG02G010710/ClCG02G014850/ClCG02G018040/ClCG02G023250/ClCG02G023360/ClCG03G000860/ClCG03G004720/ClCG03G007570/ClCG03G008880/ClCG03G014310/ClCG04G003980/ClCG04G005690/ClCG04G006710/ClCG04G007020/ClCG04G009010/ClCG04G009060/ClCG04G010630/ClCG05G…	75
GO:0006511	ubiquitin-dependent protein catabolic process	BP	ClCG01G014140/ClCG01G020410/ClCG08G014860	3		.	0.99998	ClCG01G014140/ClCG01G020410/ClCG08G014860	3
GO:0007034	vacuolar transport	BP	ClCG01G025460	1		.	0.99998	ClCG01G025460	1
GO:0016192	vesicle-mediated transport	BP	ClCG01G014980/ClCG03G000430/ClCG03G001940/ClCG04G011790/ClCG05G003500/ClCG11G006070	6	ClCG01G019670/ClCG02G008540/ClCG06G007660/ClCG07G014420	4	0.99998	ClCG01G014980/ClCG01G019670/ClCG02G008540/ClCG03G000430/ClCG03G001940/ClCG04G011790/ClCG05G003500/ClCG06G007660/ClCG07G014420/ClCG11G006070	10
GO:0009110	vitamin biosynthetic process	BP		.	ClCG03G005540	1	0.99998	ClCG03G005540	1
GO:0006766	vitamin metabolic process	BP		.	ClCG03G005540	1	0.99998	ClCG03G005540	1
GO:0042364	water-soluble vitamin biosynthetic process	BP		.	ClCG03G005540	1	0.99998	ClCG03G005540	1
GO:0006767	water-soluble vitamin metabolic process	BP		.	ClCG03G005540	1	0.99998	ClCG03G005540	1
GO:0000148	1,3-beta-D-glucan synthase complex	CC	ClCG02G017640	1		.	0.999997	ClCG02G017640	1
GO:0000428	DNA-directed RNA polymerase complex	CC		.	ClCG09G000950	1	0.999997	ClCG09G000950	1
GO:0005794	Golgi apparatus	CC	ClCG11G006070	1		.	0.999997	ClCG11G006070	1
GO:0044431	Golgi apparatus part	CC	ClCG11G006070	1		.	0.999997	ClCG11G006070	1
GO:0000139	Golgi membrane	CC	ClCG11G006070	1		.	0.999997	ClCG11G006070	1
GO:0030880	RNA polymerase complex	CC		.	ClCG09G000950	1	0.999997	ClCG09G000950	1
GO:0015629	actin cytoskeleton	CC	ClCG08G009790	1	ClCG05G004070	1	0.999997	ClCG05G004070/ClCG08G009790	2
GO:0098588	bounding membrane of organelle	CC	ClCG11G006070	1	ClCG05G001880	1	0.999997	ClCG05G001880/ClCG11G006070	2
GO:0005938	cell cortex	CC	ClCG01G014980/ClCG03G000430/ClCG03G001940/ClCG04G011790	4		.	0.999997	ClCG01G014980/ClCG03G000430/ClCG03G001940/ClCG04G011790	4
GO:0044448	cell cortex part	CC	ClCG01G014980/ClCG03G000430/ClCG03G001940/ClCG04G011790	4		.	0.999997	ClCG01G014980/ClCG03G000430/ClCG03G001940/ClCG04G011790	4
GO:0071944	cell periphery	CC	ClCG01G014980/ClCG02G011150/ClCG02G017640/ClCG03G000430/ClCG03G001940/ClCG04G011790/ClCG07G006800/ClCG10G013120/ClCG10G020030/ClCG11G006070	10	ClCG01G015390	1	0.999997	ClCG01G014980/ClCG01G015390/ClCG02G011150/ClCG02G017640/ClCG03G000430/ClCG03G001940/ClCG04G011790/ClCG07G006800/ClCG10G013120/ClCG10G020030/ClCG11G006070	11
GO:0048475	coated membrane	CC	ClCG11G006070	1		.	0.999997	ClCG11G006070	1
GO:0030135	coated vesicle	CC	ClCG11G006070	1		.	0.999997	ClCG11G006070	1
GO:0030662	coated vesicle membrane	CC	ClCG11G006070	1		.	0.999997	ClCG11G006070	1
GO:0005737	cytoplasm	CC	ClCG01G014980/ClCG02G015010/ClCG02G021160/ClCG03G000430/ClCG03G001940/ClCG03G004060/ClCG03G015960/ClCG04G011790/ClCG06G001750/ClCG08G017880/ClCG11G006070	11	ClCG01G001360/ClCG01G023670/ClCG02G000950/ClCG02G001880/ClCG03G009300/ClCG04G007070/ClCG05G000450/ClCG05G001880/ClCG05G007000/ClCG05G011680/ClCG05G013420/ClCG05G018790/ClCG05G019240/ClCG06G000570/ClCG06G002430/ClCG06G012650/ClCG09G001940/ClCG09G007590/ClCG09G008340/ClCG09G010590/ClCG09G016330/ClCG09G019050/ClCG10G002370/ClCG10G006290/ClCG10G008830/ClCG10G022870/ClCG11G007120/ClCG11G008640/ClCG11G…	32	0.999997	ClCG01G001360/ClCG01G014980/ClCG01G023670/ClCG02G000950/ClCG02G001880/ClCG02G015010/ClCG02G021160/ClCG03G000430/ClCG03G001940/ClCG03G004060/ClCG03G009300/ClCG03G015960/ClCG04G007070/ClCG04G011790/ClCG05G000450/ClCG05G001880/ClCG05G007000/ClCG05G011680/ClCG05G013420/ClCG05G018790/ClCG05G019240/ClCG06G000570/ClCG06G001750/ClCG06G002430/ClCG06G012650/ClCG08G017880/ClCG09G001940/ClCG09G007590/ClCG09G…	43
GO:0016023	cytoplasmic membrane-bounded vesicle	CC	ClCG11G006070	1		.	0.999997	ClCG11G006070	1
GO:0044444	cytoplasmic part	CC	ClCG01G014980/ClCG02G015010/ClCG02G021160/ClCG03G000430/ClCG03G001940/ClCG03G004060/ClCG04G011790/ClCG06G001750/ClCG08G017880/ClCG11G006070	10	ClCG01G001360/ClCG01G023670/ClCG02G000950/ClCG02G001880/ClCG03G009300/ClCG04G007070/ClCG05G000450/ClCG05G001880/ClCG05G007000/ClCG05G011680/ClCG05G013420/ClCG05G018790/ClCG05G019240/ClCG06G000570/ClCG06G012650/ClCG09G001940/ClCG09G007590/ClCG09G008340/ClCG09G010590/ClCG09G019050/ClCG10G002370/ClCG10G006290/ClCG10G008830/ClCG10G022870/ClCG11G007120/ClCG11G008640/ClCG11G010060/ClCG11G014950/ClCG11G…	30	0.999997	ClCG01G001360/ClCG01G014980/ClCG01G023670/ClCG02G000950/ClCG02G001880/ClCG02G015010/ClCG02G021160/ClCG03G000430/ClCG03G001940/ClCG03G004060/ClCG03G009300/ClCG04G007070/ClCG04G011790/ClCG05G000450/ClCG05G001880/ClCG05G007000/ClCG05G011680/ClCG05G013420/ClCG05G018790/ClCG05G019240/ClCG06G000570/ClCG06G001750/ClCG06G012650/ClCG08G017880/ClCG09G001940/ClCG09G007590/ClCG09G008340/ClCG09G010590/ClCG09G…	40
GO:0031410	cytoplasmic vesicle	CC	ClCG11G006070	1		.	0.999997	ClCG11G006070	1
GO:0030659	cytoplasmic vesicle membrane	CC	ClCG11G006070	1		.	0.999997	ClCG11G006070	1
GO:0044433	cytoplasmic vesicle part	CC	ClCG11G006070	1		.	0.999997	ClCG11G006070	1
GO:0044430	cytoskeletal part	CC	ClCG08G009790	1	ClCG05G004070	1	0.999997	ClCG05G004070/ClCG08G009790	2
GO:0005856	cytoskeleton	CC	ClCG08G009790	1	ClCG05G004070	1	0.999997	ClCG05G004070/ClCG08G009790	2
GO:0012505	endomembrane system	CC	ClCG02G015010/ClCG03G004060/ClCG09G016660/ClCG11G006070	4		.	0.999997	ClCG02G015010/ClCG03G004060/ClCG09G016660/ClCG11G006070	4
GO:0005783	endoplasmic reticulum	CC	ClCG02G015010/ClCG03G004060	2		.	0.999997	ClCG02G015010/ClCG03G004060	2
GO:0031975	envelope	CC	ClCG09G016660	1		.	0.999997	ClCG09G016660	1
GO:0000145	exocyst	CC	ClCG01G014980/ClCG03G000430/ClCG03G001940/ClCG04G011790	4		.	0.999997	ClCG01G014980/ClCG03G000430/ClCG03G001940/ClCG04G011790	4
GO:0016021	integral component of membrane	CC	ClCG01G005470/ClCG01G017690/ClCG02G020890/ClCG03G003960/ClCG04G005690/ClCG04G007020/ClCG04G010630/ClCG05G003500/ClCG05G006190/ClCG05G009500/ClCG05G018630/ClCG05G021490/ClCG05G025540/ClCG06G005550/ClCG06G016010/ClCG09G005950/ClCG09G014390/ClCG09G018320/ClCG09G018580/ClCG09G020630/ClCG09G021900/ClCG10G006180/ClCG10G015870/ClCG10G016370/ClCG10G020000/ClCG11G004540/ClCG11G012630/ClCG11G014030	28	ClCG01G005380/ClCG01G008400/ClCG01G009070/ClCG01G021820/ClCG02G003890/ClCG02G014850/ClCG03G000860/ClCG03G001650/ClCG03G002410/ClCG03G005070/ClCG03G009520/ClCG03G012740/ClCG04G006920/ClCG04G008720/ClCG04G009650/ClCG05G001880/ClCG05G022340/ClCG05G025720/ClCG05G026280/ClCG06G000140/ClCG06G007660/ClCG07G000140/ClCG07G010100/ClCG07G012870/ClCG07G013170/ClCG07G014420/ClCG07G016280/ClCG08G008190/ClCG08G…	39	0.999997	ClCG01G005380/ClCG01G005470/ClCG01G008400/ClCG01G009070/ClCG01G017690/ClCG01G021820/ClCG02G003890/ClCG02G014850/ClCG02G020890/ClCG03G000860/ClCG03G001650/ClCG03G002410/ClCG03G003960/ClCG03G005070/ClCG03G009520/ClCG03G012740/ClCG04G005690/ClCG04G006920/ClCG04G007020/ClCG04G008720/ClCG04G009650/ClCG04G010630/ClCG05G001880/ClCG05G003500/ClCG05G006190/ClCG05G009500/ClCG05G018630/ClCG05G021490/ClCG05G…	67
GO:0031301	integral component of organelle membrane	CC		.	ClCG05G001880	1	0.999997	ClCG05G001880	1
GO:0043231	intracellular membrane-bounded organelle	CC	ClCG01G001770/ClCG01G004810/ClCG01G006020/ClCG01G006370/ClCG01G008290/ClCG01G014140/ClCG01G017520/ClCG01G017800/ClCG01G020840/ClCG02G002200/ClCG02G007720/ClCG02G011490/ClCG02G015010/ClCG02G016780/ClCG02G021030/ClCG03G004060/ClCG03G006480/ClCG03G008110/ClCG03G015180/ClCG04G005770/ClCG05G001670/ClCG05G002090/ClCG05G007960/ClCG05G010220/ClCG05G017180/ClCG05G018490/ClCG05G020010/ClCG05G020230/ClCG05G…	59	ClCG01G005210/ClCG01G009180/ClCG02G000950/ClCG02G024420/ClCG05G001880/ClCG05G004870/ClCG07G000500/ClCG08G007550/ClCG09G000950/ClCG09G007390/ClCG09G007590/ClCG09G009170/ClCG10G002510/ClCG11G001630/ClCG11G010060/ClCG11G014950	16	0.999997	ClCG01G001770/ClCG01G004810/ClCG01G005210/ClCG01G006020/ClCG01G006370/ClCG01G008290/ClCG01G009180/ClCG01G014140/ClCG01G017520/ClCG01G017800/ClCG01G020840/ClCG02G000950/ClCG02G002200/ClCG02G007720/ClCG02G011490/ClCG02G015010/ClCG02G016780/ClCG02G021030/ClCG02G024420/ClCG03G004060/ClCG03G006480/ClCG03G008110/ClCG03G015180/ClCG04G005770/ClCG05G001670/ClCG05G001880/ClCG05G002090/ClCG05G004870/ClCG05G…	75
GO:0043232	intracellular non-membrane-bounded organelle	CC	ClCG01G004810/ClCG01G006370/ClCG01G013830/ClCG01G013840/ClCG01G013850/ClCG02G009060/ClCG02G015490/ClCG02G016780/ClCG02G020390/ClCG02G021160/ClCG02G022520/ClCG03G001930/ClCG03G016620/ClCG04G008770/ClCG04G009530/ClCG05G007340/ClCG05G009820/ClCG05G014880/ClCG07G000560/ClCG07G011120/ClCG08G007860/ClCG08G009790/ClCG08G017880/ClCG09G006640/ClCG09G009530/ClCG10G020920/ClCG11G000030	27	ClCG01G001360/ClCG01G023670/ClCG02G001880/ClCG03G009300/ClCG04G007070/ClCG05G000450/ClCG05G004070/ClCG05G007000/ClCG05G011680/ClCG05G013420/ClCG05G018790/ClCG05G019240/ClCG06G000570/ClCG06G012650/ClCG09G001940/ClCG09G008340/ClCG09G010590/ClCG09G019050/ClCG10G002370/ClCG10G006290/ClCG10G008830/ClCG10G022870/ClCG11G007120/ClCG11G008640/ClCG11G014950/ClCG11G017210/ClCG11G017820	27	0.999997	ClCG01G001360/ClCG01G004810/ClCG01G006370/ClCG01G013830/ClCG01G013840/ClCG01G013850/ClCG01G023670/ClCG02G001880/ClCG02G009060/ClCG02G015490/ClCG02G016780/ClCG02G020390/ClCG02G021160/ClCG02G022520/ClCG03G001930/ClCG03G009300/ClCG03G016620/ClCG04G007070/ClCG04G008770/ClCG04G009530/ClCG05G000450/ClCG05G004070/ClCG05G007000/ClCG05G007340/ClCG05G009820/ClCG05G011680/ClCG05G013420/ClCG05G014880/ClCG05G…	54
GO:0070013	intracellular organelle lumen	CC	ClCG01G004810/ClCG05G001670/ClCG07G011120	3	ClCG02G024420/ClCG09G000950/ClCG11G001630	3	0.999997	ClCG01G004810/ClCG02G024420/ClCG05G001670/ClCG07G011120/ClCG09G000950/ClCG11G001630	6
GO:0044446	intracellular organelle part	CC	ClCG01G004810/ClCG01G006370/ClCG01G013830/ClCG01G013840/ClCG01G013850/ClCG01G014140/ClCG02G009060/ClCG02G015490/ClCG02G016780/ClCG02G020390/ClCG02G022520/ClCG03G001930/ClCG03G016620/ClCG04G009530/ClCG05G001670/ClCG05G009820/ClCG05G014880/ClCG07G000560/ClCG07G004320/ClCG07G011120/ClCG08G007860/ClCG08G009790/ClCG09G006640/ClCG09G009530/ClCG09G016660/ClCG10G020920/ClCG11G006070	27	ClCG02G024420/ClCG05G001880/ClCG05G004070/ClCG09G000950/ClCG09G009170/ClCG11G001630	6	0.999997	ClCG01G004810/ClCG01G006370/ClCG01G013830/ClCG01G013840/ClCG01G013850/ClCG01G014140/ClCG02G009060/ClCG02G015490/ClCG02G016780/ClCG02G020390/ClCG02G022520/ClCG02G024420/ClCG03G001930/ClCG03G016620/ClCG04G009530/ClCG05G001670/ClCG05G001880/ClCG05G004070/ClCG05G009820/ClCG05G014880/ClCG07G000560/ClCG07G004320/ClCG07G011120/ClCG08G007860/ClCG08G009790/ClCG09G000950/ClCG09G006640/ClCG09G009170/ClCG09G…	33
GO:0031300	intrinsic component of organelle membrane	CC		.	ClCG05G001880	1	0.999997	ClCG05G001880	1
GO:0016592	mediator complex	CC		.	ClCG02G024420	1	0.999997	ClCG02G024420	1
GO:0030117	membrane coat	CC	ClCG11G006070	1		.	0.999997	ClCG11G006070	1
GO:0043227	membrane-bounded organelle	CC	ClCG01G001770/ClCG01G004810/ClCG01G006020/ClCG01G006370/ClCG01G008290/ClCG01G014140/ClCG01G017520/ClCG01G017800/ClCG01G020840/ClCG02G002200/ClCG02G007720/ClCG02G011490/ClCG02G015010/ClCG02G016780/ClCG02G021030/ClCG03G004060/ClCG03G006480/ClCG03G008110/ClCG03G015180/ClCG04G005770/ClCG05G001670/ClCG05G002090/ClCG05G007960/ClCG05G010220/ClCG05G017180/ClCG05G018490/ClCG05G020010/ClCG05G020230/ClCG05G…	59	ClCG01G005210/ClCG01G009180/ClCG02G000950/ClCG02G024420/ClCG05G001880/ClCG05G004870/ClCG07G000500/ClCG08G007550/ClCG09G000950/ClCG09G007390/ClCG09G007590/ClCG09G009170/ClCG10G002510/ClCG11G001630/ClCG11G010060/ClCG11G014950	16	0.999997	ClCG01G001770/ClCG01G004810/ClCG01G005210/ClCG01G006020/ClCG01G006370/ClCG01G008290/ClCG01G009180/ClCG01G014140/ClCG01G017520/ClCG01G017800/ClCG01G020840/ClCG02G000950/ClCG02G002200/ClCG02G007720/ClCG02G011490/ClCG02G015010/ClCG02G016780/ClCG02G021030/ClCG02G024420/ClCG03G004060/ClCG03G006480/ClCG03G008110/ClCG03G015180/ClCG04G005770/ClCG05G001670/ClCG05G001880/ClCG05G002090/ClCG05G004870/ClCG05G…	75
GO:0031988	membrane-bounded vesicle	CC	ClCG11G006070	1		.	0.999997	ClCG11G006070	1
GO:0031974	membrane-enclosed lumen	CC	ClCG01G004810/ClCG05G001670/ClCG07G011120	3	ClCG02G024420/ClCG09G000950/ClCG11G001630	3	0.999997	ClCG01G004810/ClCG02G024420/ClCG05G001670/ClCG07G011120/ClCG09G000950/ClCG11G001630	6
GO:0042579	microbody	CC		.	ClCG05G001880	1	0.999997	ClCG05G001880	1
GO:0016459	myosin complex	CC	ClCG08G009790	1		.	0.999997	ClCG08G009790	1
GO:0043228	non-membrane-bounded organelle	CC	ClCG01G004810/ClCG01G006370/ClCG01G013830/ClCG01G013840/ClCG01G013850/ClCG02G009060/ClCG02G015490/ClCG02G016780/ClCG02G020390/ClCG02G021160/ClCG02G022520/ClCG03G001930/ClCG03G016620/ClCG04G008770/ClCG04G009530/ClCG05G007340/ClCG05G009820/ClCG05G014880/ClCG07G000560/ClCG07G011120/ClCG08G007860/ClCG08G009790/ClCG08G017880/ClCG09G006640/ClCG09G009530/ClCG10G020920/ClCG11G000030	27	ClCG01G001360/ClCG01G023670/ClCG02G001880/ClCG03G009300/ClCG04G007070/ClCG05G000450/ClCG05G004070/ClCG05G007000/ClCG05G011680/ClCG05G013420/ClCG05G018790/ClCG05G019240/ClCG06G000570/ClCG06G012650/ClCG09G001940/ClCG09G008340/ClCG09G010590/ClCG09G019050/ClCG10G002370/ClCG10G006290/ClCG10G008830/ClCG10G022870/ClCG11G007120/ClCG11G008640/ClCG11G014950/ClCG11G017210/ClCG11G017820	27	0.999997	ClCG01G001360/ClCG01G004810/ClCG01G006370/ClCG01G013830/ClCG01G013840/ClCG01G013850/ClCG01G023670/ClCG02G001880/ClCG02G009060/ClCG02G015490/ClCG02G016780/ClCG02G020390/ClCG02G021160/ClCG02G022520/ClCG03G001930/ClCG03G009300/ClCG03G016620/ClCG04G007070/ClCG04G008770/ClCG04G009530/ClCG05G000450/ClCG05G004070/ClCG05G007000/ClCG05G007340/ClCG05G009820/ClCG05G011680/ClCG05G013420/ClCG05G014880/ClCG05G…	54
GO:0055029	nuclear DNA-directed RNA polymerase complex	CC		.	ClCG09G000950	1	0.999997	ClCG09G000950	1
GO:0031981	nuclear lumen	CC	ClCG01G004810/ClCG05G001670/ClCG07G011120	3	ClCG02G024420/ClCG09G000950/ClCG11G001630	3	0.999997	ClCG01G004810/ClCG02G024420/ClCG05G001670/ClCG07G011120/ClCG09G000950/ClCG11G001630	6
GO:0044428	nuclear part	CC	ClCG01G004810/ClCG01G014140/ClCG05G001670/ClCG07G004320/ClCG07G011120/ClCG09G016660	6	ClCG02G024420/ClCG09G000950/ClCG09G009170/ClCG11G001630	4	0.999997	ClCG01G004810/ClCG01G014140/ClCG02G024420/ClCG05G001670/ClCG07G004320/ClCG07G011120/ClCG09G000950/ClCG09G009170/ClCG09G016660/ClCG11G001630	10
GO:0005654	nucleoplasm	CC	ClCG05G001670	1	ClCG02G024420/ClCG09G000950/ClCG11G001630	3	0.999997	ClCG02G024420/ClCG05G001670/ClCG09G000950/ClCG11G001630	4
GO:0044451	nucleoplasm part	CC	ClCG05G001670	1	ClCG02G024420/ClCG09G000950/ClCG11G001630	3	0.999997	ClCG02G024420/ClCG05G001670/ClCG09G000950/ClCG11G001630	4
GO:0031967	organelle envelope	CC	ClCG09G016660	1		.	0.999997	ClCG09G016660	1
GO:0043233	organelle lumen	CC	ClCG01G004810/ClCG05G001670/ClCG07G011120	3	ClCG02G024420/ClCG09G000950/ClCG11G001630	3	0.999997	ClCG01G004810/ClCG02G024420/ClCG05G001670/ClCG07G011120/ClCG09G000950/ClCG11G001630	6
GO:0031090	organelle membrane	CC	ClCG11G006070	1	ClCG05G001880	1	0.999997	ClCG05G001880/ClCG11G006070	2
GO:0044422	organelle part	CC	ClCG01G004810/ClCG01G006370/ClCG01G013830/ClCG01G013840/ClCG01G013850/ClCG01G014140/ClCG02G009060/ClCG02G015490/ClCG02G016780/ClCG02G020390/ClCG02G022520/ClCG03G001930/ClCG03G016620/ClCG04G009530/ClCG05G001670/ClCG05G009820/ClCG05G014880/ClCG07G000560/ClCG07G004320/ClCG07G011120/ClCG08G007860/ClCG08G009790/ClCG09G006640/ClCG09G009530/ClCG09G016660/ClCG10G020920/ClCG11G006070	27	ClCG02G024420/ClCG05G001880/ClCG05G004070/ClCG09G000950/ClCG09G009170/ClCG11G001630	6	0.999997	ClCG01G004810/ClCG01G006370/ClCG01G013830/ClCG01G013840/ClCG01G013850/ClCG01G014140/ClCG02G009060/ClCG02G015490/ClCG02G016780/ClCG02G020390/ClCG02G022520/ClCG02G024420/ClCG03G001930/ClCG03G016620/ClCG04G009530/ClCG05G001670/ClCG05G001880/ClCG05G004070/ClCG05G009820/ClCG05G014880/ClCG07G000560/ClCG07G004320/ClCG07G011120/ClCG08G007860/ClCG08G009790/ClCG09G000950/ClCG09G006640/ClCG09G009170/ClCG09G…	33
GO:0005777	peroxisome	CC		.	ClCG05G001880	1	0.999997	ClCG05G001880	1
GO:0005886	plasma membrane	CC	ClCG02G017640/ClCG11G006070	2	ClCG01G015390	1	0.999997	ClCG01G015390/ClCG02G017640/ClCG11G006070	3
GO:0044459	plasma membrane part	CC	ClCG02G017640/ClCG11G006070	2		.	0.999997	ClCG02G017640/ClCG11G006070	2
GO:0098797	plasma membrane protein complex	CC	ClCG02G017640/ClCG11G006070	2		.	0.999997	ClCG02G017640/ClCG11G006070	2
GO:0000502	proteasome complex	CC	ClCG01G020410/ClCG08G014860	2		.	0.999997	ClCG01G020410/ClCG08G014860	2
GO:0005839	proteasome core complex	CC	ClCG01G020410/ClCG08G014860	2		.	0.999997	ClCG01G020410/ClCG08G014860	2
GO:0019773	proteasome core complex, alpha-subunit complex	CC	ClCG01G020410/ClCG08G014860	2		.	0.999997	ClCG01G020410/ClCG08G014860	2
GO:0045259	proton-transporting ATP synthase complex	CC		.	ClCG03G004720/ClCG08G013430	2	0.999997	ClCG03G004720/ClCG08G013430	2
GO:0016469	proton-transporting two-sector ATPase complex	CC		.	ClCG03G004720/ClCG05G013920/ClCG08G013430/ClCG08G014470/ClCG11G015730	5	0.999997	ClCG03G004720/ClCG05G013920/ClCG08G013430/ClCG08G014470/ClCG11G015730	5
GO:0033178	proton-transporting two-sector ATPase complex, catalytic domain	CC		.	ClCG03G004720/ClCG05G013920	2	0.999997	ClCG03G004720/ClCG05G013920	2
GO:0033177	proton-transporting two-sector ATPase complex, proton-transporting domain	CC		.	ClCG08G013430/ClCG08G014470/ClCG11G015730	3	0.999997	ClCG08G013430/ClCG08G014470/ClCG11G015730	3
GO:0030529	ribonucleoprotein complex	CC	ClCG02G021160/ClCG08G017880/ClCG11G011540	3	ClCG01G001360/ClCG01G023670/ClCG02G001880/ClCG03G009300/ClCG04G007070/ClCG05G000450/ClCG05G007000/ClCG05G011680/ClCG05G013420/ClCG05G018790/ClCG05G019240/ClCG06G000570/ClCG06G012650/ClCG09G001940/ClCG09G008340/ClCG09G009170/ClCG09G010590/ClCG09G019050/ClCG10G002370/ClCG10G006290/ClCG10G008830/ClCG10G022870/ClCG11G007120/ClCG11G008640/ClCG11G014950/ClCG11G017210/ClCG11G017820	27	0.999997	ClCG01G001360/ClCG01G023670/ClCG02G001880/ClCG02G021160/ClCG03G009300/ClCG04G007070/ClCG05G000450/ClCG05G007000/ClCG05G011680/ClCG05G013420/ClCG05G018790/ClCG05G019240/ClCG06G000570/ClCG06G012650/ClCG08G017880/ClCG09G001940/ClCG09G008340/ClCG09G009170/ClCG09G010590/ClCG09G019050/ClCG10G002370/ClCG10G006290/ClCG10G008830/ClCG10G022870/ClCG11G007120/ClCG11G008640/ClCG11G011540/ClCG11G014950/ClCG11G…	30
GO:0005840	ribosome	CC	ClCG02G021160/ClCG08G017880	2	ClCG01G001360/ClCG01G023670/ClCG02G001880/ClCG03G009300/ClCG04G007070/ClCG05G000450/ClCG05G007000/ClCG05G011680/ClCG05G013420/ClCG05G018790/ClCG05G019240/ClCG06G000570/ClCG06G012650/ClCG09G001940/ClCG09G008340/ClCG09G010590/ClCG09G019050/ClCG10G002370/ClCG10G006290/ClCG10G008830/ClCG10G022870/ClCG11G007120/ClCG11G008640/ClCG11G014950/ClCG11G017210/ClCG11G017820	26	0.999997	ClCG01G001360/ClCG01G023670/ClCG02G001880/ClCG02G021160/ClCG03G009300/ClCG04G007070/ClCG05G000450/ClCG05G007000/ClCG05G011680/ClCG05G013420/ClCG05G018790/ClCG05G019240/ClCG06G000570/ClCG06G012650/ClCG08G017880/ClCG09G001940/ClCG09G008340/ClCG09G010590/ClCG09G019050/ClCG10G002370/ClCG10G006290/ClCG10G008830/ClCG10G022870/ClCG11G007120/ClCG11G008640/ClCG11G014950/ClCG11G017210/ClCG11G017820	28
GO:0005667	transcription factor complex	CC	ClCG06G016660	1	ClCG09G000950	1	0.999997	ClCG06G016660/ClCG09G000950	2
GO:1990234	transferase complex	CC	ClCG01G014140/ClCG02G017640/ClCG07G004320	3	ClCG09G000950	1	0.999997	ClCG01G014140/ClCG02G017640/ClCG07G004320/ClCG09G000950	4
GO:0061695	transferase complex, transferring phosphorus-containing groups	CC		.	ClCG09G000950	1	0.999997	ClCG09G000950	1
GO:0031982	vesicle	CC	ClCG11G006070	1		.	0.999997	ClCG11G006070	1
GO:0030120	vesicle coat	CC	ClCG11G006070	1		.	0.999997	ClCG11G006070	1
GO:0012506	vesicle membrane	CC	ClCG11G006070	1		.	0.999997	ClCG11G006070	1
GO:0098805	whole membrane	CC	ClCG11G006070	1	ClCG05G001880	1	0.999997	ClCG05G001880/ClCG11G006070	2

## Sheet: LZ_F_R_11dptvsStnr_11d_GOenrich
GOID	description	Category	Up_geneID	Up_Count	Down_geneID	Down_Count	padj	geneID	LFRTotal_Count
GO:0003777	microtubule motor activity	MF	ClCG01G004510/ClCG03G005120/ClCG04G004080/ClCG04G008470/ClCG04G010950/ClCG05G007110/ClCG06G004270/ClCG06G014170/ClCG06G015110/ClCG07G010630/ClCG08G014220/ClCG09G017600/ClCG10G004650/ClCG10G021130/ClCG11G014560	15		.	1.60094e-10	ClCG01G004510/ClCG03G005120/ClCG04G004080/ClCG04G008470/ClCG04G010950/ClCG05G007110/ClCG06G004270/ClCG06G014170/ClCG06G015110/ClCG07G010630/ClCG08G014220/ClCG09G017600/ClCG10G004650/ClCG10G021130/ClCG11G014560	15
GO:0007018	microtubule-based movement	BP	ClCG01G004510/ClCG03G005120/ClCG04G004080/ClCG04G008470/ClCG04G010950/ClCG05G007110/ClCG06G004270/ClCG06G014170/ClCG06G015110/ClCG07G010630/ClCG08G014220/ClCG09G017600/ClCG10G004650/ClCG10G021130/ClCG11G014560	15		.	2.08554e-10	ClCG01G004510/ClCG03G005120/ClCG04G004080/ClCG04G008470/ClCG04G010950/ClCG05G007110/ClCG06G004270/ClCG06G014170/ClCG06G015110/ClCG07G010630/ClCG08G014220/ClCG09G017600/ClCG10G004650/ClCG10G021130/ClCG11G014560	15
GO:0006928	movement of cell or subcellular component	BP	ClCG01G004510/ClCG03G005120/ClCG04G004080/ClCG04G008470/ClCG04G010950/ClCG05G007110/ClCG06G004270/ClCG06G014170/ClCG06G015110/ClCG07G010630/ClCG08G014220/ClCG09G017600/ClCG10G004650/ClCG10G021130/ClCG11G014560	15		.	2.08554e-10	ClCG01G004510/ClCG03G005120/ClCG04G004080/ClCG04G008470/ClCG04G010950/ClCG05G007110/ClCG06G004270/ClCG06G014170/ClCG06G015110/ClCG07G010630/ClCG08G014220/ClCG09G017600/ClCG10G004650/ClCG10G021130/ClCG11G014560	15
GO:0007017	microtubule-based process	BP	ClCG01G004510/ClCG03G005120/ClCG04G004080/ClCG04G008470/ClCG04G010950/ClCG05G007110/ClCG05G009820/ClCG06G004270/ClCG06G014170/ClCG06G015110/ClCG07G010630/ClCG08G014220/ClCG09G017600/ClCG10G004650/ClCG10G021130/ClCG11G014560	16		.	3.09868e-10	ClCG01G004510/ClCG03G005120/ClCG04G004080/ClCG04G008470/ClCG04G010950/ClCG05G007110/ClCG05G009820/ClCG06G004270/ClCG06G014170/ClCG06G015110/ClCG07G010630/ClCG08G014220/ClCG09G017600/ClCG10G004650/ClCG10G021130/ClCG11G014560	16
GO:0008017	microtubule binding	MF	ClCG01G004510/ClCG03G005120/ClCG04G004080/ClCG04G008470/ClCG04G010950/ClCG05G007110/ClCG06G004270/ClCG06G014170/ClCG06G015110/ClCG07G010630/ClCG08G014220/ClCG09G017600/ClCG10G004650/ClCG10G021130/ClCG11G014560	15		.	1.31664e-09	ClCG01G004510/ClCG03G005120/ClCG04G004080/ClCG04G008470/ClCG04G010950/ClCG05G007110/ClCG06G004270/ClCG06G014170/ClCG06G015110/ClCG07G010630/ClCG08G014220/ClCG09G017600/ClCG10G004650/ClCG10G021130/ClCG11G014560	15
GO:0003774	motor activity	MF	ClCG01G004510/ClCG03G005120/ClCG04G004080/ClCG04G008470/ClCG04G010950/ClCG05G007110/ClCG06G004270/ClCG06G014170/ClCG06G015110/ClCG07G010630/ClCG08G014220/ClCG09G017600/ClCG10G004650/ClCG10G021130/ClCG11G014560	15		.	1.31664e-09	ClCG01G004510/ClCG03G005120/ClCG04G004080/ClCG04G008470/ClCG04G010950/ClCG05G007110/ClCG06G004270/ClCG06G014170/ClCG06G015110/ClCG07G010630/ClCG08G014220/ClCG09G017600/ClCG10G004650/ClCG10G021130/ClCG11G014560	15
GO:0032403	protein complex binding	MF	ClCG01G004510/ClCG03G005120/ClCG04G004080/ClCG04G008470/ClCG04G010950/ClCG05G007110/ClCG06G004270/ClCG06G014170/ClCG06G015110/ClCG07G010630/ClCG08G014220/ClCG09G017600/ClCG10G004650/ClCG10G021130/ClCG11G014560	15		.	2.92131e-09	ClCG01G004510/ClCG03G005120/ClCG04G004080/ClCG04G008470/ClCG04G010950/ClCG05G007110/ClCG06G004270/ClCG06G014170/ClCG06G015110/ClCG07G010630/ClCG08G014220/ClCG09G017600/ClCG10G004650/ClCG10G021130/ClCG11G014560	15
GO:0015631	tubulin binding	MF	ClCG01G004510/ClCG03G005120/ClCG04G004080/ClCG04G008470/ClCG04G010950/ClCG05G007110/ClCG06G004270/ClCG06G014170/ClCG06G015110/ClCG07G010630/ClCG08G014220/ClCG09G017600/ClCG10G004650/ClCG10G021130/ClCG11G014560	15		.	3.02184e-09	ClCG01G004510/ClCG03G005120/ClCG04G004080/ClCG04G008470/ClCG04G010950/ClCG05G007110/ClCG06G004270/ClCG06G014170/ClCG06G015110/ClCG07G010630/ClCG08G014220/ClCG09G017600/ClCG10G004650/ClCG10G021130/ClCG11G014560	15
GO:0044877	macromolecular complex binding	MF	ClCG01G004510/ClCG03G005120/ClCG04G004080/ClCG04G008470/ClCG04G010950/ClCG05G007110/ClCG06G004270/ClCG06G014170/ClCG06G015110/ClCG07G010630/ClCG08G014220/ClCG09G017600/ClCG10G004650/ClCG10G021130/ClCG11G014560	15		.	2.95779e-07	ClCG01G004510/ClCG03G005120/ClCG04G004080/ClCG04G008470/ClCG04G010950/ClCG05G007110/ClCG06G004270/ClCG06G014170/ClCG06G015110/ClCG07G010630/ClCG08G014220/ClCG09G017600/ClCG10G004650/ClCG10G021130/ClCG11G014560	15
GO:0008092	cytoskeletal protein binding	MF	ClCG01G004510/ClCG03G005120/ClCG04G004080/ClCG04G008470/ClCG04G010950/ClCG05G007110/ClCG06G004270/ClCG06G014170/ClCG06G015110/ClCG07G010630/ClCG08G014220/ClCG09G017600/ClCG10G004650/ClCG10G021130/ClCG11G014560	15		.	3.54525e-07	ClCG01G004510/ClCG03G005120/ClCG04G004080/ClCG04G008470/ClCG04G010950/ClCG05G007110/ClCG06G004270/ClCG06G014170/ClCG06G015110/ClCG07G010630/ClCG08G014220/ClCG09G017600/ClCG10G004650/ClCG10G021130/ClCG11G014560	15
GO:0017111	nucleoside-triphosphatase activity	MF	ClCG00G002460/ClCG01G004510/ClCG02G007140/ClCG02G020990/ClCG03G005120/ClCG04G004080/ClCG04G008470/ClCG04G010950/ClCG05G007110/ClCG05G008520/ClCG06G004270/ClCG06G014170/ClCG06G015110/ClCG07G010630/ClCG08G014220/ClCG09G005950/ClCG09G017600/ClCG10G004650/ClC	22	ClCG02G000960	1	0.000606051	ClCG00G002460/ClCG01G004510/ClCG02G000960/ClCG02G007140/ClCG02G020990/ClCG03G005120/ClCG04G004080/ClCG04G008470/ClCG04G010950/ClCG05G007110/ClCG05G008520/ClCG06G004270/ClCG06G014170/ClCG06G015110/ClCG07G010630/ClCG08G014220/ClCG09G005950/ClCG09G017600/ClCG10G004650/ClCG10G012270/ClCG10G016920/ClCG10G021130/ClCG11G014560	23
GO:0016462	pyrophosphatase activity	MF	ClCG00G002460/ClCG01G004510/ClCG02G007140/ClCG02G020990/ClCG03G005120/ClCG04G004080/ClCG04G008470/ClCG04G010950/ClCG05G007110/ClCG05G008520/ClCG06G004270/ClCG06G014170/ClCG06G015110/ClCG07G010630/ClCG08G014220/ClCG09G005950/ClCG09G017600/ClCG10G004650/ClC	22	ClCG02G000960	1	0.00111671	ClCG00G002460/ClCG01G004510/ClCG02G000960/ClCG02G007140/ClCG02G020990/ClCG03G005120/ClCG04G004080/ClCG04G008470/ClCG04G010950/ClCG05G007110/ClCG05G008520/ClCG06G004270/ClCG06G014170/ClCG06G015110/ClCG07G010630/ClCG08G014220/ClCG09G005950/ClCG09G017600/ClCG10G004650/ClCG10G012270/ClCG10G016920/ClCG10G021130/ClCG11G014560	23
GO:0016817	hydrolase activity, acting on acid anhydrides	MF	ClCG00G002460/ClCG01G004510/ClCG02G007140/ClCG02G020990/ClCG03G005120/ClCG04G004080/ClCG04G008470/ClCG04G010950/ClCG05G007110/ClCG05G008520/ClCG06G004270/ClCG06G014170/ClCG06G015110/ClCG07G010630/ClCG08G014220/ClCG09G005950/ClCG09G017600/ClCG10G004650/ClC	22	ClCG02G000960	1	0.00115154	ClCG00G002460/ClCG01G004510/ClCG02G000960/ClCG02G007140/ClCG02G020990/ClCG03G005120/ClCG04G004080/ClCG04G008470/ClCG04G010950/ClCG05G007110/ClCG05G008520/ClCG06G004270/ClCG06G014170/ClCG06G015110/ClCG07G010630/ClCG08G014220/ClCG09G005950/ClCG09G017600/ClCG10G004650/ClCG10G012270/ClCG10G016920/ClCG10G021130/ClCG11G014560	23
[truncated: 552 more rows]

## Sheet: Stnr_F_11dptvsStnr_11d_GOenrich
GOID	description	Category	GOID	Up_geneID	Up_Count	Down_geneID	Down_Count	padj	geneID	SFTotal_Count
[truncated: 165 more rows]
