# Supplementary material for: The Transcriptomic Profile of Watermelon Is Affected by Zinc in the Presence of Fusarium oxysporum f. sp. niveum and Meloidogyne incognita
Source: Pathogens. 2021 Jun 23;10(7):796. doi: 10.3390/pathogens10070796 (PMC8308719; doi:10.3390/pathogens10070796)
Supplement: Supplementary file 1 [file pathogens-10-00796-s001.zip › Table S3.xlsx]

## Sheet: HZ_7dptvsStnr_7dptKEGG
KEGGID	Description		UpgeneID	UpCount	DowngeneID	DownCount	pvalue	padj	TotalgeneID	keggID	TotalCount
csv04146	Peroxisome		ClCG02G021620/ClCG03G016470	2			0.00216529	0.00649588	ClCG02G021620/ClCG03G016470	csv:101221780/csv:101215417	2
csv00531	Glycosaminoglycan degradation		ClCG02G011970	1			0.0165104	0.0247656	ClCG02G011970	csv:101220222	1
csv00561	Glycerolipid metabolism		ClCG05G006890	1			0.0605963	0.0605963	ClCG05G006890	csv:101205287	1

## Sheet: HZ_11dptvsStnr_11dptKEGG
KEGGID	description	UpgeneID	UpCount	Down_geneID	DownCount	padj	TotalgeneID	keggID_1	Total_Count
csv00250	Alanine, aspartate and glutamate metabolism		.	ClCG05G005520	1	0.667903	ClCG05G005520	csv:101212441	1
csv00520	Amino sugar and nucleotide sugar metabolism	ClCG10G011170	1	ClCG01G006380/ClCG02G016600/ClCG05G005320	3	0.316229	ClCG01G006380/ClCG02G016600/ClCG05G005320/ClCG10G011170	csv:101218883/csv:101222554/csv:101208605/csv:101223149	4
csv00220	Arginine biosynthesis		.	ClCG05G005520	1	0.609378	ClCG05G005520	csv:101212441	1
csv00053	Ascorbate and aldarate metabolism		.	ClCG02G016600/ClCG02G020760	2	0.413261	ClCG02G016600/ClCG02G020760	csv:101222554/csv:101221563	2
csv03022	Basal transcription factors		.	ClCG09G000950	1	0.609378	ClCG09G000950	csv:101211341	1
csv01230	Biosynthesis of amino acids		.	ClCG01G007890/ClCG01G018930/ClCG02G011400/ClCG02G016530/ClCG02G024460/ClCG05G005520/ClCG10G015340/ClCG11G003870	8	0.219972	ClCG01G007890/ClCG01G018930/ClCG02G011400/ClCG02G016530/ClCG02G024460/ClCG05G005520/ClCG10G015340/ClCG11G003870	csv:101203648/csv:101211596/csv:101213372/csv:101221375/csv:101216029/csv:101212441/csv:101212851/csv:101204323	8
csv00710	Carbon fixation in photosynthetic organisms		.	ClCG02G011400/ClCG02G016530/ClCG05G022680/ClCG11G003870	4	0.219972	ClCG02G011400/ClCG02G016530/ClCG05G022680/ClCG11G003870	csv:101213372/csv:101221375/csv:101219300/csv:101204323	4
csv01200	Carbon metabolism		.	ClCG01G018930/ClCG02G011400/ClCG02G016530/ClCG02G024460/ClCG03G004610/ClCG05G022680/ClCG09G012170/ClCG11G003870	8	0.248917	ClCG01G018930/ClCG02G011400/ClCG02G016530/ClCG02G024460/ClCG03G004610/ClCG05G022680/ClCG09G012170/ClCG11G003870	csv:101211596/csv:101213372/csv:101221375/csv:101216029/csv:101209820/csv:101219300/csv:101222346/csv:101204323	8
csv00906	Carotenoid biosynthesis		.	ClCG01G008470/ClCG08G015960	2	0.316229	ClCG01G008470/ClCG08G015960	csv:101206471/csv:101220320	2
csv00460	Cyanoamino acid metabolism	ClCG11G012310	1		.	0.609378	ClCG11G012310	csv:101218493	1
csv00270	Cysteine and methionine metabolism		.	ClCG10G015340	1	0.79039	ClCG10G015340	csv:101212851	1
csv03030	DNA replication	ClCG02G022520/ClCG06G013390/ClCG10G013030	3		.	0.248917	ClCG02G022520/ClCG06G013390/ClCG10G013030	csv:101204361/csv:101219981/csv:101219546	3
csv04144	Endocytosis	ClCG01G009930/ClCG01G025460	2	ClCG02G019840	1	0.609378	ClCG01G009930/ClCG01G025460/ClCG02G019840	csv:101214261/csv:101208440/csv:101207101	3
csv00061	Fatty acid biosynthesis		.	ClCG09G008790	1	0.609378	ClCG09G008790	csv:101221530	1
csv00062	Fatty acid elongation		.	ClCG02G020640	1	0.453705	ClCG02G020640	csv:101213216	1
csv00051	Fructose and mannose metabolism		.	ClCG02G011400/ClCG05G018810/ClCG11G003870	3	0.248917	ClCG02G011400/ClCG05G018810/ClCG11G003870	csv:101213372/csv:101221789/csv:101204323	3
csv00052	Galactose metabolism		.	ClCG01G006380/ClCG09G004970	2	0.425282	ClCG01G006380/ClCG09G004970	csv:101218883/csv:101219223	2
csv00480	Glutathione metabolism	ClCG05G002550	1	ClCG02G020760	1	0.440499	ClCG02G020760/ClCG05G002550	csv:101221563/csv:101219529	2
csv00260	Glycine, serine and threonine metabolism		.	ClCG01G018930/ClCG03G004610/ClCG09G012170	3	0.306043	ClCG01G018930/ClCG03G004610/ClCG09G012170	csv:101211596/csv:101209820/csv:101222346	3
csv00010	Glycolysis / Gluconeogenesis		.	ClCG01G006380/ClCG01G018930/ClCG02G011400/ClCG02G024460/ClCG07G008390/ClCG11G003870	6	0.219972	ClCG01G006380/ClCG01G018930/ClCG02G011400/ClCG02G024460/ClCG07G008390/ClCG11G003870	csv:101218883/csv:101211596/csv:101213372/csv:101216029/csv:101207518/csv:101204323	6
csv00630	Glyoxylate and dicarboxylate metabolism		.	ClCG03G004610/ClCG05G005520/ClCG05G022680/ClCG09G012170	4	0.219972	ClCG03G004610/ClCG05G005520/ClCG05G022680/ClCG09G012170	csv:101209820/csv:101212441/csv:101219300/csv:101222346	4
csv00340	Histidine metabolism		.	ClCG01G007890	1	0.440499	ClCG01G007890	csv:101203648	1
csv03440	Homologous recombination	ClCG06G013390	1		.	0.695408	ClCG06G013390	csv:101219981	1
csv00562	Inositol phosphate metabolism		.	ClCG02G011400	1	0.745564	ClCG02G011400	csv:101213372	1
csv00591	Linoleic acid metabolism	ClCG02G023550	1		.	0.440499	ClCG02G023550	csv:101209041	1
csv04016	MAPK signaling pathway - plant	ClCG11G001650	1	ClCG00G003890/ClCG05G017790/ClCG07G011590/ClCG09G008560	4	0.256631	ClCG00G003890/ClCG05G017790/ClCG07G011590/ClCG09G008560/ClCG11G001650	csv:101207512/csv:101214314/csv:101210301/csv:101223223/csv:101206374	5
csv03430	Mismatch repair	ClCG02G022520/ClCG06G013390	2		.	0.389813	ClCG02G022520/ClCG06G013390	csv:101204361/csv:101219981	2
csv00910	Nitrogen metabolism		.	ClCG05G005520/ClCG05G025330/ClCG10G014200	3	0.219972	ClCG05G005520/ClCG05G025330/ClCG10G014200	csv:101212441/csv:101215090/csv:101213998	3
csv03420	Nucleotide excision repair	ClCG02G022520/ClCG06G013390	2		.	0.448903	ClCG02G022520/ClCG06G013390	csv:101204361/csv:101219981	2
csv00670	One carbon pool by folate		.	ClCG03G004610	1	0.440499	ClCG03G004610	csv:101209820	1
csv00190	Oxidative phosphorylation		.	ClCG05G013920/ClCG08G012700/ClCG09G016330	3	0.448903	ClCG05G013920/ClCG08G012700/ClCG09G016330	csv:101217221/csv:101213505/csv:101207157	3
csv00040	Pentose and glucuronate interconversions		.	ClCG03G003320	1	0.767135	ClCG03G003320	csv:101209736	1
csv00030	Pentose phosphate pathway		.	ClCG01G006380/ClCG02G016530/ClCG11G003870	3	0.248917	ClCG01G006380/ClCG02G016530/ClCG11G003870	csv:101218883/csv:101221375/csv:101204323	3
csv04145	Phagosome	ClCG02G007140	1	ClCG05G013920	1	0.453705	ClCG02G007140/ClCG05G013920	csv:101213258/csv:101217221	2
csv00195	Photosynthesis		.	ClCG01G016370/ClCG02G001140	2	0.440499	ClCG01G016370/ClCG02G001140	csv:101203080/csv:101204833	2
csv04075	Plant hormone signal transduction	ClCG01G001770/ClCG05G010220/ClCG09G009470	3	ClCG00G003890/ClCG05G004670/ClCG05G017790/ClCG09G000190	4	0.306043	ClCG00G003890/ClCG01G001770/ClCG05G004670/ClCG05G010220/ClCG05G017790/ClCG09G000190/ClCG09G009470	csv:101207512/csv:101209208/csv:101218824/csv:101221213/csv:101214314/csv:101214800/csv:101205805	7
csv04626	Plant-pathogen interaction	ClCG09G004620	1	ClCG02G005880/ClCG02G020640/ClCG04G009060	3	0.440499	ClCG02G005880/ClCG02G020640/ClCG04G009060/ClCG09G004620	csv:101219869/csv:101213216/csv:101221856/csv:101223136	4
csv00860	Porphyrin and chlorophyll metabolism		.	ClCG01G023530/ClCG09G019170	2	0.413261	ClCG01G023530/ClCG09G019170	csv:101217637/csv:101223042	2
csv00230	Purine metabolism		.	ClCG01G006380/ClCG02G024460/ClCG05G018450/ClCG07G011590	4	0.248917	ClCG01G006380/ClCG02G024460/ClCG05G018450/ClCG07G011590	csv:101218883/csv:101216029/csv:101217416/csv:101210301	4
csv00240	Pyrimidine metabolism		.	ClCG07G011590	1	0.628446	ClCG07G011590	csv:101210301	1
csv00620	Pyruvate metabolism		.	ClCG02G024460/ClCG10G005290	2	0.520589	ClCG02G024460/ClCG10G005290	csv:101216029/csv:101203268	2
csv03018	RNA degradation		.	ClCG01G010800	1	0.795597	ClCG01G010800	csv:101215594	1
csv03008	Ribosome biogenesis in eukaryotes		.	ClCG02G000260	1	0.767135	ClCG02G000260	csv:101212091	1
csv00450	Selenocompound metabolism		.	ClCG05G018450/ClCG10G015340	2	0.248917	ClCG05G018450/ClCG10G015340	csv:101217416/csv:101212851	2
csv00909	Sesquiterpenoid and triterpenoid biosynthes		.	ClCG03G005200	1	0.440499	ClCG03G005200	csv:101204794	1
csv00500	Starch and sucrose metabolism		.	ClCG01G006380/ClCG05G005320/ClCG06G008030/ClCG09G006860	4	0.389813	ClCG01G006380/ClCG05G005320/ClCG06G008030/ClCG09G006860	csv:101218883/csv:101208605/csv:101208942/csv:101207395	4
csv00920	Sulfur metabolism		.	ClCG05G018450/ClCG10G015340	2	0.306043	ClCG05G018450/ClCG10G015340	csv:101217416/csv:101212851	2
csv00900	Terpenoid backbone biosynthesis	ClCG01G016200	1		.	0.667903	ClCG01G016200	csv:101203974	1
csv04120	Ubiquitin mediated proteolysis	ClCG01G001090/ClCG02G023030	2		.	0.609378	ClCG01G001090/ClCG02G023030	csv:101213539/csv:101208947	2
csv00592	alpha-Linolenic acid metabolism	ClCG02G023550/ClCG11G005370	2		.	0.413261	ClCG02G023550/ClCG11G005370	csv:101209041/csv:101213826	2

## Sheet: HZ_F_11dptvsStnr_11dptKEGG
KEGGID	description	UPgeneID	UpCount	DowngeneID	DownCount	padj	TotalgeneID	keggID_1	TotalCount
csv04075	Plant hormone signal transduction	ClCG02G011740/ClCG03G014890/ClCG05G010220/ClCG05G010400/ClCG05G015030/ClCG05G018490/ClCG05G020230/ClCG06G001800/ClCG06G008840/ClCG07G014490/ClCG08G015300/ClCG10G001590/ClCG11G006270	13	ClCG11G001010	1	0.000647136	ClCG02G011740/ClCG03G014890/ClCG05G010220/ClCG05G010400/ClCG05G015030/ClCG05G018490/ClCG05G020230/ClCG06G001800/ClCG06G008840/ClCG07G014490/ClCG08G015300/ClCG10G001590/ClCG11G001010/ClCG11G006270	csv:101205599/csv:101212154/csv:101221213/csv:101203475/csv:101219992/csv:101216825/csv:101218302/csv:101204703/csv:101215632/csv:101204473/csv:101219853/csv:101205372/csv:101204531/csv:101205492	14
csv04626	Plant-pathogen interaction	ClCG03G000130/ClCG03G001730/ClCG05G026410/ClCG06G017800/ClCG07G015690/ClCG10G013100/ClCG10G015590/ClCG10G022500	8	ClCG04G009060	1	0.0160604	ClCG03G000130/ClCG03G001730/ClCG04G009060/ClCG05G026410/ClCG06G017800/ClCG07G015690/ClCG10G013100/ClCG10G015590/ClCG10G022500	csv:101207158/csv:101206967/csv:101221856/csv:101211072/csv:101215508/csv:101210877/csv:101209614/csv:101207567/csv:101205651	9
csv00906	Carotenoid biosynthesis	ClCG07G010550/ClCG07G011110	2	ClCG01G008470	1	0.262286	ClCG01G008470/ClCG07G010550/ClCG07G011110	csv:101206471/csv:101219505/csv:101212508	3
csv00591	Linoleic acid metabolism	ClCG02G015680/ClCG09G001030	2		.	0.296125	ClCG02G015680/ClCG09G001030	csv:101207406/csv:101204952	2
csv00290	Valine, leucine and isoleucine biosynthesis	ClCG04G009590/ClCG04G009600	2		.	0.296125	ClCG04G009590/ClCG04G009600	csv:101205446/csv:101205680	2
csv04016	MAPK signaling pathway - plant	ClCG03G000130/ClCG07G007900/ClCG10G001590/ClCG10G013100/ClCG10G022500	5		.	0.441526	ClCG03G000130/ClCG07G007900/ClCG10G001590/ClCG10G013100/ClCG10G022500	csv:101207158/csv:101212728/csv:101205372/csv:101209614/csv:101205651	5
csv00220	Arginine biosynthesis	ClCG09G012040	1	ClCG09G001390	1	0.493765	ClCG09G001390/ClCG09G012040	csv:101212146/csv:101220538	2
csv03410	Base excision repair	ClCG02G018830/ClCG07G003870	2		.	0.493765	ClCG02G018830/ClCG07G003870	csv:101218536/csv:101213310	2
csv01230	Biosynthesis of amino acids	ClCG04G009590/ClCG04G009600/ClCG05G022210/ClCG09G012040	4	ClCG01G007890/ClCG09G001390	2	0.493765	ClCG01G007890/ClCG04G009590/ClCG04G009600/ClCG05G022210/ClCG09G001390/ClCG09G012040	csv:101203648/csv:101205446/csv:101205680/csv:101211316/csv:101212146/csv:101220538	6
csv00710	Carbon fixation in photosynthetic organisms	ClCG05G022210	1	ClCG09G001390/ClCG11G014850	2	0.493765	ClCG05G022210/ClCG09G001390/ClCG11G014850	csv:101211316/csv:101212146/csv:101222382	3
csv03420	Nucleotide excision repair	ClCG07G003870/ClCG10G005840/ClCG10G006390	3		.	0.493765	ClCG07G003870/ClCG10G005840/ClCG10G006390	csv:101213310/csv:101209897/csv:101209230	3
csv00040	Pentose and glucuronate interconversions	ClCG04G009420/ClCG09G005510	2	ClCG03G003320	1	0.493765	ClCG03G003320/ClCG04G009420/ClCG09G005510	csv:101209736/csv:101203012/csv:101205321	3
csv00500	Starch and sucrose metabolism	ClCG01G006410/ClCG01G018890/ClCG08G000820/ClCG09G005540	4		.	0.493765	ClCG01G006410/ClCG01G018890/ClCG08G000820/ClCG09G005540	csv:101219599/csv:101211097/csv:101222401/csv:101204921	4
csv01210	2-Oxocarboxylic acid metabolism	ClCG09G012040	1	ClCG09G001390	1	0.522083	ClCG09G001390/ClCG09G012040	csv:101212146/csv:101220538	2
csv00592	alpha-Linolenic acid metabolism	ClCG08G015460/ClCG09G001030	2		.	0.522083	ClCG08G015460/ClCG09G001030	csv:101221732/csv:101204952	2
csv00250	Alanine, aspartate and glutamate metabolism	ClCG11G016800	1	ClCG09G001390	1	0.6415	ClCG09G001390/ClCG11G016800	csv:101212146/csv:101219660	2
csv00950	Isoquinoline alkaloid biosynthesis	ClCG03G005810	1		.	0.6415	ClCG03G005810	csv:101220458	1
csv00520	Amino sugar and nucleotide sugar metabolism	ClCG06G012770/ClCG10G011170/ClCG11G012660	3		.	0.643026	ClCG06G012770/ClCG10G011170/ClCG11G012660	csv:101217921/csv:101223149/csv:101214888	3
csv00650	Butanoate metabolism	ClCG11G016800	1		.	0.643026	ClCG11G016800	csv:101219660	1
csv00062	Fatty acid elongation	ClCG03G001730	1		.	0.643026	ClCG03G001730	csv:101206967	1
csv00260	Glycine, serine and threonine metabolism	ClCG04G009590/ClCG04G009600	2		.	0.643026	ClCG04G009590/ClCG04G009600	csv:101205446/csv:101205680	2
csv00340	Histidine metabolism		.	ClCG01G007890	1	0.643026	ClCG01G007890	csv:101203648	1
csv01200	Carbon metabolism	ClCG04G009590/ClCG04G009600/ClCG05G022210	3	ClCG09G001390/ClCG11G014850	2	0.649191	ClCG04G009590/ClCG04G009600/ClCG05G022210/ClCG09G001390/ClCG11G014850	csv:101205446/csv:101205680/csv:101211316/csv:101212146/csv:101222382	5
csv00073	Cutin, suberine and wax biosynthesis		.	ClCG06G000770	1	0.649191	ClCG06G000770	csv:101222843	1
csv00620	Pyruvate metabolism	ClCG01G003970	1	ClCG11G014850	1	0.657395	ClCG01G003970/ClCG11G014850	csv:101217863/csv:101222382	2
csv00100	Steroid biosynthesis	ClCG05G015400	1		.	0.657395	ClCG05G015400	csv:101220177	1
csv00270	Cysteine and methionine metabolism	ClCG01G003970/ClCG07G007900	2		.	0.675814	ClCG01G003970/ClCG07G007900	csv:101217863/csv:101212728	2
csv00910	Nitrogen metabolism		.	ClCG03G002940	1	0.675814	ClCG03G002940	csv:105435272	1
csv00920	Sulfur metabolism		.	ClCG01G021900	1	0.675814	ClCG01G021900	csv:101220567	1
csv00350	Tyrosine metabolism	ClCG03G005810	1		.	0.675814	ClCG03G005810	csv:101220458	1
csv00020	Citrate cycle (TCA cycle)		.	ClCG11G014850	1	0.695219	ClCG11G014850	csv:101222382	1
csv03030	DNA replication	ClCG07G003870	1		.	0.695219	ClCG07G003870	csv:101213310	1
csv00052	Galactose metabolism	ClCG10G011650	1		.	0.695219	ClCG10G011650	csv:101208180	1
csv00010	Glycolysis / Gluconeogenesis	ClCG01G003970	1	ClCG11G014850	1	0.695219	ClCG01G003970/ClCG11G014850	csv:101217863/csv:101222382	2
csv03430	Mismatch repair	ClCG07G003870	1		.	0.695219	ClCG07G003870	csv:101213310	1
csv00510	N-Glycan biosynthesis	ClCG05G025800	1		.	0.695219	ClCG05G025800	csv:101222690	1
csv00030	Pentose phosphate pathway	ClCG05G022210	1		.	0.695219	ClCG05G022210	csv:101211316	1
csv00640	Propanoate metabolism	ClCG01G003970	1		.	0.695219	ClCG01G003970	csv:101217863	1
csv00562	Inositol phosphate metabolism		.	ClCG01G018950	1	0.792094	ClCG01G018950	csv:101211833	1
csv04145	Phagosome	ClCG02G007140	1		.	0.792094	ClCG02G007140	csv:101213258	1
csv04144	Endocytosis	ClCG01G020720/ClCG01G025460	2		.	0.818803	ClCG01G020720/ClCG01G025460	csv:101215810/csv:101208440	2
csv03018	RNA degradation	ClCG01G011640	1		.	0.866259	ClCG01G011640	csv:101210423	1
csv04120	Ubiquitin mediated proteolysis	ClCG09G019620	1		.	0.866259	ClCG09G019620	csv:101215923	1
csv03015	mRNA surveillance pathway	ClCG09G000770	1		.	0.872287	ClCG09G000770	csv:101220676	1
csv00940	Phenylpropanoid biosynthesis	ClCG02G023760	1		.	0.891391	ClCG02G023760	csv:101212230	1
csv03013	RNA transport	ClCG02G020990	1		.	0.922267	ClCG02G020990	csv:101213221	1

## Sheet: HR_11dptvsStnr_11dptKEGG
KEGGID	description	UpgeneID	UpCount	DowngeneID	DownCount	padj	TotalgeneID	keggID_1	ToatlCount
csv00710	Carbon fixation in photosynthetic organisms	ClCG04G009790/ClCG05G022210/ClCG06G000460/ClCG08G012120	4	ClCG01G006170/ClCG01G008880/ClCG01G018000/ClCG02G011400/ClCG02G016530/ClCG02G018670/ClCG02G020140/ClCG04G007360/ClCG04G012110/ClCG05G012430/ClCG05G021390/ClCG05G022680/ClCG05G025680/ClCG07G002220/ClCG07G003920/ClCG08G003550/ClCG09G016120/ClCG10G001180/ClCG11G003870/ClCG11G007010/ClCG11G018880	21	1.89035e-05	ClCG01G006170/ClCG01G008880/ClCG01G018000/ClCG02G011400/ClCG02G016530/ClCG02G018670/ClCG02G020140/ClCG04G007360/ClCG04G009790/ClCG04G012110/ClCG05G012430/ClCG05G021390/ClCG05G022210/ClCG05G022680/ClCG05G025680/ClCG06G000460/ClCG07G002220/ClCG07G003920/ClCG08G003550/ClCG08G012120/ClCG09G016120/ClCG10G001180/ClCG11G003870/ClCG11G007010/ClCG11G018880	csv:101212988/csv:101214374/csv:101219252/csv:101213372/csv:101221375/csv:101215670/csv:101218311/csv:101211447/csv:101209044/csv:101219871/csv:101202856/csv:101211170/csv:101211316/csv:101219300/csv:101213570/csv:101206943/csv:101220055/csv:101209723/csv:101205576/csv:101218724/csv:101206118/csv:101208330/csv:101204323/csv:101209273/csv:101205112	25
csv00195	Photosynthesis	ClCG08G008270	1	ClCG01G009000/ClCG01G015380/ClCG01G016370/ClCG01G025800/ClCG02G001400/ClCG03G004720/ClCG03G005130/ClCG05G000900/ClCG05G014820/ClCG06G001400/ClCG07G010800/ClCG08G005640/ClCG08G013430/ClCG09G007590/ClCG09G012090/ClCG09G020230/ClCG10G000720/ClCG10G004510/ClCG11G010230/ClCG11G016280	20	8.58453e-05	ClCG01G009000/ClCG01G015380/ClCG01G016370/ClCG01G025800/ClCG02G001400/ClCG03G004720/ClCG03G005130/ClCG05G000900/ClCG05G014820/ClCG06G001400/ClCG07G010800/ClCG08G005640/ClCG08G008270/ClCG08G013430/ClCG09G007590/ClCG09G012090/ClCG09G020230/ClCG10G000720/ClCG10G004510/ClCG11G010230/ClCG11G016280	csv:101215480/csv:101204396/csv:101203080/csv:101222612/csv:101221828/csv:101214408/csv:101209135/csv:101210810/csv:101215878/csv:101207167/csv:101214094/csv:101206477/csv:105434451/csv:101215909/csv:101218005/csv:101221013/csv:101220312/csv:101216095/csv:101218641/csv:101203850/csv:101215781	21
csv00030	Pentose phosphate pathway	ClCG01G000190/ClCG04G009790/ClCG05G022210/ClCG06G000460	4	ClCG01G005310/ClCG01G006170/ClCG01G006380/ClCG01G008880/ClCG02G016530/ClCG04G007360/ClCG04G012110/ClCG08G003550/ClCG08G015170/ClCG09G016120/ClCG10G001860/ClCG11G003870/ClCG11G007010	13	0.00538958	ClCG01G000190/ClCG01G005310/ClCG01G006170/ClCG01G006380/ClCG01G008880/ClCG02G016530/ClCG04G007360/ClCG04G009790/ClCG04G012110/ClCG05G022210/ClCG06G000460/ClCG08G003550/ClCG08G015170/ClCG09G016120/ClCG10G001860/ClCG11G003870/ClCG11G007010	csv:101206872/csv:101209451/csv:101212988/csv:101218883/csv:101214374/csv:101221375/csv:101211447/csv:101209044/csv:101219871/csv:101211316/csv:101206943/csv:101205576/csv:101217944/csv:101206118/csv:101216517/csv:101204323/csv:101209273	17
csv00500	Starch and sucrose metabolism	ClCG01G001910/ClCG01G006410/ClCG01G008810/ClCG01G018890/ClCG03G004650/ClCG05G025190/ClCG06G014130/ClCG07G002600/ClCG07G005910/ClCG08G000820/ClCG09G005540/ClCG10G001420	12	ClCG01G003390/ClCG01G005310/ClCG01G006380/ClCG02G001600/ClCG02G003100/ClCG02G019750/ClCG03G016110/ClCG05G005320/ClCG05G011350/ClCG05G024550/ClCG06G005900/ClCG07G009540/ClCG08G015170/ClCG09G006860/ClCG10G002060/ClCG10G010850/ClCG10G018000/ClCG11G008300/ClCG11G018260	19	0.0057591	ClCG01G001910/ClCG01G003390/ClCG01G005310/ClCG01G006380/ClCG01G006410/ClCG01G008810/ClCG01G018890/ClCG02G001600/ClCG02G003100/ClCG02G019750/ClCG03G004650/ClCG03G016110/ClCG05G005320/ClCG05G011350/ClCG05G024550/ClCG05G025190/ClCG06G005900/ClCG06G014130/ClCG07G002600/ClCG07G005910/ClCG07G009540/ClCG08G000820/ClCG08G015170/ClCG09G005540/ClCG09G006860/ClCG10G001420/ClCG10G002060/ClCG10G010850/ClCG10G…	csv:101209379/csv:101208090/csv:101209451/csv:101218883/csv:101219599/csv:101213512/csv:101211097/csv:101222005/csv:101216573/csv:101209204/csv:101214889/csv:101221598/csv:101208605/csv:101220298/csv:101202976/csv:101212688/csv:101204159/csv:101204835/csv:101209914/csv:101212873/csv:101217677/csv:101222401/csv:101217944/csv:101204921/csv:101207395/csv:101207192/csv:101213455/csv:101214838/csv:101…	31
csv00053	Ascorbate and aldarate metabolism	ClCG03G014000/ClCG03G015960/ClCG07G007290	3	ClCG01G010540/ClCG02G004180/ClCG02G016600/ClCG02G020760/ClCG04G009870/ClCG05G000160/ClCG05G011540/ClCG06G016910/ClCG08G005810/ClCG09G011000/ClCG09G019070/ClCG11G014260	12	0.0112581	ClCG01G010540/ClCG02G004180/ClCG02G016600/ClCG02G020760/ClCG03G014000/ClCG03G015960/ClCG04G009870/ClCG05G000160/ClCG05G011540/ClCG06G016910/ClCG07G007290/ClCG08G005810/ClCG09G011000/ClCG09G019070/ClCG11G014260	csv:101217972/csv:101206941/csv:101222554/csv:101221563/csv:101215231/csv:101202978/csv:101210277/csv:101221035/csv:101203335/csv:101209430/csv:101222306/csv:101216755/csv:101205337/csv:101203883/csv:101210336	15
csv01200	Carbon metabolism	ClCG01G000190/ClCG04G009600/ClCG04G009790/ClCG05G008570/ClCG05G022210/ClCG06G000460/ClCG06G015210/ClCG07G014180/ClCG08G010960/ClCG08G012120/ClCG10G009990	11	ClCG00G002120/ClCG01G006170/ClCG01G008880/ClCG01G018000/ClCG01G018200/ClCG01G018930/ClCG01G021150/ClCG01G024730/ClCG02G004060/ClCG02G011400/ClCG02G016530/ClCG02G018670/ClCG02G020140/ClCG02G022970/ClCG03G004610/ClCG03G010570/ClCG03G012880/ClCG03G016110/ClCG04G007360/ClCG04G012110/ClCG05G012430/ClCG05G021390/ClCG05G022680/ClCG05G024910/ClCG05G025680/ClCG07G002220/ClCG07G003920/ClCG08G003550/ClCG08G…	37	0.025053	ClCG00G002120/ClCG01G000190/ClCG01G006170/ClCG01G008880/ClCG01G018000/ClCG01G018200/ClCG01G018930/ClCG01G021150/ClCG01G024730/ClCG02G004060/ClCG02G011400/ClCG02G016530/ClCG02G018670/ClCG02G020140/ClCG02G022970/ClCG03G004610/ClCG03G010570/ClCG03G012880/ClCG03G016110/ClCG04G007360/ClCG04G009600/ClCG04G009790/ClCG04G012110/ClCG05G008570/ClCG05G012430/ClCG05G021390/ClCG05G022210/ClCG05G022680/ClCG05G…	csv:101202770/csv:101206872/csv:101212988/csv:101214374/csv:101219252/csv:101222240/csv:101211596/csv:101210494/csv:101215498/csv:101209132/csv:101213372/csv:101221375/csv:101215670/csv:101218311/csv:101207975/csv:101209820/csv:101209186/csv:101217893/csv:101221598/csv:101211447/csv:101205680/csv:101209044/csv:101219871/csv:101206887/csv:101202856/csv:101211170/csv:101211316/csv:101219300/csv:101…	48
csv00196	Photosynthesis - antenna proteins		.	ClCG02G018440/ClCG03G006930/ClCG03G012070/ClCG03G014920/ClCG04G007140/ClCG06G016140/ClCG08G015950/ClCG11G019140	8	0.038259	ClCG02G018440/ClCG03G006930/ClCG03G012070/ClCG03G014920/ClCG04G007140/ClCG06G016140/ClCG08G015950/ClCG11G019140	csv:101213845/csv:101211276/csv:101202993/csv:101211430/csv:101208740/csv:101222701/csv:101219846/csv:101209460	8
csv00906	Carotenoid biosynthesis	ClCG02G023970/ClCG07G010550/ClCG07G011110	3	ClCG01G007670/ClCG02G012500/ClCG04G009570/ClCG06G009140/ClCG07G015130/ClCG07G015730/ClCG08G015960/ClCG11G010060	8	0.0445439	ClCG01G007670/ClCG02G012500/ClCG02G023970/ClCG04G009570/ClCG06G009140/ClCG07G010550/ClCG07G011110/ClCG07G015130/ClCG07G015730/ClCG08G015960/ClCG11G010060	csv:101219413/csv:101212903/csv:101216484/csv:101204961/csv:101210522/csv:101219505/csv:101212508/csv:101209155/csv:101211624/csv:101220320/csv:101216870	11
csv01230	Biosynthesis of amino acids	ClCG01G012700/ClCG01G015850/ClCG04G009600/ClCG04G009790/ClCG05G008570/ClCG05G022210/ClCG06G000460/ClCG06G015210/ClCG07G014180/ClCG08G010960/ClCG08G011210/ClCG09G012040/ClCG10G009990/ClCG10G013360	14	ClCG00G002120/ClCG00G005960/ClCG01G006170/ClCG01G008880/ClCG01G018200/ClCG01G018930/ClCG01G021920/ClCG02G001040/ClCG02G011400/ClCG02G016530/ClCG02G018670/ClCG02G020140/ClCG04G012110/ClCG05G002140/ClCG05G005520/ClCG05G016310/ClCG05G018820/ClCG05G025680/ClCG07G016110/ClCG08G007450/ClCG08G013590/ClCG09G012580/ClCG10G001860/ClCG10G005080/ClCG10G015340/ClCG11G001600/ClCG11G003870/ClCG11G007010	28	0.078068	ClCG00G002120/ClCG00G005960/ClCG01G006170/ClCG01G008880/ClCG01G012700/ClCG01G015850/ClCG01G018200/ClCG01G018930/ClCG01G021920/ClCG02G001040/ClCG02G011400/ClCG02G016530/ClCG02G018670/ClCG02G020140/ClCG04G009600/ClCG04G009790/ClCG04G012110/ClCG05G002140/ClCG05G005520/ClCG05G008570/ClCG05G016310/ClCG05G018820/ClCG05G022210/ClCG05G025680/ClCG06G000460/ClCG06G015210/ClCG07G014180/ClCG07G016110/ClCG08G…	csv:101202770/csv:101204471/csv:101212988/csv:101214374/csv:101222151/csv:101209860/csv:101222240/csv:101211596/csv:101209833/csv:101210546/csv:101213372/csv:101221375/csv:101215670/csv:101218311/csv:101205680/csv:101209044/csv:101219871/csv:101211954/csv:101212441/csv:101206887/csv:101213051/csv:101222023/csv:101211316/csv:101213570/csv:101206943/csv:101209516/csv:101219910/csv:101214429/csv:101…	42
csv00630	Glyoxylate and dicarboxylate metabolism		.	ClCG00G005960/ClCG01G018000/ClCG01G018200/ClCG01G021150/ClCG01G024730/ClCG02G004060/ClCG02G022970/ClCG03G004610/ClCG03G010570/ClCG03G012880/ClCG05G005520/ClCG05G022680/ClCG05G025680/ClCG09G012170/ClCG10G002550/ClCG11G018720	16	0.1432	ClCG00G005960/ClCG01G018000/ClCG01G018200/ClCG01G021150/ClCG01G024730/ClCG02G004060/ClCG02G022970/ClCG03G004610/ClCG03G010570/ClCG03G012880/ClCG05G005520/ClCG05G022680/ClCG05G025680/ClCG09G012170/ClCG10G002550/ClCG11G018720	csv:101204471/csv:101219252/csv:101222240/csv:101210494/csv:101215498/csv:101209132/csv:101207975/csv:101209820/csv:101209186/csv:101217893/csv:101212441/csv:101219300/csv:101213570/csv:101222346/csv:101222497/csv:101202931	16
csv00010	Glycolysis / Gluconeogenesis	ClCG01G003970/ClCG04G009790/ClCG05G008570/ClCG06G015210/ClCG08G010960/ClCG09G009780/ClCG10G009990	7	ClCG01G005310/ClCG01G006380/ClCG01G018930/ClCG02G011400/ClCG02G018670/ClCG02G020140/ClCG03G016110/ClCG04G007360/ClCG05G024910/ClCG06G016910/ClCG07G008390/ClCG07G014830/ClCG08G003550/ClCG08G015170/ClCG09G016120/ClCG11G003870	16	0.174435	ClCG01G003970/ClCG01G005310/ClCG01G006380/ClCG01G018930/ClCG02G011400/ClCG02G018670/ClCG02G020140/ClCG03G016110/ClCG04G007360/ClCG04G009790/ClCG05G008570/ClCG05G024910/ClCG06G015210/ClCG06G016910/ClCG07G008390/ClCG07G014830/ClCG08G003550/ClCG08G010960/ClCG08G015170/ClCG09G009780/ClCG09G016120/ClCG10G009990/ClCG11G003870	csv:101217863/csv:101209451/csv:101218883/csv:101211596/csv:101213372/csv:101215670/csv:101218311/csv:101221598/csv:101211447/csv:101209044/csv:101206887/csv:101208773/csv:101209516/csv:101209430/csv:101207518/csv:101205699/csv:101205576/csv:101211372/csv:101217944/csv:101209854/csv:101206118/csv:101220786/csv:101204323	23
csv00920	Sulfur metabolism	ClCG03G004660	1	ClCG01G015360/ClCG01G021900/ClCG01G022470/ClCG03G002950/ClCG05G018450/ClCG10G010250/ClCG10G015340/ClCG11G018360	8	0.174435	ClCG01G015360/ClCG01G021900/ClCG01G022470/ClCG03G002950/ClCG03G004660/ClCG05G018450/ClCG10G010250/ClCG10G015340/ClCG11G018360	csv:101204881/csv:101220567/csv:101212119/csv:101214714/csv:101211864/csv:101217416/csv:101213954/csv:101212851/csv:101215869	9
csv00040	Pentose and glucuronate interconversions	ClCG01G022140/ClCG04G009420/ClCG05G002440/ClCG05G022100/ClCG06G007620/ClCG07G007290/ClCG08G017530/ClCG09G005510/ClCG09G005530/ClCG09G008730/ClCG10G000050	11	ClCG01G004770/ClCG04G012110/ClCG05G007760/ClCG05G011350/ClCG11G003990/ClCG11G007010	6	0.257571	ClCG01G004770/ClCG01G022140/ClCG04G009420/ClCG04G012110/ClCG05G002440/ClCG05G007760/ClCG05G011350/ClCG05G022100/ClCG06G007620/ClCG07G007290/ClCG08G017530/ClCG09G005510/ClCG09G005530/ClCG09G008730/ClCG10G000050/ClCG11G003990/ClCG11G007010	csv:101216005/csv:101216377/csv:101203012/csv:101219871/csv:101217552/csv:101221690/csv:101220298/csv:101206112/csv:101217580/csv:101222306/csv:101208076/csv:101205321/csv:101205557/csv:101221055/csv:101207185/csv:101207446/csv:101209273	17
csv00400	Phenylalanine, tyrosine and tryptophan biosynthesis	ClCG01G012700/ClCG01G015850/ClCG08G011210/ClCG10G013360	4	ClCG01G021920/ClCG02G001040/ClCG05G016310/ClCG07G016110/ClCG08G007450/ClCG08G013590/ClCG10G005080	7	0.257571	ClCG01G012700/ClCG01G015850/ClCG01G021920/ClCG02G001040/ClCG05G016310/ClCG07G016110/ClCG08G007450/ClCG08G011210/ClCG08G013590/ClCG10G005080/ClCG10G013360	csv:101222151/csv:101209860/csv:101209833/csv:101210546/csv:101213051/csv:101214429/csv:101205929/csv:101220636/csv:101213342/csv:101218330/csv:101222321	11
csv00592	alpha-Linolenic acid metabolism	ClCG02G023550/ClCG02G023580/ClCG03G009670/ClCG03G015170/ClCG08G015460/ClCG09G001030/ClCG09G009780/ClCG11G002380/ClCG11G005370	9	ClCG06G005090/ClCG06G014450	2	0.257571	ClCG02G023550/ClCG02G023580/ClCG03G009670/ClCG03G015170/ClCG06G005090/ClCG06G014450/ClCG08G015460/ClCG09G001030/ClCG09G009780/ClCG11G002380/ClCG11G005370	csv:101209041/csv:101214880/csv:101222233/csv:101207593/csv:101210295/csv:101218599/csv:101221732/csv:101204952/csv:101209854/csv:101209359/csv:101213826	11
csv00051	Fructose and mannose metabolism	ClCG01G019730/ClCG04G009790	2	ClCG01G003390/ClCG02G011400/ClCG02G020140/ClCG03G016110/ClCG04G007360/ClCG05G007760/ClCG06G016670/ClCG08G003550/ClCG09G016120/ClCG11G003870	10	0.277155	ClCG01G003390/ClCG01G019730/ClCG02G011400/ClCG02G020140/ClCG03G016110/ClCG04G007360/ClCG04G009790/ClCG05G007760/ClCG06G016670/ClCG08G003550/ClCG09G016120/ClCG11G003870	csv:101208090/csv:101222408/csv:101213372/csv:101218311/csv:101221598/csv:101211447/csv:101209044/csv:101221690/csv:101213901/csv:101205576/csv:101206118/csv:101204323	12
csv00750	Vitamin B6 metabolism		.	ClCG01G000170/ClCG02G021090/ClCG03G015770/ClCG10G022130/ClCG11G001600	5	0.277155	ClCG01G000170/ClCG02G021090/ClCG03G015770/ClCG10G022130/ClCG11G001600	csv:101218000/csv:101214331/csv:101207641/csv:101212698/csv:101208070	5
csv00260	Glycine, serine and threonine metabolism	ClCG04G009600/ClCG07G014180/ClCG08G010960/ClCG10G013360	4	ClCG01G002850/ClCG01G018200/ClCG01G018930/ClCG02G004060/ClCG02G022970/ClCG03G004610/ClCG03G012880/ClCG05G025680/ClCG09G012170/ClCG11G001600	10	0.2891	ClCG01G002850/ClCG01G018200/ClCG01G018930/ClCG02G004060/ClCG02G022970/ClCG03G004610/ClCG03G012880/ClCG04G009600/ClCG05G025680/ClCG07G014180/ClCG08G010960/ClCG09G012170/ClCG10G013360/ClCG11G001600	csv:101217208/csv:101222240/csv:101211596/csv:101209132/csv:101207975/csv:101209820/csv:101217893/csv:101205680/csv:101213570/csv:101219910/csv:101211372/csv:101222346/csv:101222321/csv:101208070	14
csv00860	Porphyrin and chlorophyll metabolism		.	ClCG01G023530/ClCG02G003240/ClCG04G006920/ClCG05G003790/ClCG06G011090/ClCG06G016180/ClCG06G018350/ClCG07G004870/ClCG07G010290/ClCG08G008480/ClCG11G018220	11	0.2891	ClCG01G023530/ClCG02G003240/ClCG04G006920/ClCG05G003790/ClCG06G011090/ClCG06G016180/ClCG06G018350/ClCG07G004870/ClCG07G010290/ClCG08G008480/ClCG11G018220	csv:101217637/csv:101212759/csv:101212175/csv:101208123/csv:101214191/csv:101221755/csv:101206600/csv:101212245/csv:101212208/csv:101212226/csv:101208554	11
csv00520	Amino sugar and nucleotide sugar metabolism	ClCG04G011630/ClCG05G002000/ClCG06G012160/ClCG06G012770/ClCG07G007290/ClCG07G010150/ClCG09G007610/ClCG09G014970/ClCG10G011170	9	ClCG01G005310/ClCG01G006380/ClCG01G020770/ClCG02G003100/ClCG02G016600/ClCG03G016110/ClCG05G005320/ClCG05G011350/ClCG06G005900/ClCG06G016670/ClCG07G011550/ClCG08G015170	12	0.341297	ClCG01G005310/ClCG01G006380/ClCG01G020770/ClCG02G003100/ClCG02G016600/ClCG03G016110/ClCG04G011630/ClCG05G002000/ClCG05G005320/ClCG05G011350/ClCG06G005900/ClCG06G012160/ClCG06G012770/ClCG06G016670/ClCG07G007290/ClCG07G010150/ClCG07G011550/ClCG08G015170/ClCG09G007610/ClCG09G014970/ClCG10G011170	csv:101209451/csv:101218883/csv:101215573/csv:101216573/csv:101222554/csv:101221598/csv:101203952/csv:101215256/csv:101208605/csv:101220298/csv:101204159/csv:101214175/csv:101217921/csv:101213901/csv:101222306/csv:101208780/csv:101209558/csv:101217944/csv:101206067/csv:101216143/csv:101223149	21
csv00062	Fatty acid elongation	ClCG02G013530/ClCG02G013590/ClCG03G001730/ClCG04G008230/ClCG06G010700	5	ClCG02G020450	1	0.341297	ClCG02G013530/ClCG02G013590/ClCG02G020450/ClCG03G001730/ClCG04G008230/ClCG06G010700	csv:101221340/csv:101222954/csv:101212013/csv:101206967/csv:101213758/csv:101213684	6
csv04145	Phagosome	ClCG02G007140/ClCG03G004060/ClCG03G012430/ClCG04G007330/ClCG06G008780/ClCG08G014150/ClCG08G014260/ClCG10G010020/ClCG11G017360	9	ClCG02G000960/ClCG05G013920/ClCG06G012940/ClCG08G014470/ClCG11G015730	5	0.341297	ClCG02G000960/ClCG02G007140/ClCG03G004060/ClCG03G012430/ClCG04G007330/ClCG05G013920/ClCG06G008780/ClCG06G012940/ClCG08G014150/ClCG08G014260/ClCG08G014470/ClCG10G010020/ClCG11G015730/ClCG11G017360	csv:101212418/csv:101213258/csv:101207554/csv:101221614/csv:101210703/csv:101217221/csv:101208639/csv:101222431/csv:101216083/csv:101204817/csv:101213721/csv:101221020/csv:101209079/csv:101206157	14
csv00450	Selenocompound metabolism	ClCG10G000120	1	ClCG02G022570/ClCG04G003420/ClCG05G018450/ClCG10G015340	4	0.341297	ClCG02G022570/ClCG04G003420/ClCG05G018450/ClCG10G000120/ClCG10G015340	csv:101222630/csv:101211038/csv:101217416/csv:101205755/csv:101212851	5
csv00909	Sesquiterpenoid and triterpenoid biosynthesis	ClCG06G001600	1	ClCG00G000850/ClCG03G005200/ClCG10G003690/ClCG10G006260	4	0.341297	ClCG00G000850/ClCG03G005200/ClCG06G001600/ClCG10G003690/ClCG10G006260	csv:101203434/csv:101204794/csv:101204533/csv:101202882/csv:101211452	5
csv00941	Flavonoid biosynthesis	ClCG02G019010/ClCG06G002880/ClCG07G005100/ClCG08G017430/ClCG10G016350	5		.	0.416957	ClCG02G019010/ClCG06G002880/ClCG07G005100/ClCG08G017430/ClCG10G016350	csv:101221846/csv:101206443/csv:101218716/csv:101206618/csv:101217257	5
csv00790	Folate biosynthesis		.	ClCG01G004740/ClCG03G014390/ClCG05G008710/ClCG05G020950/ClCG09G018830/ClCG10G015570	6	0.494977	ClCG01G004740/ClCG03G014390/ClCG05G008710/ClCG05G020950/ClCG09G018830/ClCG10G015570	csv:101220833/csv:101214811/csv:101208344/csv:101222404/csv:101209617/csv:101208053	6
csv00130	Ubiquinone and other terpenoid-quinone biosynthesis	ClCG00G005300/ClCG02G019010/ClCG07G002280	3	ClCG01G025160/ClCG06G016360/ClCG07G000520/ClCG08G017810/ClCG09G001970/ClCG10G017840	6	0.494977	ClCG00G005300/ClCG01G025160/ClCG02G019010/ClCG06G016360/ClCG07G000520/ClCG07G002280/ClCG08G017810/ClCG09G001970/ClCG10G017840	csv:101218361/csv:101212842/csv:101221846/csv:101218602/csv:101218864/csv:101219578/csv:101208642/csv:101220201/csv:101215980	9
csv00910	Nitrogen metabolism	ClCG05G025540/ClCG11G015520	2	ClCG00G005960/ClCG05G005520/ClCG05G009960/ClCG05G025330/ClCG10G014200	5	0.557518	ClCG00G005960/ClCG05G005520/ClCG05G009960/ClCG05G025330/ClCG05G025540/ClCG10G014200/ClCG11G015520	csv:101204471/csv:101212441/csv:101217505/csv:101215090/csv:101212365/csv:101213998/csv:101216001	7
csv03060	Protein export	ClCG01G001810/ClCG11G017360	2	ClCG03G001650/ClCG03G016400/ClCG05G001760/ClCG05G022340/ClCG06G012940/ClCG08G017520/ClCG11G002960	7	0.578146	ClCG01G001810/ClCG03G001650/ClCG03G016400/ClCG05G001760/ClCG05G022340/ClCG06G012940/ClCG08G017520/ClCG11G002960/ClCG11G017360	csv:101207505/csv:101217620/csv:101216624/csv:101205155/csv:101214128/csv:101222431/csv:101205346/csv:101222464/csv:101206157	9
csv00591	Linoleic acid metabolism	ClCG02G015730/ClCG02G023550/ClCG02G023580/ClCG09G001030	4		.	0.719381	ClCG02G015730/ClCG02G023550/ClCG02G023580/ClCG09G001030	csv:101207901/csv:101209041/csv:101214880/csv:101204952	4
csv00945	Stilbenoid, diarylheptanoid and gingerol biosynthesis	ClCG02G019010/ClCG08G017430/ClCG10G016350	3		.	0.719381	ClCG02G019010/ClCG08G017430/ClCG10G016350	csv:101221846/csv:101206618/csv:101217257	3
csv00230	Purine metabolism	ClCG05G008570/ClCG10G009990	2	ClCG01G003390/ClCG01G005310/ClCG01G006380/ClCG03G003540/ClCG03G004200/ClCG05G005500/ClCG05G018450/ClCG08G007230/ClCG08G008660/ClCG10G001860/ClCG10G010250/ClCG10G011110/ClCG11G003640	13	0.733405	ClCG01G003390/ClCG01G005310/ClCG01G006380/ClCG03G003540/ClCG03G004200/ClCG05G005500/ClCG05G008570/ClCG05G018450/ClCG08G007230/ClCG08G008660/ClCG10G001860/ClCG10G009990/ClCG10G010250/ClCG10G011110/ClCG11G003640	csv:101208090/csv:101209451/csv:101218883/csv:101212831/csv:101218785/csv:101212920/csv:101206887/csv:101217416/csv:101219321/csv:101215517/csv:101216517/csv:101220786/csv:101213954/csv:101213396/csv:101203230	15
csv00670	One carbon pool by folate		.	ClCG01G018200/ClCG03G004610/ClCG08G007080/ClCG10G002550	4	0.795751	ClCG01G018200/ClCG03G004610/ClCG08G007080/ClCG10G002550	csv:101222240/csv:101209820/csv:101222878/csv:101222497	4
csv00250	Alanine, aspartate and glutamate metabolism	ClCG03G016910/ClCG11G016800	2	ClCG00G005960/ClCG02G022970/ClCG03G012880/ClCG05G005520/ClCG05G025680/ClCG07G010920/ClCG08G013590	7	0.831867	ClCG00G005960/ClCG02G022970/ClCG03G012880/ClCG03G016910/ClCG05G005520/ClCG05G025680/ClCG07G010920/ClCG08G013590/ClCG11G016800	csv:101204471/csv:101207975/csv:101217893/csv:101208927/csv:101212441/csv:101213570/csv:101211530/csv:101213342/csv:101219660	9
csv00970	Aminoacyl-tRNA biosynthesis		.	ClCG01G025610/ClCG02G002590/ClCG02G003240/ClCG02G024400/ClCG04G009400/ClCG05G016700/ClCG06G002430/ClCG11G014990/ClCG11G015070	9	0.831867	ClCG01G025610/ClCG02G002590/ClCG02G003240/ClCG02G024400/ClCG04G009400/ClCG05G016700/ClCG06G002430/ClCG11G014990/ClCG11G015070	csv:101205162/csv:101211267/csv:101212759/csv:101217460/csv:101223046/csv:101210985/csv:101209684/csv:101220103/csv:101219148	9
csv00460	Cyanoamino acid metabolism	ClCG03G016910/ClCG06G014130/ClCG11G012310/ClCG11G012340	4	ClCG01G018200/ClCG10G010850/ClCG11G018260	3	0.831867	ClCG01G018200/ClCG03G016910/ClCG06G014130/ClCG10G010850/ClCG11G012310/ClCG11G012340/ClCG11G018260	csv:101222240/csv:101208927/csv:101204835/csv:101214838/csv:101218493/csv:101212821/csv:101220587	7
csv00480	Glutathione metabolism	ClCG05G002550	1	ClCG00G002120/ClCG02G004180/ClCG02G020760/ClCG05G011540/ClCG05G016180/ClCG07G008040/ClCG07G010600/ClCG08G005810/ClCG11G014260	9	0.831867	ClCG00G002120/ClCG02G004180/ClCG02G020760/ClCG05G002550/ClCG05G011540/ClCG05G016180/ClCG07G008040/ClCG07G010600/ClCG08G005810/ClCG11G014260	csv:101202770/csv:101206941/csv:101221563/csv:101219529/csv:101203335/csv:101211107/csv:101211608/csv:101218562/csv:101216755/csv:101210336	10
csv00940	Phenylpropanoid biosynthesis	ClCG00G005300/ClCG01G020540/ClCG02G008470/ClCG02G019010/ClCG02G019150/ClCG02G023760/ClCG02G023770/ClCG06G014130/ClCG07G002280/ClCG07G008740/ClCG07G012890/ClCG08G017430/ClCG10G016350	13	ClCG01G001260/ClCG02G006100/ClCG02G012220/ClCG04G002760/ClCG10G010850/ClCG11G018260	6	0.831867	ClCG00G005300/ClCG01G001260/ClCG01G020540/ClCG02G006100/ClCG02G008470/ClCG02G012220/ClCG02G019010/ClCG02G019150/ClCG02G023760/ClCG02G023770/ClCG04G002760/ClCG06G014130/ClCG07G002280/ClCG07G008740/ClCG07G012890/ClCG08G017430/ClCG10G010850/ClCG10G016350/ClCG11G018260	csv:101218361/csv:101211438/csv:101217954/csv:101218912/csv:101213629/csv:101220507/csv:101221846/csv:101207371/csv:101212230/csv:101217781/csv:101202852/csv:101204835/csv:101219578/csv:101223204/csv:101215782/csv:101206618/csv:101214838/csv:101217257/csv:101220587	19
csv04075	Plant hormone signal transduction	ClCG01G001770/ClCG01G017190/ClCG01G018130/ClCG02G004210/ClCG02G006220/ClCG02G011740/ClCG03G001230/ClCG03G014890/ClCG03G016180/ClCG04G004170/ClCG05G002710/ClCG05G004370/ClCG05G008820/ClCG05G010220/ClCG05G010400/ClCG05G015030/ClCG05G018470/ClCG05G018490/ClCG05G020230/ClCG06G001800/ClCG06G008840/ClCG07G005870/ClCG07G011440/ClCG07G013340/ClCG07G014490/ClCG08G015300/ClCG08G016160/ClCG09G009470/ClCG10G…	29	ClCG02G007190/ClCG05G000910/ClCG05G017790/ClCG06G011420/ClCG07G000600/ClCG11G003560	6	0.831867	ClCG01G001770/ClCG01G017190/ClCG01G018130/ClCG02G004210/ClCG02G006220/ClCG02G007190/ClCG02G011740/ClCG03G001230/ClCG03G014890/ClCG03G016180/ClCG04G004170/ClCG05G000910/ClCG05G002710/ClCG05G004370/ClCG05G008820/ClCG05G010220/ClCG05G010400/ClCG05G015030/ClCG05G017790/ClCG05G018470/ClCG05G018490/ClCG05G020230/ClCG06G001800/ClCG06G008840/ClCG06G011420/ClCG07G000600/ClCG07G005870/ClCG07G011440/ClCG07G…	csv:101209208/csv:101211093/csv:101221152/csv:101205750/csv:101222066/csv:101213016/csv:101205599/csv:101206871/csv:101212154/csv:101220173/csv:101215628/csv:101211059/csv:101221897/csv:101210326/csv:101214188/csv:101221213/csv:101203475/csv:101219992/csv:101214314/csv:101216342/csv:101216825/csv:101218302/csv:101204703/csv:101215632/csv:101203761/csv:101211184/csv:101213109/csv:101213942/csv:101…	35
csv00960	Tropane, piperidine and pyridine alkaloid biosynthesi		.	ClCG03G001260/ClCG07G016110/ClCG08G013590/ClCG09G001970	4	0.831867	ClCG03G001260/ClCG07G016110/ClCG08G013590/ClCG09G001970	csv:101206180/csv:101214429/csv:101213342/csv:101220201	4
csv02010	ABC transporters	ClCG02G000400/ClCG09G018320/ClCG09G018580	3	ClCG01G005380/ClCG05G025720	2	0.838618	ClCG01G005380/ClCG02G000400/ClCG05G025720/ClCG09G018320/ClCG09G018580	csv:101211598/csv:101217846/csv:101213809/csv:101212585/csv:101206448	5
csv04933	AGE-RAGE signaling pathway in diabetic complications	ClCG03G002080/ClCG06G008780/ClCG08G014150	3		.	0.838618	ClCG03G002080/ClCG06G008780/ClCG08G014150	csv:101218403/csv:101208639/csv:101216083	3
csv00052	Galactose metabolism	ClCG10G011650	1	ClCG01G005310/ClCG01G006380/ClCG03G016110/ClCG05G011350/ClCG07G011550/ClCG09G004970/ClCG10G013980	7	0.838618	ClCG01G005310/ClCG01G006380/ClCG03G016110/ClCG05G011350/ClCG07G011550/ClCG09G004970/ClCG10G011650/ClCG10G013980	csv:101209451/csv:101218883/csv:101221598/csv:101220298/csv:101209558/csv:101219223/csv:101208180/csv:101217277	8
csv03430	Mismatch repair	ClCG01G015100/ClCG02G019790/ClCG02G022520/ClCG04G010770/ClCG07G003870/ClCG07G016470/ClCG11G015940	7		.	0.838618	ClCG01G015100/ClCG02G019790/ClCG02G022520/ClCG04G010770/ClCG07G003870/ClCG07G016470/ClCG11G015940	csv:101219332/csv:101208473/csv:101204361/csv:101208542/csv:101213310/csv:101216298/csv:101221224	7
csv00360	Phenylalanine metabolism	ClCG02G011630	1	ClCG06G013630/ClCG07G016110/ClCG08G013590/ClCG09G001970	4	0.838618	ClCG02G011630/ClCG06G013630/ClCG07G016110/ClCG08G013590/ClCG09G001970	csv:101205119/csv:101203411/csv:101214429/csv:101213342/csv:101220201	5
csv03410	Base excision repair	ClCG01G015100/ClCG02G018830/ClCG02G019790/ClCG05G018920/ClCG07G003870/ClCG07G016470	6		.	0.844938	ClCG01G015100/ClCG02G018830/ClCG02G019790/ClCG05G018920/ClCG07G003870/ClCG07G016470	csv:101219332/csv:101218536/csv:101208473/csv:101202943/csv:101213310/csv:101216298	6
csv00620	Pyruvate metabolism	ClCG01G003970/ClCG05G008570/ClCG08G012120/ClCG10G009990	4	ClCG01G018000/ClCG03G002770/ClCG05G021390/ClCG05G024910/ClCG06G016910/ClCG10G005290/ClCG10G010720/ClCG10G017910	8	0.844938	ClCG01G003970/ClCG01G018000/ClCG03G002770/ClCG05G008570/ClCG05G021390/ClCG05G024910/ClCG06G016910/ClCG08G012120/ClCG10G005290/ClCG10G009990/ClCG10G010720/ClCG10G017910	csv:101217863/csv:101219252/csv:101220380/csv:101206887/csv:101211170/csv:101208773/csv:101209430/csv:101218724/csv:101203268/csv:101220786/csv:101208672/csv:101214302	12
csv00350	Tyrosine metabolism	ClCG03G005810/ClCG09G009780	2	ClCG06G013630/ClCG07G016110/ClCG08G013590/ClCG09G001970	4	0.844938	ClCG03G005810/ClCG06G013630/ClCG07G016110/ClCG08G013590/ClCG09G001970/ClCG09G009780	csv:101220458/csv:101203411/csv:101214429/csv:101213342/csv:101220201/csv:101209854	6
csv00220	Arginine biosynthesis	ClCG09G012040	1	ClCG00G005960/ClCG05G005520/ClCG05G018820/ClCG05G025680/ClCG08G013590	5	0.865783	ClCG00G005960/ClCG05G005520/ClCG05G018820/ClCG05G025680/ClCG08G013590/ClCG09G012040	csv:101204471/csv:101212441/csv:101222023/csv:101213570/csv:101213342/csv:101220538	6
csv03030	DNA replication	ClCG01G015100/ClCG01G024510/ClCG02G019790/ClCG02G022520/ClCG07G003870/ClCG07G016470/ClCG10G013030/ClCG11G015940	8		.	0.865783	ClCG01G015100/ClCG01G024510/ClCG02G019790/ClCG02G022520/ClCG07G003870/ClCG07G016470/ClCG10G013030/ClCG11G015940	csv:101219332/csv:101210889/csv:101208473/csv:101204361/csv:101213310/csv:101216298/csv:101219546/csv:101221224	8
csv04016	MAPK signaling pathway - plant	ClCG02G015820/ClCG03G000130/ClCG03G001230/ClCG03G016180/ClCG05G004370/ClCG05G008820/ClCG05G015780/ClCG07G007900/ClCG09G013300/ClCG10G001590/ClCG10G013100/ClCG10G022500	12	ClCG01G020770/ClCG02G007190/ClCG03G003540/ClCG05G000910/ClCG05G017790/ClCG09G015420/ClCG11G018720	7	0.865783	ClCG01G020770/ClCG02G007190/ClCG02G015820/ClCG03G000130/ClCG03G001230/ClCG03G003540/ClCG03G016180/ClCG05G000910/ClCG05G004370/ClCG05G008820/ClCG05G015780/ClCG05G017790/ClCG07G007900/ClCG09G013300/ClCG09G015420/ClCG10G001590/ClCG10G013100/ClCG10G022500/ClCG11G018720	csv:101215573/csv:101213016/csv:101209358/csv:101207158/csv:101206871/csv:101212831/csv:101220173/csv:101211059/csv:101210326/csv:101214188/csv:101214398/csv:101214314/csv:101212728/csv:101213139/csv:101219462/csv:101205372/csv:101209614/csv:101205651/csv:101202931	19
csv04626	Plant-pathogen interaction	ClCG01G020310/ClCG02G013530/ClCG02G013590/ClCG03G000130/ClCG03G001730/ClCG03G013200/ClCG05G004770/ClCG05G023250/ClCG06G010700/ClCG06G016640/ClCG07G015690/ClCG08G014210/ClCG09G004620/ClCG10G003860/ClCG10G013100/ClCG10G022500/ClCG10G022840/ClCG11G002030	18	ClCG02G005880/ClCG02G007190/ClCG02G012820/ClCG04G009060	4	0.865783	ClCG01G020310/ClCG02G005880/ClCG02G007190/ClCG02G012820/ClCG02G013530/ClCG02G013590/ClCG03G000130/ClCG03G001730/ClCG03G013200/ClCG04G009060/ClCG05G004770/ClCG05G023250/ClCG06G010700/ClCG06G016640/ClCG07G015690/ClCG08G014210/ClCG09G004620/ClCG10G003860/ClCG10G013100/ClCG10G022500/ClCG10G022840/ClCG11G002030	csv:101222854/csv:101219869/csv:101213016/csv:101205694/csv:101221340/csv:101222954/csv:101207158/csv:101206967/csv:101213819/csv:101221856/csv:101220878/csv:101207390/csv:101213684/csv:101214385/csv:101210877/csv:101203607/csv:101223136/csv:101207853/csv:101209614/csv:101205651/csv:101220738/csv:101218848	22
csv00900	Terpenoid backbone biosynthesis	ClCG01G016200/ClCG05G021710/ClCG06G013090/ClCG09G010850	4	ClCG03G002170/ClCG06G016180/ClCG06G017010/ClCG08G013060	4	0.865783	ClCG01G016200/ClCG03G002170/ClCG05G021710/ClCG06G013090/ClCG06G016180/ClCG06G017010/ClCG08G013060/ClCG09G010850	csv:101203974/csv:101214344/csv:101210057/csv:101207760/csv:101221755/csv:101207716/csv:101220427/csv:101204450	8
csv00730	Thiamine metabolism	ClCG06G013090	1	ClCG08G008660/ClCG08G013060/ClCG11G003640	3	0.865783	ClCG06G013090/ClCG08G008660/ClCG08G013060/ClCG11G003640	csv:101207760/csv:101215517/csv:101220427/csv:101203230	4
csv01040	Biosynthesis of unsaturated fatty acids	ClCG04G008230/ClCG11G010030	2	ClCG02G020450	1	0.947718	ClCG02G020450/ClCG04G008230/ClCG11G010030	csv:101212013/csv:101213758/csv:101217109	3
csv01210	2-Oxocarboxylic acid metabolism	ClCG09G012040	1	ClCG00G002120/ClCG05G025680/ClCG08G013590/ClCG09G012580	4	0.999997	ClCG00G002120/ClCG05G025680/ClCG08G013590/ClCG09G012040/ClCG09G012580	csv:101202770/csv:101213570/csv:101213342/csv:101220538/csv:101212173	5
csv00590	Arachidonic acid metabolism		.	ClCG05G016180	1	0.999997	ClCG05G016180	csv:101211107	1
csv00330	Arginine and proline metabolism	ClCG02G011630/ClCG11G003830	2	ClCG06G016910/ClCG08G013590/ClCG10G009710	3	0.999997	ClCG02G011630/ClCG06G016910/ClCG08G013590/ClCG10G009710/ClCG11G003830	csv:101205119/csv:101209430/csv:101213342/csv:101217220/csv:101204085	5
csv04136	Autophagy - other		.	ClCG01G021950/ClCG03G004680	2	0.999997	ClCG01G021950/ClCG03G004680	csv:101219454/csv:101215846	2
csv03022	Basal transcription factors	ClCG09G020560	1	ClCG09G000950	1	0.999997	ClCG09G000950/ClCG09G020560	csv:101211341/csv:101212641	2
csv00650	Butanoate metabolism	ClCG11G016800	1	ClCG07G010920	1	0.999997	ClCG07G010920/ClCG11G016800	csv:101211530/csv:101219660	2
csv04712	Circadian rhythm - plant		.	ClCG02G018100	1	0.999997	ClCG02G018100	csv:101210608	1
csv00020	Citrate cycle (TCA cycle)	ClCG06G004580	1	ClCG00G002120/ClCG01G018000/ClCG05G024910	3	0.999997	ClCG00G002120/ClCG01G018000/ClCG05G024910/ClCG06G004580	csv:101202770/csv:101219252/csv:101208773/csv:101222110	4
csv00073	Cutin, suberine and wax biosynthesis	ClCG01G002600/ClCG07G013730/ClCG11G009050	3		.	0.999997	ClCG01G002600/ClCG07G013730/ClCG11G009050	csv:101216733/csv:101205454/csv:101217816	3
csv00270	Cysteine and methionine metabolism	ClCG01G003970/ClCG03G013970/ClCG07G007900/ClCG07G014180/ClCG10G001140	5	ClCG01G018000/ClCG05G009310/ClCG05G026110/ClCG08G013590/ClCG10G015340/ClCG11G018020	6	0.999997	ClCG01G003970/ClCG01G018000/ClCG03G013970/ClCG05G009310/ClCG05G026110/ClCG07G007900/ClCG07G014180/ClCG08G013590/ClCG10G001140/ClCG10G015340/ClCG11G018020	csv:101217863/csv:101219252/csv:101218956/csv:101221712/csv:101217882/csv:101212728/csv:101219910/csv:101213342/csv:101207925/csv:101212851/csv:101205098	11
csv00904	Diterpenoid biosynthesis	ClCG03G004980	1	ClCG09G012210	1	0.999997	ClCG03G004980/ClCG09G012210	csv:101220719/csv:101206798	2
csv04144	Endocytosis	ClCG01G009930/ClCG01G020720/ClCG01G025460/ClCG02G011850/ClCG03G007460/ClCG03G015260/ClCG07G011900/ClCG08G005190/ClCG09G002850/ClCG11G006070	10	ClCG01G017060/ClCG02G000960/ClCG05G004070/ClCG07G013680/ClCG09G020000	5	0.999997	ClCG01G009930/ClCG01G017060/ClCG01G020720/ClCG01G025460/ClCG02G000960/ClCG02G011850/ClCG03G007460/ClCG03G015260/ClCG05G004070/ClCG07G011900/ClCG07G013680/ClCG08G005190/ClCG09G002850/ClCG09G020000/ClCG11G006070	csv:101214261/csv:101212793/csv:101215810/csv:101208440/csv:101212418/csv:101218079/csv:101203665/csv:101205975/csv:101204911/csv:101203435/csv:101206396/csv:101211044/csv:101206113/csv:101210925/csv:101222626	15
csv00565	Ether lipid metabolism	ClCG09G002850	1	ClCG07G013680	1	0.999997	ClCG07G013680/ClCG09G002850	csv:101206396/csv:101206113	2
csv00061	Fatty acid biosynthesis	ClCG11G010030	1	ClCG09G008790	1	0.999997	ClCG09G008790/ClCG11G010030	csv:101221530/csv:101217109	2
csv00071	Fatty acid degradation	ClCG09G009780/ClCG11G002380	2	ClCG06G005090/ClCG06G016910	2	0.999997	ClCG06G005090/ClCG06G016910/ClCG09G009780/ClCG11G002380	csv:101210295/csv:101209430/csv:101209854/csv:101209359	4
csv01212	Fatty acid metabolism	ClCG04G008230/ClCG11G002380/ClCG11G010030	3	ClCG02G020450/ClCG06G005090	2	0.999997	ClCG02G020450/ClCG04G008230/ClCG06G005090/ClCG11G002380/ClCG11G010030	csv:101212013/csv:101213758/csv:101210295/csv:101209359/csv:101217109	5
csv00561	Glycerolipid metabolism	ClCG04G011910/ClCG05G001740/ClCG10G010940	3	ClCG04G008610/ClCG06G016910/ClCG11G006010	3	0.999997	ClCG04G008610/ClCG04G011910/ClCG05G001740/ClCG06G016910/ClCG10G010940/ClCG11G006010	csv:101210022/csv:101221520/csv:101204668/csv:101209430/csv:101214595/csv:101221986	6
csv00564	Glycerophospholipid metabolism	ClCG04G010640/ClCG04G011910/ClCG05G013890/ClCG09G002850	4	ClCG01G021510/ClCG04G008610/ClCG07G005190/ClCG07G013680/ClCG08G002010	5	0.999997	ClCG01G021510/ClCG04G008610/ClCG04G010640/ClCG04G011910/ClCG05G013890/ClCG07G005190/ClCG07G013680/ClCG08G002010/ClCG09G002850	csv:101205782/csv:101210022/csv:101219872/csv:101221520/csv:101216746/csv:101217526/csv:101206396/csv:101212778/csv:101206113	9
csv00531	Glycosaminoglycan degradation		.	ClCG02G011970/ClCG02G015280	2	0.999997	ClCG02G011970/ClCG02G015280	csv:101220222/csv:101210116	2
csv00340	Histidine metabolism		.	ClCG06G016910/ClCG07G016110	2	0.999997	ClCG06G016910/ClCG07G016110	csv:101209430/csv:101214429	2
csv03440	Homologous recombination	ClCG01G015100/ClCG02G015120/ClCG05G009530/ClCG11G018810	4	ClCG02G020670	1	0.999997	ClCG01G015100/ClCG02G015120/ClCG02G020670/ClCG05G009530/ClCG11G018810	csv:101219332/csv:101206869/csv:101212497/csv:101211021/csv:101217839	5
csv00562	Inositol phosphate metabolism	ClCG01G017030/ClCG03G015960	2	ClCG01G010320/ClCG01G010540/ClCG01G015360/ClCG02G011400/ClCG02G020140/ClCG09G017090	6	0.999997	ClCG01G010320/ClCG01G010540/ClCG01G015360/ClCG01G017030/ClCG02G011400/ClCG02G020140/ClCG03G015960/ClCG09G017090	csv:101218450/csv:101217972/csv:101204881/csv:101213277/csv:101213372/csv:101218311/csv:101202978/csv:101223134	8
csv00950	Isoquinoline alkaloid biosynthesis	ClCG03G005810	1	ClCG08G013590	1	0.999997	ClCG03G005810/ClCG08G013590	csv:101220458/csv:101213342	2
csv00310	Lysine degradation		.	ClCG06G016910	1	0.999997	ClCG06G016910	csv:101209430	1
csv00510	N-Glycan biosynthesis	ClCG05G025800	1	ClCG01G019760/ClCG03G002670	2	0.999997	ClCG01G019760/ClCG03G002670/ClCG05G025800	csv:101223122/csv:101218949/csv:101222690	3
csv00760	Nicotinate and nicotinamide metabolism		.	ClCG06G010920	1	0.999997	ClCG06G010920	csv:101203635	1
csv03420	Nucleotide excision repair	ClCG01G015100/ClCG02G019790/ClCG02G022520/ClCG07G003870/ClCG07G016470/ClCG10G006390/ClCG11G015940	7	ClCG08G016470	1	0.999997	ClCG01G015100/ClCG02G019790/ClCG02G022520/ClCG07G003870/ClCG07G016470/ClCG08G016470/ClCG10G006390/ClCG11G015940	csv:101219332/csv:101208473/csv:101204361/csv:101213310/csv:101216298/csv:101209203/csv:101209230/csv:101221224	8
csv00511	Other glycan degradation	ClCG11G000490	1		.	0.999997	ClCG11G000490	csv:101212019	1
csv00514	Other types of O-glycan biosynthesis	ClCG11G016080	1	ClCG03G011450	1	0.999997	ClCG03G011450/ClCG11G016080	csv:101217983/csv:101203732	2
csv00190	Oxidative phosphorylation		.	ClCG01G014340/ClCG03G004720/ClCG05G013920/ClCG08G012700/ClCG08G013430/ClCG08G014470/ClCG09G016330/ClCG09G018420/ClCG11G015730	9	0.999997	ClCG01G014340/ClCG03G004720/ClCG05G013920/ClCG08G012700/ClCG08G013430/ClCG08G014470/ClCG09G016330/ClCG09G018420/ClCG11G015730	csv:101214920/csv:101214408/csv:101217221/csv:101213505/csv:101215909/csv:101213721/csv:101207157/csv:101211115/csv:101209079	9
csv04146	Peroxisome		.	ClCG00G002120/ClCG01G021820/ClCG01G024730/ClCG02G022970/ClCG03G012880/ClCG03G016710/ClCG06G010920/ClCG07G017220/ClCG11G001200/ClCG11G018720	10	0.999997	ClCG00G002120/ClCG01G021820/ClCG01G024730/ClCG02G022970/ClCG03G012880/ClCG03G016710/ClCG06G010920/ClCG07G017220/ClCG11G001200/ClCG11G018720	csv:101202770/csv:101221512/csv:101215498/csv:101207975/csv:101217893/csv:101211319/csv:101203635/csv:101222338/csv:101218922/csv:101202931	10
csv04070	Phosphatidylinositol signaling system	ClCG01G017030/ClCG04G011910	2	ClCG01G010320/ClCG01G010540/ClCG01G015360/ClCG01G021510/ClCG09G017090	5	0.999997	ClCG01G010320/ClCG01G010540/ClCG01G015360/ClCG01G017030/ClCG01G021510/ClCG04G011910/ClCG09G017090	csv:101218450/csv:101217972/csv:101204881/csv:101213277/csv:101205782/csv:101221520/csv:101223134	7
csv00640	Propanoate metabolism	ClCG01G003970/ClCG05G006220	2		.	0.999997	ClCG01G003970/ClCG05G006220	csv:101217863/csv:101206829	2
csv03050	Proteasome	ClCG01G020410/ClCG08G014860	2		.	0.999997	ClCG01G020410/ClCG08G014860	csv:101221038/csv:101215076	2
csv04141	Protein processing in endoplasmic reticulum	ClCG01G001810/ClCG02G018150/ClCG03G002150/ClCG03G004060/ClCG07G002030/ClCG08G014210/ClCG11G016750/ClCG11G017360	8	ClCG02G016550/ClCG05G026230/ClCG06G012940/ClCG09G020000	4	0.999997	ClCG01G001810/ClCG02G016550/ClCG02G018150/ClCG03G002150/ClCG03G004060/ClCG05G026230/ClCG06G012940/ClCG07G002030/ClCG08G014210/ClCG09G020000/ClCG11G016750/ClCG11G017360	csv:101207505/csv:101221843/csv:101221066/csv:101214582/csv:101207554/csv:101208128/csv:101222431/csv:101213598/csv:101203607/csv:101210925/csv:101207859/csv:101206157	12
csv00240	Pyrimidine metabolism	ClCG09G005260	1	ClCG03G003540/ClCG04G007800/ClCG06G015270/ClCG09G021610	4	0.999997	ClCG03G003540/ClCG04G007800/ClCG06G015270/ClCG09G005260/ClCG09G021610	csv:101212831/csv:101209447/csv:101210506/csv:101203215/csv:101219714	5
csv03018	RNA degradation	ClCG01G011640/ClCG05G010160/ClCG06G015210/ClCG08G007210/ClCG09G009400	5	ClCG01G010800/ClCG05G023380/ClCG06G002290/ClCG09G003870	4	0.999997	ClCG01G010800/ClCG01G011640/ClCG05G010160/ClCG05G023380/ClCG06G002290/ClCG06G015210/ClCG08G007210/ClCG09G003870/ClCG09G009400	csv:101215594/csv:101210423/csv:101219802/csv:101209342/csv:101215358/csv:101209516/csv:101219081/csv:101222300/csv:101205572	9
csv03020	RNA polymerase		.	ClCG08G017910	1	0.999997	ClCG08G017910	csv:101206603	1
csv03013	RNA transport	ClCG02G020990/ClCG05G002950/ClCG05G005290/ClCG05G010160/ClCG05G017380/ClCG05G019920/ClCG06G002930/ClCG08G007210/ClCG09G000810/ClCG09G007560/ClCG09G016660	11	ClCG06G000280/ClCG06G002290/ClCG09G003870	3	0.999997	ClCG02G020990/ClCG05G002950/ClCG05G005290/ClCG05G010160/ClCG05G017380/ClCG05G019920/ClCG06G000280/ClCG06G002290/ClCG06G002930/ClCG08G007210/ClCG09G000810/ClCG09G003870/ClCG09G007560/ClCG09G016660	csv:101213221/csv:101222372/csv:101208192/csv:101219802/csv:101221977/csv:101203145/csv:101205280/csv:101215358/csv:101215672/csv:101219081/csv:101221456/csv:101222300/csv:101217528/csv:101222187	14
csv00740	Riboflavin metabolism		.	ClCG03G005540/ClCG07G002810	2	0.999997	ClCG03G005540/ClCG07G002810	csv:101204867/csv:101207959	2
csv03010	Ribosome	ClCG02G021160/ClCG08G017880	2	ClCG01G001360/ClCG01G023670/ClCG02G001880/ClCG02G013790/ClCG03G002460/ClCG03G009300/ClCG05G000450/ClCG05G004160/ClCG05G007000/ClCG05G018790/ClCG05G019240/ClCG05G022660/ClCG06G000570/ClCG06G012650/ClCG09G001940/ClCG09G010590/ClCG09G019050/ClCG09G021040/ClCG10G002370/ClCG10G006290/ClCG10G008830/ClCG10G012180/ClCG11G007120/ClCG11G008640/ClCG11G017210/ClCG11G017820	26	0.999997	ClCG01G001360/ClCG01G023670/ClCG02G001880/ClCG02G013790/ClCG02G021160/ClCG03G002460/ClCG03G009300/ClCG05G000450/ClCG05G004160/ClCG05G007000/ClCG05G018790/ClCG05G019240/ClCG05G022660/ClCG06G000570/ClCG06G012650/ClCG08G017880/ClCG09G001940/ClCG09G010590/ClCG09G019050/ClCG09G021040/ClCG10G002370/ClCG10G006290/ClCG10G008830/ClCG10G012180/ClCG11G007120/ClCG11G008640/ClCG11G017210/ClCG11G017820	csv:101210200/csv:101216704/csv:101220690/csv:101222172/csv:101217104/csv:101216586/csv:101219715/csv:101202814/csv:101205872/csv:101207433/csv:101221085/csv:101206632/csv:101219060/csv:101212113/csv:101206791/csv:101210110/csv:101219964/csv:101218252/csv:101204369/csv:101213702/csv:101204872/csv:101209475/csv:101220655/csv:101218332/csv:101211246/csv:101221429/csv:101204726/csv:101213298	28
csv03008	Ribosome biogenesis in eukaryotes	ClCG04G011850/ClCG06G002580	2	ClCG02G000260	1	0.999997	ClCG02G000260/ClCG04G011850/ClCG06G002580	csv:101212091/csv:101222784/csv:101220196	3
csv04130	SNARE interactions in vesicular transport		.	ClCG02G007830/ClCG02G008540	2	0.999997	ClCG02G007830/ClCG02G008540	csv:101220150/csv:101214355	2
csv00600	Sphingolipid metabolism	ClCG11G000490	1	ClCG08G009620	1	0.999997	ClCG08G009620/ClCG11G000490	csv:101206698/csv:101212019	2
csv03040	Spliceosome	ClCG01G025430/ClCG03G000140/ClCG05G025310/ClCG08G008940	4	ClCG03G017320/ClCG09G020000	2	0.999997	ClCG01G025430/ClCG03G000140/ClCG03G017320/ClCG05G025310/ClCG08G008940/ClCG09G020000	csv:101207463/csv:101207648/csv:101223011/csv:101214854/csv:101207521/csv:101210925	6
csv00100	Steroid biosynthesis	ClCG01G024550/ClCG05G015400/ClCG07G011920/ClCG09G004610	4		.	0.999997	ClCG01G024550/ClCG05G015400/ClCG07G011920/ClCG09G004610	csv:101221194/csv:101220177/csv:101205062/csv:101213648	4
csv00380	Tryptophan metabolism	ClCG02G011630/ClCG06G008550	2	ClCG04G006230/ClCG06G016910/ClCG11G018720	3	0.999997	ClCG02G011630/ClCG04G006230/ClCG06G008550/ClCG06G016910/ClCG11G018720	csv:101205119/csv:101204410/csv:101203912/csv:101209430/csv:101202931	5
csv04120	Ubiquitin mediated proteolysis	ClCG01G001090/ClCG01G014140/ClCG02G023030/ClCG07G004320/ClCG09G019620/ClCG10G012600	6	ClCG02G018100/ClCG08G016470	2	0.999997	ClCG01G001090/ClCG01G014140/ClCG02G018100/ClCG02G023030/ClCG07G004320/ClCG08G016470/ClCG09G019620/ClCG10G012600	csv:101213539/csv:101218739/csv:101210608/csv:101208947/csv:101222904/csv:101209203/csv:101215923/csv:101208421	8
csv00290	Valine, leucine and isoleucine biosynthesis	ClCG04G009600	1	ClCG09G012580	1	0.999997	ClCG04G009600/ClCG09G012580	csv:101205680/csv:101212173	2
csv00280	Valine, leucine and isoleucine degradation	ClCG05G006220	1	ClCG06G016910	1	0.999997	ClCG05G006220/ClCG06G016910	csv:101206829/csv:101209430	2
csv00513	Various types of N-glycan biosynthesis	ClCG08G008690	1		.	0.999997	ClCG08G008690	csv:101216230	1
csv00908	Zeatin biosynthesis	ClCG10G019770	1	ClCG10G019780	1	0.999997	ClCG10G019770/ClCG10G019780	csv:101210830/csv:101218917	2
csv00410	beta-Alanine metabolism		.	ClCG06G016910	1	0.999997	ClCG06G016910	csv:101209430	1
csv03015	mRNA surveillance pathway	ClCG05G001670/ClCG05G010160/ClCG08G001630/ClCG08G007210/ClCG09G000770/ClCG11G002670/ClCG11G013430	7	ClCG05G004360/ClCG06G002290/ClCG06G017090/ClCG09G003870/ClCG11G001630	5	0.999997	ClCG05G001670/ClCG05G004360/ClCG05G010160/ClCG06G002290/ClCG06G017090/ClCG08G001630/ClCG08G007210/ClCG09G000770/ClCG09G003870/ClCG11G001630/ClCG11G002670/ClCG11G013430	csv:101204180/csv:101209828/csv:101219802/csv:101215358/csv:101206601/csv:101220043/csv:101219081/csv:101220676/csv:101222300/csv:101206856/csv:101206275/csv:101221902	12

## Sheet: LZ_11dptvsStnr_11dptKEGG
KEGGID	Description	UpgeneID	UpCount	DowngeneIP	DownCount	padj	TotalgeneID	keggID	TotalCount
csv00591	Linoleic acid metabolism	ClCG02G023550	1			0.0607308	ClCG02G023550	csv:101209041	1
csv00460	Cyanoamino acid metabolism	ClCG11G012310	1			0.0607308	ClCG11G012310	csv:101218493	1
csv00130	Ubiquinone and other terpenoid-quinone biosynthesis	ClCG07G002280	1			0.0607308	ClCG07G002280	csv:101219578	1
csv00592	alpha-Linolenic acid metabolism	ClCG02G023550	1			0.0607308	ClCG02G023550	csv:101209041	1
csv00040	Pentose and glucuronate interconversions	ClCG09G008730	1			0.085621	ClCG09G008730	csv:101221055	1
csv00940	Phenylpropanoid biosynthesis	ClCG07G002280	1			0.107602	ClCG07G002280	csv:101219578	1

## Sheet: LZ_F_R_11dptvsStnr_11dpt
KEGGID	description	UpgeneID	UpCount	DowngeneID	DownCount	padj	TotalgeneID	keggID_1	TotalLFR
csv04626	Plant-pathogen interaction	ClCG03G013200/ClCG05G004770/ClCG06G016640/ClCG09G004620/ClCG10G003860	5	ClCG02G005880/ClCG04G009060/ClCG05G004720	3	0.371324	ClCG02G005880/ClCG03G013200/ClCG04G009060/ClCG05G004720/ClCG05G004770/ClCG06G016640/ClCG09G004620/ClCG10G003860	csv:101219869/csv:101213819/csv:101221856/csv:101219531/csv:101220878/csv:101214385/csv:101223136/csv:101207853	8
csv04120	Ubiquitin mediated proteolysis	ClCG01G001090/ClCG01G007730/ClCG02G023030/ClCG05G017270/ClCG09G019620/ClCG10G012600	6		.	0.371324	ClCG01G001090/ClCG01G007730/ClCG02G023030/ClCG05G017270/ClCG09G019620/ClCG10G012600	csv:101213539/csv:101220834/csv:101208947/csv:101203062/csv:101215923/csv:101208421	6
csv00592	alpha-Linolenic acid metabolism	ClCG02G023550/ClCG02G023580/ClCG08G015460/ClCG11G005370	4		.	0.371324	ClCG02G023550/ClCG02G023580/ClCG08G015460/ClCG11G005370	csv:101209041/csv:101214880/csv:101221732/csv:101213826	4
csv00591	Linoleic acid metabolism	ClCG02G023550/ClCG02G023580	2		.	0.675955	ClCG02G023550/ClCG02G023580	csv:101209041/csv:101214880	2
csv04075	Plant hormone signal transduction	ClCG01G001770/ClCG05G010220/ClCG05G010400/ClCG05G015030/ClCG05G020230/ClCG07G005870/ClCG10G001590	7	ClCG05G004670/ClCG07G012040	2	0.675955	ClCG01G001770/ClCG05G004670/ClCG05G010220/ClCG05G010400/ClCG05G015030/ClCG05G020230/ClCG07G005870/ClCG07G012040/ClCG10G001590	csv:101209208/csv:101218824/csv:101221213/csv:101203475/csv:101219992/csv:101218302/csv:101213109/csv:101206247/csv:101205372	9
csv00040	Pentose and glucuronate interconversions	ClCG04G009420/ClCG05G022100	2	ClCG03G003320/ClCG09G004840	2	0.78423	ClCG03G003320/ClCG04G009420/ClCG05G022100/ClCG09G004840	csv:101209736/csv:101203012/csv:101206112/csv:101217414	4
csv00908	Zeatin biosynthesis		.	ClCG08G014700/ClCG11G001740	2	0.78423	ClCG08G014700/ClCG11G001740	csv:101212272/csv:105434535	2
csv01210	2-Oxocarboxylic acid metabolism		.	ClCG00G002120	1	0.813256	ClCG00G002120	csv:101202770	1
csv04933	AGE-RAGE signaling pathway in diabetic complications	ClCG03G002080	1		.	0.813256	ClCG03G002080	csv:101218403	1
csv00250	Alanine, aspartate and glutamate metabolism	ClCG11G016800	1	ClCG00G005960	1	0.813256	ClCG00G005960/ClCG11G016800	csv:101204471/csv:101219660	2
csv00520	Amino sugar and nucleotide sugar metabolism	ClCG05G002000/ClCG09G007610/ClCG10G011170	3		.	0.813256	ClCG05G002000/ClCG09G007610/ClCG10G011170	csv:101215256/csv:101206067/csv:101223149	3
csv00970	Aminoacyl-tRNA biosynthesis		.	ClCG02G024400	1	0.813256	ClCG02G024400	csv:101217460	1
csv00590	Arachidonic acid metabolism	ClCG11G013530	1		.	0.813256	ClCG11G013530	csv:101215260	1
csv00330	Arginine and proline metabolism	ClCG11G003830	1	ClCG10G021450	1	0.813256	ClCG10G021450/ClCG11G003830	csv:101222070/csv:101204085	2
csv00220	Arginine biosynthesis		.	ClCG00G005960	1	0.813256	ClCG00G005960	csv:101204471	1
csv00053	Ascorbate and aldarate metabolism		.	ClCG11G014260	1	0.813256	ClCG11G014260	csv:101210336	1
csv03022	Basal transcription factors		.	ClCG09G000950	1	0.813256	ClCG09G000950	csv:101211341	1
csv01230	Biosynthesis of amino acids	ClCG04G009590	1	ClCG00G002120/ClCG00G005960/ClCG10G021450	3	0.813256	ClCG00G002120/ClCG00G005960/ClCG04G009590/ClCG10G021450	csv:101202770/csv:101204471/csv:101205446/csv:101222070	4
csv00650	Butanoate metabolism	ClCG11G016800	1		.	0.813256	ClCG11G016800	csv:101219660	1
csv00020	Citrate cycle (TCA cycle)		.	ClCG00G002120	1	0.813256	ClCG00G002120	csv:101202770	1
csv00460	Cyanoamino acid metabolism	ClCG11G012310	1		.	0.813256	ClCG11G012310	csv:101218493	1
csv00270	Cysteine and methionine metabolism	ClCG01G003970	1	ClCG09G011190	1	0.813256	ClCG01G003970/ClCG09G011190	csv:101217863/csv:101209525	2
csv03030	DNA replication	ClCG06G013390	1		.	0.813256	ClCG06G013390	csv:101219981	1
csv04144	Endocytosis	ClCG01G009930/ClCG01G020720/ClCG01G025460	3	ClCG02G000960/ClCG04G004490/ClCG08G013330	3	0.813256	ClCG01G009930/ClCG01G020720/ClCG01G025460/ClCG02G000960/ClCG04G004490/ClCG08G013330	csv:101214261/csv:101215810/csv:101208440/csv:101212418/csv:101208080/csv:101207900	6
csv00565	Ether lipid metabolism		.	ClCG08G013330	1	0.813256	ClCG08G013330	csv:101207900	1
csv00061	Fatty acid biosynthesis		.	ClCG09G008790	1	0.813256	ClCG09G008790	csv:101221530	1
csv00071	Fatty acid degradation	ClCG01G001450	1		.	0.813256	ClCG01G001450	csv:101210776	1
csv00062	Fatty acid elongation		.	ClCG05G004720	1	0.813256	ClCG05G004720	csv:101219531	1
csv00790	Folate biosynthesis	ClCG11G013530	1		.	0.813256	ClCG11G013530	csv:101215260	1
csv00051	Fructose and mannose metabolism		.	ClCG08G007500	1	0.813256	ClCG08G007500	csv:101205464	1
csv00480	Glutathione metabolism	ClCG05G002550	1	ClCG00G002120/ClCG11G014260	2	0.813256	ClCG00G002120/ClCG05G002550/ClCG11G014260	csv:101202770/csv:101219529/csv:101210336	3
csv00010	Glycolysis / Gluconeogenesis	ClCG01G001450/ClCG01G003970	2		.	0.813256	ClCG01G001450/ClCG01G003970	csv:101210776/csv:101217863	2
csv00531	Glycosaminoglycan degradation		.	ClCG02G011970	1	0.813256	ClCG02G011970	csv:101220222	1
csv00562	Inositol phosphate metabolism		.	ClCG04G004490/ClCG09G017090	2	0.813256	ClCG04G004490/ClCG09G017090	csv:101208080/csv:101223134	2
csv04016	MAPK signaling pathway - plant	ClCG10G001590/ClCG11G001650	2	ClCG07G011590	1	0.813256	ClCG07G011590/ClCG10G001590/ClCG11G001650	csv:101210301/csv:101205372/csv:101206374	3
csv03430	Mismatch repair	ClCG06G013390	1		.	0.813256	ClCG06G013390	csv:101219981	1
csv00910	Nitrogen metabolism		.	ClCG00G005960	1	0.813256	ClCG00G005960	csv:101204471	1
csv04146	Peroxisome		.	ClCG00G002120/ClCG02G021620	2	0.813256	ClCG00G002120/ClCG02G021620	csv:101202770/csv:101221780	2
csv04145	Phagosome	ClCG02G007140	1	ClCG02G000960	1	0.813256	ClCG02G000960/ClCG02G007140	csv:101212418/csv:101213258	2
csv00940	Phenylpropanoid biosynthesis	ClCG00G005300	1	ClCG04G002760/ClCG09G014870	2	0.813256	ClCG00G005300/ClCG04G002760/ClCG09G014870	csv:101218361/csv:101202852/csv:101221831	3
csv04070	Phosphatidylinositol signaling system		.	ClCG04G004490/ClCG09G017090	2	0.813256	ClCG04G004490/ClCG09G017090	csv:101208080/csv:101223134	2
csv00860	Porphyrin and chlorophyll metabolism		.	ClCG06G018350/ClCG08G005680	2	0.813256	ClCG06G018350/ClCG08G005680	csv:101206600/csv:101205768	2
csv00640	Propanoate metabolism	ClCG01G003970	1		.	0.813256	ClCG01G003970	csv:101217863	1
csv03050	Proteasome	ClCG01G020410	1		.	0.813256	ClCG01G020410	csv:101221038	1
csv03060	Protein export		.	ClCG03G001650	1	0.813256	ClCG03G001650	csv:101217620	1
csv00230	Purine metabolism		.	ClCG07G011590/ClCG08G013440	2	0.813256	ClCG07G011590/ClCG08G013440	csv:101210301/csv:101215432	2
csv00240	Pyrimidine metabolism		.	ClCG07G011590	1	0.813256	ClCG07G011590	csv:101210301	1
csv00500	Starch and sucrose metabolism		.	ClCG03G007280/ClCG06G013990/ClCG08G011010	3	0.813256	ClCG03G007280/ClCG06G013990/ClCG08G011010	csv:101213690/csv:101205766/csv:101223071	3
csv00900	Terpenoid backbone biosynthesis	ClCG01G016200	1		.	0.813256	ClCG01G016200	csv:101203974	1
csv00350	Tyrosine metabolism	ClCG01G001450	1		.	0.813256	ClCG01G001450	csv:101210776	1
csv00130	Ubiquinone and other terpenoid-quinone biosynthesis	ClCG00G005300	1		.	0.813256	ClCG00G005300	csv:101218361	1
csv00290	Valine, leucine and isoleucine biosynthesis	ClCG04G009590	1		.	0.813256	ClCG04G009590	csv:101205446	1
csv00513	Various types of N-glycan biosynthesis	ClCG08G008690	1		.	0.813256	ClCG08G008690	csv:101216230	1
csv03015	mRNA surveillance pathway	ClCG09G000770	1	ClCG06G002290	1	0.813256	ClCG06G002290/ClCG09G000770	csv:101215358/csv:101220676	2
csv00561	Glycerolipid metabolism		.	ClCG05G006890	1	0.823697	ClCG05G006890	csv:101205287	1
csv00260	Glycine, serine and threonine metabolism	ClCG04G009590	1		.	0.823697	ClCG04G009590	csv:101205446	1
csv00630	Glyoxylate and dicarboxylate metabolism		.	ClCG00G005960	1	0.823697	ClCG00G005960	csv:101204471	1
csv03440	Homologous recombination	ClCG06G013390	1		.	0.823697	ClCG06G013390	csv:101219981	1
csv03420	Nucleotide excision repair	ClCG06G013390	1		.	0.823697	ClCG06G013390	csv:101219981	1
csv00190	Oxidative phosphorylation		.	ClCG07G012860/ClCG08G012700	2	0.823697	ClCG07G012860/ClCG08G012700	csv:101218811/csv:101213505	2
csv00620	Pyruvate metabolism	ClCG01G003970	1		.	0.867279	ClCG01G003970	csv:101217863	1
csv03013	RNA transport	ClCG02G020990	1	ClCG06G002290	1	0.877028	ClCG02G020990/ClCG06G002290	csv:101213221/csv:101215358	2
csv00564	Glycerophospholipid metabolism		.	ClCG08G013330	1	0.879746	ClCG08G013330	csv:101207900	1
csv03018	RNA degradation		.	ClCG06G002290	1	0.879746	ClCG06G002290	csv:101215358	1
csv01200	Carbon metabolism	ClCG04G009590	1	ClCG00G002120	1	0.96117	ClCG00G002120/ClCG04G009590	csv:101202770/csv:101205446	2

## Sheet: LZ_F_11dptvsStnr_11dpt
KEGGID	description	UpgeneID	UpCount	DowngeneID	DownCount	padj	ToatlgeneID	keggID_1	TotalCount
csv00591	Linoleic acid metabolism	ClCG02G023550/ClCG02G023580	2		.	0.0291746	ClCG02G023550/ClCG02G023580	csv:101209041/csv:101214880	2
csv00290	Valine, leucine and isoleucine biosynthesis	ClCG04G009590/ClCG04G009600	2		.	0.0291746	ClCG04G009590/ClCG04G009600	csv:101205446/csv:101205680	2
csv00592	alpha-Linolenic acid metabolism	ClCG02G023550/ClCG02G023580/ClCG08G015460	3		.	0.0291746	ClCG02G023550/ClCG02G023580/ClCG08G015460	csv:101209041/csv:101214880/csv:101221732	3
csv00260	Glycine, serine and threonine metabolism	ClCG04G009590/ClCG04G009600	2		.	0.190313	ClCG04G009590/ClCG04G009600	csv:101205446/csv:101205680	2
csv04075	Plant hormone signal transduction	ClCG05G015030/ClCG07G005870/ClCG07G014490/ClCG10G001590	4		.	0.190313	ClCG05G015030/ClCG07G005870/ClCG07G014490/ClCG10G001590	csv:101219992/csv:101213109/csv:101204473/csv:101205372	4
csv04626	Plant-pathogen interaction	ClCG09G004620	1	ClCG02G020640/ClCG04G009060	2	0.190313	ClCG02G020640/ClCG04G009060/ClCG09G004620	csv:101213216/csv:101221856/csv:101223136	3
csv01230	Biosynthesis of amino acids	ClCG04G009590/ClCG04G009600	2	ClCG10G021450	1	0.248701	ClCG04G009590/ClCG04G009600/ClCG10G021450	csv:101205446/csv:101205680/csv:101222070	3
csv00650	Butanoate metabolism	ClCG11G016800	1		.	0.248701	ClCG11G016800	csv:101219660	1
csv00073	Cutin, suberine and wax biosynthesis		.	ClCG06G000770	1	0.248701	ClCG06G000770	csv:101222843	1
csv00062	Fatty acid elongation		.	ClCG02G020640	1	0.248701	ClCG02G020640	csv:101213216	1
csv04120	Ubiquitin mediated proteolysis	ClCG01G001090/ClCG02G023030	2		.	0.248701	ClCG01G001090/ClCG02G023030	csv:101213539/csv:101208947	2
csv00250	Alanine, aspartate and glutamate metabolism	ClCG11G016800	1		.	0.369883	ClCG11G016800	csv:101219660	1
csv00330	Arginine and proline metabolism		.	ClCG10G021450	1	0.369883	ClCG10G021450	csv:101222070	1
csv00052	Galactose metabolism		.	ClCG09G004970	1	0.369883	ClCG09G004970	csv:101219223	1
csv00900	Terpenoid backbone biosynthesis	ClCG01G016200	1		.	0.369883	ClCG01G016200	csv:101203974	1
csv01200	Carbon metabolism	ClCG04G009590/ClCG04G009600	2		.	0.501055	ClCG04G009590/ClCG04G009600	csv:101205446/csv:101205680	2
csv00940	Phenylpropanoid biosynthesis	ClCG02G019150	1		.	0.563473	ClCG02G019150	csv:101207371	1
csv00500	Starch and sucrose metabolism	ClCG08G000820	1		.	0.563473	ClCG08G000820	csv:101222401	1
csv03015	mRNA surveillance pathway	ClCG09G000770	1		.	0.563473	ClCG09G000770	csv:101220676	1
csv04016	MAPK signaling pathway - plant	ClCG10G001590	1		.	0.569312	ClCG10G001590	csv:101205372	1
csv04144	Endocytosis	ClCG01G025460	1		.	0.592616	ClCG01G025460	csv:101208440	1

## Sheet: Stnr_FvsStnr
KEGGID	description	UpgeneID	UpCount	DowngeneID	DownCount	padj	TotalgeneID	keggID_1	TotalCount
csv04016	MAPK signaling pathway - plant	ClCG03G000130/ClCG07G007900/ClCG10G001590/ClCG10G013100/ClCG10G022500	5		.	0.017318	ClCG03G000130/ClCG07G007900/ClCG10G001590/ClCG10G013100/ClCG10G022500	csv:101207158/csv:101212728/csv:101205372/csv:101209614/csv:101205651	5
csv04626	Plant-pathogen interaction	ClCG03G000130/ClCG06G017800/ClCG07G015690/ClCG10G013100/ClCG10G022500	5		.	0.017318	ClCG03G000130/ClCG06G017800/ClCG07G015690/ClCG10G013100/ClCG10G022500	csv:101207158/csv:101215508/csv:101210877/csv:101209614/csv:101205651	5
csv00592	alpha-Linolenic acid metabolism	ClCG02G023580/ClCG08G015460	2		.	0.214553	ClCG02G023580/ClCG08G015460	csv:101214880/csv:101221732	2
csv04075	Plant hormone signal transduction	ClCG03G014890/ClCG05G010400/ClCG07G014490/ClCG10G001590	4		.	0.240528	ClCG03G014890/ClCG05G010400/ClCG07G014490/ClCG10G001590	csv:101212154/csv:101203475/csv:101204473/csv:101205372	4
csv03420	Nucleotide excision repair	ClCG02G019790/ClCG10G006390	2		.	0.249961	ClCG02G019790/ClCG10G006390	csv:101208473/csv:101209230	2
csv00531	Glycosaminoglycan degradation		.	ClCG02G011970	1	0.325757	ClCG02G011970	csv:101220222	1
csv00591	Linoleic acid metabolism	ClCG02G023580	1		.	0.325757	ClCG02G023580	csv:101214880	1
csv03410	Base excision repair	ClCG02G019790	1		.	0.423528	ClCG02G019790	csv:101208473	1
csv00906	Carotenoid biosynthesis	ClCG07G010550	1		.	0.423528	ClCG07G010550	csv:101219505	1
csv03030	DNA replication	ClCG02G019790	1		.	0.423528	ClCG02G019790	csv:101208473	1
csv00052	Galactose metabolism	ClCG10G011650	1		.	0.423528	ClCG10G011650	csv:101208180	1
csv03430	Mismatch repair	ClCG02G019790	1		.	0.423528	ClCG02G019790	csv:101208473	1
csv00030	Pentose phosphate pathway	ClCG05G022210	1		.	0.423528	ClCG05G022210	csv:101211316	1
csv00195	Photosynthesis		.	ClCG02G001140	1	0.423528	ClCG02G001140	csv:101204833	1
csv00130	Ubiquinone and other terpenoid-quinone biosynthesis	ClCG07G002280	1		.	0.423528	ClCG07G002280	csv:101219578	1
csv00710	Carbon fixation in photosynthetic organisms	ClCG05G022210	1		.	0.44133	ClCG05G022210	csv:101211316	1
csv00561	Glycerolipid metabolism		.	ClCG05G006890	1	0.44133	ClCG05G006890	csv:101205287	1
csv00040	Pentose and glucuronate interconversions	ClCG09G008730	1		.	0.488202	ClCG09G008730	csv:101221055	1
csv00270	Cysteine and methionine metabolism	ClCG07G007900	1		.	0.499596	ClCG07G007900	csv:101212728	1
csv03018	RNA degradation	ClCG01G011640	1		.	0.508284	ClCG01G011640	csv:101210423	1
csv00940	Phenylpropanoid biosynthesis	ClCG07G002280	1		.	0.557011	ClCG07G002280	csv:101219578	1
csv00500	Starch and sucrose metabolism	ClCG09G005540	1		.	0.557011	ClCG09G005540	csv:101204921	1
csv01230	Biosynthesis of amino acids	ClCG05G022210	1		.	0.74371	ClCG05G022210	csv:101211316	1
csv01200	Carbon metabolism	ClCG05G022210	1		.	0.745011	ClCG05G022210	csv:101211316	1

## Sheet: Stnr_F_RvsStnr
KEGGID	description	UpgeneID	UPCount	DowngeneID	DownCount	padj	TotalgeneID	keggID_1	TotalSFRCount
csv00531	Glycosaminoglycan degradation		.	ClCG02G011970	1	0.13561	ClCG02G011970	csv:101220222	1
csv00290	Valine, leucine and isoleucine biosynthesis	ClCG04G009600	1		.	0.13561	ClCG04G009600	csv:101205680	1
csv00053	Ascorbate and aldarate metabolism	ClCG03G015960	1		.	0.150239	ClCG03G015960	csv:101202978	1
csv00561	Glycerolipid metabolism		.	ClCG05G006890	1	0.150239	ClCG05G006890	csv:101205287	1
csv00260	Glycine, serine and threonine metabolism	ClCG04G009600	1		.	0.150239	ClCG04G009600	csv:101205680	1
csv00562	Inositol phosphate metabolism	ClCG03G015960	1		.	0.150239	ClCG03G015960	csv:101202978	1
csv00130	Ubiquinone and other terpenoid-quinone biosynthesis	ClCG07G002280	1		.	0.150239	ClCG07G002280	csv:101219578	1
csv00940	Phenylpropanoid biosynthesis	ClCG07G002280	1		.	0.224998	ClCG07G002280	csv:101219578	1
csv01230	Biosynthesis of amino acids	ClCG04G009600	1		.	0.28946	ClCG04G009600	csv:101205680	1
csv01200	Carbon metabolism	ClCG04G009600	1		.	0.28946	ClCG04G009600	csv:101205680	1
csv04075	Plant hormone signal transduction	ClCG08G015300	1		.	0.28946	ClCG08G015300	csv:101219853	1
