# Supplementary material for: The Transcriptomic Profile of Watermelon Is Affected by Zinc in the Presence of Fusarium oxysporum f. sp. niveum and Meloidogyne incognita
Source: Pathogens. 2021 Jun 23;10(7):796. doi: 10.3390/pathogens10070796 (PMC8308719; doi:10.3390/pathogens10070796)
Supplement: Supplementary file 1 [file pathogens-10-00796-s001.zip › Table S4.xlsx]

## Sheet: Sheet1
	Table S4. DEGs associated with zinc finger protein(s) and pathogenesis related (PR) proteins in response to high and low Zn treatment.
High Zn DEGs	Description	Gene_ID	Treaatment	log2Fold	pvalue
				Change
Zn Finger Proteins	Zinc finger homeodomain protein 1	ClCG08G015020	HZ_RvsStnr_DEG_all	4.6096	7.08e-18
1
2	Zinc finger CCCH domain-containing protein	ClCG11G001920	HZ_RvsStnr_DEG_all	3.8899	9.17e-18
3	Zinc finger CCCH domain-containing protein	ClCG09G001160	HZ_RvsStnr_DEG_all	3.7449	3.69e-10
4	DOF zinc finger protein 2 LENGTH=204	ClCG01G016570	HZ_RvsStnr_DEG_all	3.6776	3.83e-09
5	Zinc finger Ran-binding domain-containing protein 2	ClCG01G008410	HZ_RvsStnr_DEG_all	3.5306	6.1e-17
6	Regulator of chromosome condensation (RCC1) family with FYVE zinc finger domain LENGTH=1073	ClCG09G009900	HZ_RvsStnr_DEG_all	2.8007	1.36e-20
7	Zinc finger family protein	ClCG06G016220	HZ_RvsStnr_DEG_all	2.7714	4.7945e-05
8	Zinc finger CCCH domain-containing protein	ClCG07G002530	HZ_RvsStnr_DEG_all	2.7409	1.67e-07
9	Dof zinc finger protein	ClCG01G016610	HZ_RvsStnr_DEG_all	2.585	2.51e-09
10	Zinc finger homeodomain protein 1	ClCG08G015020	HZ_FvsStnr_DEG_all	2.3321	5.93e-10
11	Zinc-finger protein	ClCG08G016400	HZ_RvsStnr_DEG_all	2.2839	0.00043606
12	RING/FYVE/PHD zinc finger superfamily protein LENGTH=204	ClCG11G006440	HZ_RvsStnr_DEG_all	2.212	4.9617e-05
13	Dof zinc finger protein	ClCG01G013150	HZ_RvsStnr_DEG_all	2.1492	0.00036837
14	Dof zinc finger protein	ClCG01G013150	HZ_FvsStnr_DEG_all	2.1133	2.06e-08
15	Zinc-finger protein	ClCG08G016400	HZ_FvsStnr_DEG_all	2.1127	4.99e-11
16	Zinc finger family protein	ClCG08G013170	HZ_RvsStnr_DEG_all	2.1005	0.00052719
17	Zinc finger, C3HC4 type (RING finger) domain-containing protein	ClCG07G011270	HZ_RvsStnr_DEG_all	2.0462	2.1216e-05
18	Zinc finger CCCH domain-containing protein	ClCG11G001920	HZvsStnr_DEG_all	2.0372	0.00013157
19	Zinc finger, C3HC4 type (RING finger) domain-containing protein	ClCG07G011270	HZvsStnr_DEG_all	2.0045	7.74e-07
20	Dof zinc finger protein	ClCG09G019930	HZ_RvsStnr_DEG_all	1.89	1.8947e-05
21	Dof zinc finger protein	ClCG09G019930	HZ_RvsStnr_DEG_all	1.89	1.8947e-05
22	Dof zinc finger protein	ClCG02G020270	HZ_RvsStnr_DEG_all	1.8354	7.41e-06
23	Regulator of chromosome condensation (RCC1) family with FYVE zinc finger domain LENGTH=1139	ClCG11G009350	HZ_RvsStnr_DEG_all	1.8288	0.00013945
24	Acyl-CoA N-acyltransferase with RING/FYVE/PHD-type zinc finger protein	ClCG02G019470	HZ_RvsStnr_DEG_all	1.8172	3.54e-06
25	Zinc finger family protein	ClCG07G012800	HZ_RvsStnr_DEG_all	1.8119	0.00011627
26	Dof zinc finger protein	ClCG03G002430	HZ_RvsStnr_DEG_all	1.7001	0.00022978
27	Zinc finger CCCH domain-containing protein 29-like protein	ClCG07G004270	HZ_FvsStnr_DEG_all	1.6337	1.11e-09
28	Zinc finger protein, putative	ClCG02G006750	HZ_FvsStnr_DEG_all	1.5722	7.3555e-05
29	Dof zinc finger protein	ClCG08G015510	HZ_RvsStnr_DEG_all	1.5263	0.0019065
30	Dof zinc finger protein	ClCG08G015510	HZ_RvsStnr_DEG_all	1.5263	0.0019065
31	Zinc finger CCCH domain-containing protein 29-like protein	ClCG07G004270	HZ_RvsStnr_DEG_all	1.5044	0.0019803
32	Zinc finger family protein	ClCG08G017150	HZ_RvsStnr_DEG_all	1.4776	0.003831
33	Zinc finger CCCH domain-containing protein	ClCG07G002530	HZ_FvsStnr_DEG_all	1.4577	0.00019397
34	Dof zinc finger protein	ClCG01G016610	HZ_FvsStnr_DEG_all	1.4404	8.5184e-05
35	DNL-type zinc finger protein	ClCG05G023210	HZ_FvsStnr_DEG_all	1.4316	0.00032729
36	Zinc finger CCCH domain-containing protein	ClCG11G001920	HZ_FvsStnr_DEG_all	1.4243	0.00018836
37	RING-H2 zinc finger protein-like	ClCG06G012030	HZ_FvsStnr_DEG_all	1.4119	2.7902e-05
38	Zinc finger protein	ClCG10G020380	HZ_RvsStnr_DEG_all	1.4005	0.00033327
39	Dof zinc finger protein	ClCG10G015930	HZ_RvsStnr_DEG_all	1.3984	0.00017128
40	Zinc finger CCCH domain-containing protein	ClCG08G016820	HZ_RvsStnr_DEG_all	1.3792	0.0014185
41	zinc-finger protein 10 LENGTH=304	ClCG10G001720	HZ_RvsStnr_DEG_all	1.3579	0.0058731
42	Dof zinc finger protein	ClCG09G019930	HZ_FvsStnr_DEG_all	1.3208	4.0541e-05
43	Dof zinc finger protein	ClCG09G019930	HZ_FvsStnr_DEG_all	1.3208	4.0541e-05
44	Zinc finger protein castor homolog 1	ClCG01G014940	HZ_RvsStnr_DEG_all	1.3115	0.0038004
45	Dof zinc finger protein	ClCG02G020270	HZ_FvsStnr_DEG_all	1.3011	0.00078033
46	Zinc finger CCCH domain-containing protein	ClCG09G001160	HZ_FvsStnr_DEG_all	1.2754	0.0013972
47	Regulator of chromosome condensation (RCC1) family with FYVE zinc finger domain LENGTH=1073	ClCG09G009900	HZ_FvsStnr_DEG_all	1.2662	3.2203e-05
48	Zinc finger family protein	ClCG08G017150	HZ_FvsStnr_DEG_all	1.233	4.5268e-05
49	Zinc finger family protein	ClCG07G012800	HZ_FvsStnr_DEG_all	1.2283	0.00078004
50	Zinc finger homeodomain protein 1	ClCG00G002090	HZ_RvsStnr_DEG_all	1.1525	0.0028397
51	Dof zinc finger protein	ClCG02G020850	HZ_RvsStnr_DEG_all	1.138	0.0032224
52	Zinc finger protein	ClCG07G009020	HZ_RvsStnr_DEG_all	1.0788	0.0040402
53	Zinc finger protein	ClCG07G009020	HZ_RvsStnr_DEG_all	1.0788	0.0040402
54	Dof zinc finger protein	ClCG10G015930	HZ_FvsStnr_DEG_all	1.0506	0.0010397
55	Zinc finger protein	ClCG10G020380	HZvsStnr_DEG_all	1.0415	0.00052148
56	Zinc finger protein	ClCG07G009020	HZvsStnr_DEG_all	0.95594	0.00018626
57	Zinc finger protein	ClCG07G009020	HZvsStnr_DEG_all	0.95594	0.00018626
58	Zinc finger CCCH domain-containing protein 22	ClCG01G008170	HZ_RvsStnr_DEG_all	0.74685	0.007957
59	Zinc finger family protein	ClCG09G002710	HZ_RvsStnr_DEG_all	-0.71749	0.0023722
60	vascular plant one zinc finger protein LENGTH=486	ClCG01G023370	HZ_RvsStnr_DEG_all	-0.73883	0.00079627
61	RING zinc finger protein-like	ClCG08G004690	HZ_RvsStnr_DEG_all	-0.85934	0.0015232
62	RING zinc finger protein-like	ClCG08G004690	HZ_RvsStnr_DEG_all	-0.85934	0.0015232
63	Zinc finger protein, putative	ClCG11G001020	HZ_RvsStnr_DEG_all	-0.91469	0.0071484
64	CONSTANS-like zinc finger protein	ClCG05G022390	HZ_RvsStnr_DEG_all	-0.97339	0.0024776
65	Dof zinc finger protein	ClCG04G012210	HZ_RvsStnr_DEG_all	-0.98045	0.0045211
66	Zinc-binding dehydrogenase family protein LENGTH=350	ClCG09G014880	HZ_RvsStnr_DEG_all	-0.98094	0.0053915
67	Zinc finger protein CONSTANS-LIKE 2	ClCG07G016220	HZ_FvsStnr_DEG_all	-0.99813	0.00079733
68	Zinc finger protein CONSTANS-LIKE 2	ClCG07G016220	HZ_FvsStnr_DEG_all	-0.99813	0.00079733
69	RING/FYVE/PHD zinc finger superfamily protein LENGTH=259	ClCG01G006180	HZ_RvsStnr_DEG_all	-1.002	0.0028229
70	CONSTANS-like zinc finger protein	ClCG11G012300	HZ_RvsStnr_DEG_all	-1.0238	0.00048504
71	Zinc finger protein CONSTANS-LIKE 2	ClCG07G016220	HZ_RvsStnr_DEG_all	-1.0591	0.0071035
72	Zinc finger protein CONSTANS-LIKE 2	ClCG07G016220	HZ_RvsStnr_DEG_all	-1.0591	0.0071035
73	CCHC-type zinc knuckle protein	ClCG09G020660	HZ_RvsStnr_DEG_all	-1.1471	5.3676e-05
74	CONSTANS-like zinc finger protein	ClCG06G014850	HZvsStnr_DEG_all	-1.248	2.46e-06
75	ATP-dependent zinc metalloprotease FtsH	ClCG07G002570	HZ_RvsStnr_DEG_all	-1.3461	1.31e-08
76	CONSTANS-like zinc finger protein	ClCG06G014850	HZ_RvsStnr_DEG_all	-1.3507	0.00020044
77	Dof zinc finger protein	ClCG10G008290	HZvsStnr_DEG_all	-1.3863	0.00076318
78	RING/FYVE/PHD zinc finger superfamily protein LENGTH=207	ClCG01G001320	HZ_RvsStnr_DEG_all	-1.4181	4.0559e-05
79	Zinc transporter	ClCG01G009160	HZvsStnr_DEG_all	-1.4278	7.3396e-05
80	Zinc finger protein, putative	ClCG06G014680	HZ_RvsStnr_DEG_all	-1.4933	0.0017218
SA/
Pathogenesis
Related Proteins
1	Pathogenesis-related thaumatin-like protein	ClCG04G008050	HZ_RvsStnr_DEG_all	3.1178	3.4e-06
2	CAP (Cysteine-rich secretory proteins, Antigen 5, and Pathogenesis-related 1 protein) superfamily protein	ClCG02G012940	HZ_RvsStnr_DEG_all	2.1331	2.02e-10
3	Pathogenesis-related thaumatin-like protein	ClCG04G008050	HZ_FvsStnr_DEG_all	1.9088	1.79e-06
4	Pathogenesis-related thaumatin-like protein	ClCG02G011760	HZ_RvsStnr_DEG_all	1.6838	1.3251e-05
5	Pathogenesis-related thaumatin superfamily protein	ClCG05G009750	HZ_FvsStnr_DEG_all	1.3407	0.00026493
6	Enhanced disease susceptibility 1 (EDS1)	ClCG06G016640	HZ_RvsStnr_DEG_all	1.1394	4.53e-06
7	Glucan endo-1,3-beta-glucosidase, putative (PR2)	ClCG03G016030	HZ_RvsStnr_DEG_all	1.3844	6.28e-06
8	Thaumatin-like protein (PR5)	ClCG04G010680	HZ_RvsStnr_DEG_all	2.6597	2.18e-10
9	Thaumatin-like protein (PR5)	ClCG04G010680	HZ_FvsStnr_DEG_all	1.6456	3.63e-07
Low Zinc DEGs
1	Zinc finger protein	ClCG07G009020	LZ_F_RvsStnr_DEG_all	1.2766	3.6263e-05
2	Zinc finger protein	ClCG10G020380	LZ_F_RvsStnr_DEG_all	1.2308	0.0010089
3	CONSTANS-like zinc finger protein	ClCG05G022390	LZ_F_RvsStnr_DEG_all	-0.84052	0.0011365
4	CONSTANS-like zinc finger protein	ClCG06G014850	LZ_FvsStnr_DEG_all	-0.98402	2.76e-05
5	Zinc finger protein CONSTANS-LIKE 2	ClCG07G016220	LZ_F_RvsStnr_DEG_all	-1.7223	6.63e-06
6	Zinc finger protein	ClCG07G009020	LZ_F_RvsStnr_DEG_all	1.2766	3.6263e-05
7	Zinc finger protein	ClCG10G020380	LZ_F_RvsStnr_DEG_all	1.2308	0.0010089
SA/
Pathogenesis
Related Proteins
1	Pathogenesis-related thaumatin superfamily protein	ClCG03G009470	LZ_F_RvsStnr_DEG_all	-1.5957	0.00063026
2	Enhanced disease susceptibility 1 (EDS1)	ClCG06G016640	HZ_RvsStnr_DEG_all	1.1394	4.53e-06
